# Supplementary material for: Sequential closed-loop Bayesian optimization as a guide for organic molecular metallophotocatalyst formulation discovery
Source: Nat Chem. 2024 Jun 11;16(8):1286–94. doi: 10.1038/s41557-024-01546-5 (PMC11321994; doi:10.1038/s41557-024-01546-5)
Supplement: Supplementary file 2 — Containing complete dataset for BO workflow, including dataset for BO training, molecular DFT descriptors and molecular structure_XYZ. [file 41557_2024_1546_MOESM2_ESM.zip]

Archive with 663 entries (663 files):
- Dataset_1st-BO-workflow.xlsx
- Dataset_2nd-BO-workflow.xlsx
- Dataset_DFT_descriptors.xlsx
- molecular_structures_xyz/000.xyz
- molecular_structures_xyz/001.xyz
- molecular_structures_xyz/002.xyz
- molecular_structures_xyz/003.xyz
- molecular_structures_xyz/004.xyz
- molecular_structures_xyz/005.xyz
- molecular_structures_xyz/006.xyz
- molecular_structures_xyz/007.xyz
- molecular_structures_xyz/008.xyz
- molecular_structures_xyz/009.xyz
- molecular_structures_xyz/010.xyz
- molecular_structures_xyz/011.xyz
- molecular_structures_xyz/012.xyz
- molecular_structures_xyz/013.xyz
- molecular_structures_xyz/014.xyz
- molecular_structures_xyz/015.xyz
- molecular_structures_xyz/016.xyz
- molecular_structures_xyz/017.xyz
- molecular_structures_xyz/018.xyz
- molecular_structures_xyz/019.xyz
- molecular_structures_xyz/020.xyz
- molecular_structures_xyz/021.xyz
- molecular_structures_xyz/022.xyz
- molecular_structures_xyz/023.xyz
- molecular_structures_xyz/024.xyz
- molecular_structures_xyz/025.xyz
- molecular_structures_xyz/026.xyz
- molecular_structures_xyz/027.xyz
- molecular_structures_xyz/028.xyz
- molecular_structures_xyz/029.xyz
- molecular_structures_xyz/030.xyz
- molecular_structures_xyz/031.xyz
- molecular_structures_xyz/032.xyz
- molecular_structures_xyz/033.xyz
- molecular_structures_xyz/034.xyz
- molecular_structures_xyz/035.xyz
- molecular_structures_xyz/036.xyz
- molecular_structures_xyz/037.xyz
- molecular_structures_xyz/038.xyz
- molecular_structures_xyz/039.xyz
- molecular_structures_xyz/040.xyz
- molecular_structures_xyz/041.xyz
- molecular_structures_xyz/042.xyz
- molecular_structures_xyz/043.xyz
- molecular_structures_xyz/044.xyz
- molecular_structures_xyz/045.xyz
- molecular_structures_xyz/046.xyz
- molecular_structures_xyz/047.xyz
- molecular_structures_xyz/048.xyz
- molecular_structures_xyz/049.xyz
- molecular_structures_xyz/050.xyz
- molecular_structures_xyz/051.xyz
- molecular_structures_xyz/052.xyz
- molecular_structures_xyz/053.xyz
- molecular_structures_xyz/054.xyz
- molecular_structures_xyz/055.xyz
- molecular_structures_xyz/056.xyz
- molecular_structures_xyz/057.xyz
- molecular_structures_xyz/058.xyz
- molecular_structures_xyz/059.xyz
- molecular_structures_xyz/060.xyz
- molecular_structures_xyz/061.xyz
- molecular_structures_xyz/062.xyz
- molecular_structures_xyz/063.xyz
- molecular_structures_xyz/064.xyz
- molecular_structures_xyz/065.xyz
- molecular_structures_xyz/066.xyz
- molecular_structures_xyz/067.xyz
- molecular_structures_xyz/068.xyz
- molecular_structures_xyz/069.xyz
- molecular_structures_xyz/070.xyz
- molecular_structures_xyz/071.xyz
- molecular_structures_xyz/072.xyz
- molecular_structures_xyz/073.xyz
- molecular_structures_xyz/074.xyz
- molecular_structures_xyz/075.xyz
- molecular_structures_xyz/076.xyz
- molecular_structures_xyz/077.xyz
- molecular_structures_xyz/078.xyz
- molecular_structures_xyz/079.xyz
- molecular_structures_xyz/080.xyz
- molecular_structures_xyz/081.xyz
- molecular_structures_xyz/082.xyz
- molecular_structures_xyz/083.xyz
- molecular_structures_xyz/084.xyz
- molecular_structures_xyz/085.xyz
- molecular_structures_xyz/086.xyz
- molecular_structures_xyz/087.xyz
- molecular_structures_xyz/088.xyz
- molecular_structures_xyz/089.xyz
- molecular_structures_xyz/090.xyz
- molecular_structures_xyz/091.xyz
- molecular_structures_xyz/092.xyz
- molecular_structures_xyz/093.xyz
- molecular_structures_xyz/094.xyz
- molecular_structures_xyz/095.xyz
- molecular_structures_xyz/096.xyz
- molecular_structures_xyz/097.xyz
- molecular_structures_xyz/098.xyz
- molecular_structures_xyz/099.xyz
- molecular_structures_xyz/100.xyz
- molecular_structures_xyz/101.xyz
- molecular_structures_xyz/102.xyz
- molecular_structures_xyz/103.xyz
- molecular_structures_xyz/104.xyz
- molecular_structures_xyz/105.xyz
- molecular_structures_xyz/106.xyz
- molecular_structures_xyz/107.xyz
- molecular_structures_xyz/108.xyz
- molecular_structures_xyz/109.xyz
- molecular_structures_xyz/110.xyz
- molecular_structures_xyz/111.xyz
- molecular_structures_xyz/112.xyz
- molecular_structures_xyz/113.xyz
- molecular_structures_xyz/114.xyz
- molecular_structures_xyz/115.xyz
- molecular_structures_xyz/116.xyz
- molecular_structures_xyz/117.xyz
- molecular_structures_xyz/118.xyz
- molecular_structures_xyz/119.xyz
- molecular_structures_xyz/120.xyz
- molecular_structures_xyz/121.xyz
- molecular_structures_xyz/122.xyz
- molecular_structures_xyz/123.xyz
- molecular_structures_xyz/124.xyz
- molecular_structures_xyz/125.xyz
- molecular_structures_xyz/126.xyz
- molecular_structures_xyz/127.xyz
- molecular_structures_xyz/128.xyz
- molecular_structures_xyz/129.xyz
- molecular_structures_xyz/130.xyz
- molecular_structures_xyz/131.xyz
- molecular_structures_xyz/132.xyz
- molecular_structures_xyz/133.xyz
- molecular_structures_xyz/134.xyz
- molecular_structures_xyz/135.xyz
- molecular_structures_xyz/136.xyz
- molecular_structures_xyz/137.xyz
- molecular_structures_xyz/138.xyz
- molecular_structures_xyz/139.xyz
- molecular_structures_xyz/140.xyz
- molecular_structures_xyz/141.xyz
- molecular_structures_xyz/142.xyz
- molecular_structures_xyz/143.xyz
- molecular_structures_xyz/144.xyz
- molecular_structures_xyz/145.xyz
- molecular_structures_xyz/146.xyz
- molecular_structures_xyz/147.xyz
- molecular_structures_xyz/148.xyz
- molecular_structures_xyz/149.xyz
- molecular_structures_xyz/150.xyz
- molecular_structures_xyz/151.xyz
- molecular_structures_xyz/152.xyz
- molecular_structures_xyz/153.xyz
- molecular_structures_xyz/154.xyz
- molecular_structures_xyz/155.xyz
- molecular_structures_xyz/156.xyz
- molecular_structures_xyz/157.xyz
- molecular_structures_xyz/158.xyz
- molecular_structures_xyz/159.xyz
- molecular_structures_xyz/160.xyz
- molecular_structures_xyz/161.xyz
- molecular_structures_xyz/162.xyz
- molecular_structures_xyz/163.xyz
- molecular_structures_xyz/164.xyz
- molecular_structures_xyz/165.xyz
- molecular_structures_xyz/166.xyz
- molecular_structures_xyz/167.xyz
- molecular_structures_xyz/168.xyz
- molecular_structures_xyz/169.xyz
- molecular_structures_xyz/170.xyz
- molecular_structures_xyz/171.xyz
- molecular_structures_xyz/172.xyz
- molecular_structures_xyz/173.xyz
- molecular_structures_xyz/174.xyz
- molecular_structures_xyz/175.xyz
- molecular_structures_xyz/176.xyz
- molecular_structures_xyz/177.xyz
- molecular_structures_xyz/178.xyz
- molecular_structures_xyz/179.xyz
- molecular_structures_xyz/180.xyz
- molecular_structures_xyz/181.xyz
- molecular_structures_xyz/182.xyz
- molecular_structures_xyz/183.xyz
- molecular_structures_xyz/184.xyz
- molecular_structures_xyz/185.xyz
- molecular_structures_xyz/186.xyz
- molecular_structures_xyz/187.xyz
- molecular_structures_xyz/188.xyz
- molecular_structures_xyz/189.xyz
- molecular_structures_xyz/190.xyz
- molecular_structures_xyz/191.xyz
- molecular_structures_xyz/192.xyz
- molecular_structures_xyz/193.xyz
- molecular_structures_xyz/194.xyz
- molecular_structures_xyz/195.xyz
- molecular_structures_xyz/196.xyz
- molecular_structures_xyz/197.xyz
- molecular_structures_xyz/198.xyz
- molecular_structures_xyz/199.xyz
- molecular_structures_xyz/200.xyz
- molecular_structures_xyz/201.xyz
- molecular_structures_xyz/202.xyz
- molecular_structures_xyz/203.xyz
- molecular_structures_xyz/204.xyz
- molecular_structures_xyz/205.xyz
- molecular_structures_xyz/206.xyz
- molecular_structures_xyz/207.xyz
- molecular_structures_xyz/208.xyz
- molecular_structures_xyz/209.xyz
- molecular_structures_xyz/210.xyz
- molecular_structures_xyz/211.xyz
- molecular_structures_xyz/212.xyz
- molecular_structures_xyz/213.xyz
- molecular_structures_xyz/214.xyz
- molecular_structures_xyz/215.xyz
- molecular_structures_xyz/216.xyz
- molecular_structures_xyz/217.xyz
- molecular_structures_xyz/218.xyz
- molecular_structures_xyz/219.xyz
- molecular_structures_xyz/220.xyz
- molecular_structures_xyz/221.xyz
- molecular_structures_xyz/222.xyz
- molecular_structures_xyz/223.xyz
- molecular_structures_xyz/224.xyz
- molecular_structures_xyz/225.xyz
- molecular_structures_xyz/226.xyz
- molecular_structures_xyz/227.xyz
- molecular_structures_xyz/228.xyz
- molecular_structures_xyz/229.xyz
- molecular_structures_xyz/230.xyz
- molecular_structures_xyz/231.xyz
- molecular_structures_xyz/232.xyz
- molecular_structures_xyz/233.xyz
- molecular_structures_xyz/234.xyz
- molecular_structures_xyz/235.xyz
- molecular_structures_xyz/236.xyz
- molecular_structures_xyz/237.xyz
- molecular_structures_xyz/238.xyz
- molecular_structures_xyz/239.xyz
- molecular_structures_xyz/240.xyz
- molecular_structures_xyz/241.xyz
- molecular_structures_xyz/242.xyz
- molecular_structures_xyz/243.xyz
- molecular_structures_xyz/244.xyz
- molecular_structures_xyz/245.xyz
- molecular_structures_xyz/246.xyz
- molecular_structures_xyz/247.xyz
- molecular_structures_xyz/248.xyz
- molecular_structures_xyz/249.xyz
- molecular_structures_xyz/250.xyz
- molecular_structures_xyz/251.xyz
- molecular_structures_xyz/252.xyz
- molecular_structures_xyz/253.xyz
- molecular_structures_xyz/254.xyz
- molecular_structures_xyz/255.xyz
- molecular_structures_xyz/256.xyz
- molecular_structures_xyz/257.xyz
- molecular_structures_xyz/258.xyz
- molecular_structures_xyz/259.xyz
- molecular_structures_xyz/260.xyz
- molecular_structures_xyz/261.xyz
- molecular_structures_xyz/262.xyz
- molecular_structures_xyz/263.xyz
- molecular_structures_xyz/264.xyz
- molecular_structures_xyz/265.xyz
- molecular_structures_xyz/266.xyz
- molecular_structures_xyz/267.xyz
- molecular_structures_xyz/268.xyz
- molecular_structures_xyz/269.xyz
- molecular_structures_xyz/270.xyz
- molecular_structures_xyz/271.xyz
- molecular_structures_xyz/272.xyz
- molecular_structures_xyz/273.xyz
- molecular_structures_xyz/274.xyz
- molecular_structures_xyz/275.xyz
- molecular_structures_xyz/276.xyz
- molecular_structures_xyz/277.xyz
- molecular_structures_xyz/278.xyz
- molecular_structures_xyz/279.xyz
- molecular_structures_xyz/280.xyz
- molecular_structures_xyz/281.xyz
- molecular_structures_xyz/282.xyz
- molecular_structures_xyz/283.xyz
- molecular_structures_xyz/284.xyz
- molecular_structures_xyz/285.xyz
- molecular_structures_xyz/286.xyz
- molecular_structures_xyz/287.xyz
- molecular_structures_xyz/288.xyz
- molecular_structures_xyz/289.xyz
- molecular_structures_xyz/290.xyz
- molecular_structures_xyz/291.xyz
- molecular_structures_xyz/292.xyz
- molecular_structures_xyz/293.xyz
- molecular_structures_xyz/294.xyz
- molecular_structures_xyz/295.xyz
- molecular_structures_xyz/296.xyz
[truncated: 363 more entries]
