# Supplementary material for: Sequential closed-loop Bayesian optimization as a guide for organic molecular metallophotocatalyst formulation discovery
Source: Nat Chem. 2024 Jun 11;16(8):1286–94. doi: 10.1038/s41557-024-01546-5 (PMC11321994; doi:10.1038/s41557-024-01546-5)
Supplement: Supplementary file 2 — Containing complete dataset for BO workflow, including dataset for BO training, molecular DFT descriptors and molecular structure_XYZ. [file 41557_2024_1546_MOESM2_ESM.zip › Dataset_1st-BO-workflow.xlsx]

## Sheet: step_0
Experiments
			Measured yield (%)
ID	Name	SMILES	Run 1	Run 2	Run 3	Average	Std dev
3	Ra01_Rb004	N#Cc1c(-c2ccccc2)nc(-c2ccccc2)c(C#N)c1-c1c2ccccc2cc2ccccc12	0	0	0	0	0
65	Ra03_Rb010	N#Cc1ccc(-c2nc(-c3ccc(C#N)cc3)c(C#N)c(-c3ccc(N(c4ccccc4)c4ccccc4)cc3)c2C#N)cc1	6	7	8	7	0.816497
129	Ra05_Rb018	Cc1ccc(-c2nc(-c3ccc(C)cc3)c(C#N)c(-c3ccc4c(c3)c3ccccc3n4-c3ccccc3)c2C#N)cc1	41	39	37	39	1.63299
11	Ra01_Rb012	N#Cc1c(-c2ccccc2)nc(-c2ccccc2)c(C#N)c1-c1ccc(C#Cc2ccccc2)cc1	2	2	2	2	0
336	Ra13_Rb001	N#Cc1c(-c2ccc3ccccc3c2)nc(-c2ccc3ccccc3c2)c(C#N)c1-c1cccc2ccccc12	1	0	1	0.666667	0.471405
415	Ra15_Rb024	Cc1ccc(-c2ccc(-c3c(C#N)c(-c4cccc(F)c4)nc(-c4cccc(F)c4)c3C#N)cc2)cc1	0	0	0	0	0

## Sheet: step_1
BO suggestions
ID	Name	SMILES	β (Eq. 1)	Mean	Std
466	Ra17_Rb019	COc1ccc(N(c2ccc(OC)cc2)c2ccc(-c3c(C#N)c(-c4cccc(OC)c4)nc(-c4cccc(OC)c4)c3C#N)cc2)cc1	0.602053	0.40182	0.171422
439	Ra16_Rb020	N#Cc1c(-c2cccc(Cl)c2)nc(-c2cccc(Cl)c2)c(C#N)c1-c1ccc(-n2c3ccccc3c3ccccc32)cc1	1.23887	0.355548	0.222904
494	Ra18_Rb019	COc1ccc(N(c2ccc(OC)cc2)c2ccc(-c3c(C#N)c(-c4ccc(I)cc4)nc(-c4ccc(I)cc4)c3C#N)cc2)cc1	1.83819	0.335765	0.23675
441	Ra16_Rb022	Cc1ccc(-c2c(C#N)c(-c3cccc(Cl)c3)nc(-c3cccc(Cl)c3)c2C#N)c2ccccc12	3.3767	0.278179	0.262541
77	Ra03_Rb022	Cc1ccc(-c2c(C#N)c(-c3ccc(C#N)cc3)nc(-c3ccc(C#N)cc3)c2C#N)c2ccccc12	3.56652	0.275678	0.263249
189	Ra07_Rb022	Cc1ccc(-c2c(C#N)c(-c3ccc(C(F)(F)F)cc3)nc(-c3ccc(C(F)(F)F)cc3)c2C#N)c2ccccc12	4.89386	0.265188	0.265865
372	Ra14_Rb009	COc1ccc(-c2c(C#N)c(-c3cccc(Br)c3)nc(-c3cccc(Br)c3)c2C#N)c2ccccc12	4.90517	0.258189	0.267286
176	Ra07_Rb009	COc1ccc(-c2c(C#N)c(-c3ccc(C(F)(F)F)cc3)nc(-c3ccc(C(F)(F)F)cc3)c2C#N)c2ccccc12	4.91746	0.273471	0.263847
64	Ra03_Rb009	COc1ccc(-c2c(C#N)c(-c3ccc(C#N)cc3)nc(-c3ccc(C#N)cc3)c2C#N)c2ccccc12	5.42469	0.240175	0.269707
379	Ra14_Rb016	CCn1c2ccccc2c2cc(-c3c(C#N)c(-c4cccc(Br)c4)nc(-c4cccc(Br)c4)c3C#N)ccc21	5.76214	0.277659	0.262691
58	Ra03_Rb003	N#Cc1ccc(-c2nc(-c3ccc(C#N)cc3)c(C#N)c(-c3ccc4c5c(cccc35)CC4)c2C#N)cc1	6.79669	0.228679	0.270258
385	Ra14_Rb022	Cc1ccc(-c2c(C#N)c(-c3cccc(Br)c3)nc(-c3cccc(Br)c3)c2C#N)c2ccccc12	7.97686	0.281268	0.261621
Experiments
			Measured yield (%)
ID	Name	SMILES	Run 1	Run 2	Run 3	Average	Std dev
439	Ra16_Rb020	N#Cc1c(-c2cccc(Cl)c2)nc(-c2cccc(Cl)c2)c(C#N)c1-c1ccc(-n2c3ccccc3c3ccccc32)cc1	12	8	11	10.3333	1.69967
494	Ra18_Rb019	COc1ccc(N(c2ccc(OC)cc2)c2ccc(-c3c(C#N)c(-c4ccc(I)cc4)nc(-c4ccc(I)cc4)c3C#N)cc2)cc1	0	0	0	0	0
372	Ra14_Rb009	COc1ccc(-c2c(C#N)c(-c3cccc(Br)c3)nc(-c3cccc(Br)c3)c2C#N)c2ccccc12	16	15	15	15.3333	0.471405
64	Ra03_Rb009	COc1ccc(-c2c(C#N)c(-c3ccc(C#N)cc3)nc(-c3ccc(C#N)cc3)c2C#N)c2ccccc12	4	3	3	3.33333	0.471405
379	Ra14_Rb016	CCn1c2ccccc2c2cc(-c3c(C#N)c(-c4cccc(Br)c4)nc(-c4cccc(Br)c4)c3C#N)ccc21	23	27	27	25.6667	1.88562
58	Ra03_Rb003	N#Cc1ccc(-c2nc(-c3ccc(C#N)cc3)c(C#N)c(-c3ccc4c5c(cccc35)CC4)c2C#N)cc1	2	3	1	2	0.816497

## Sheet: step_2
BO suggestions
ID	Name	SMILES	β (Eq. 1)	Mean	Std
110	Ra04_Rb027	N#Cc1c(-c2ccc(Br)cc2)nc(-c2ccc(Br)cc2)c(C#N)c1-c1ccc(-c2ccc(F)cc2)cc1	0.261477	0.513858	0.136296
463	Ra17_Rb016	CCn1c2ccccc2c2cc(-c3c(C#N)c(-c4cccc(OC)c4)nc(-c4cccc(OC)c4)c3C#N)ccc21	0.483715	0.45349	0.0546359
464	Ra17_Rb017	COc1cccc(-c2nc(-c3cccc(OC)c3)c(C#N)c(-c3ccc4c(c3)c3ccccc3n4C)c2C#N)c1	0.653267	0.446128	0.0479481
263	Ra10_Rb012	N#Cc1ccc(-c2ccc(-c3nc(-c4ccc(-c5ccc(C#N)cc5)cc4)c(C#N)c(-c4ccc(C#Cc5ccccc5)cc4)c3C#N)cc2)cc1	1.46464	0.086148	0.315927
207	Ra08_Rb012	N#Cc1c(-c2ccc(-c3ccccc3)cc2)nc(-c2ccc(-c3ccccc3)cc2)c(C#N)c1-c1ccc(C#Cc2ccccc2)cc1	1.76662	0.0847249	0.315458
321	Ra12_Rb014	Cc1cccc(-c2nc(-c3cccc(C)c3)c(C#N)c(-c3ccc(-c4cccc5ccccc45)cc3)c2C#N)c1	1.85217	0.07362	0.301238
293	Ra11_Rb014	N#Cc1c(-c2ccc(Cl)cc2)nc(-c2ccc(Cl)cc2)c(C#N)c1-c1ccc(-c2cccc3ccccc23)cc1	2.14649	0.0729679	0.299587
69	Ra03_Rb014	N#Cc1ccc(-c2nc(-c3ccc(C#N)cc3)c(C#N)c(-c3ccc(-c4cccc5ccccc45)cc3)c2C#N)cc1	2.84966	0.0674427	0.265863
97	Ra04_Rb014	N#Cc1c(-c2ccc(Br)cc2)nc(-c2ccc(Br)cc2)c(C#N)c1-c1ccc(-c2cccc3ccccc23)cc1	2.9514	0.0631687	0.264698
153	Ra06_Rb014	N#Cc1c(-c2ccc(F)cc2)nc(-c2ccc(F)cc2)c(C#N)c1-c1ccc(-c2cccc3ccccc23)cc1	3.98073	0.0573859	0.259345
13	Ra01_Rb014	N#Cc1c(-c2ccccc2)nc(-c2ccccc2)c(C#N)c1-c1ccc(-c2cccc3ccccc23)cc1	4.11926	0.0587423	0.24091
559	Ra21_Rb028	N#Cc1ccc(-c2ccc(-c3c(C#N)c(-c4cccc(C(F)(F)F)c4)nc(-c4cccc(C(F)(F)F)c4)c3C#N)cc2)cc1	7.31777	0.0602738	0.231107
Experiments
			Measured yield (%)
ID	Name	SMILES	Run 1	Run 2	Run 3	Average	Std dev
110	Ra04_Rb027	N#Cc1c(-c2ccc(Br)cc2)nc(-c2ccc(Br)cc2)c(C#N)c1-c1ccc(-c2ccc(F)cc2)cc1	1	0	1	0.666667	0.471405
463	Ra17_Rb016	CCn1c2ccccc2c2cc(-c3c(C#N)c(-c4cccc(OC)c4)nc(-c4cccc(OC)c4)c3C#N)ccc21	50	47	49	48.6667	1.24722
207	Ra08_Rb012	N#Cc1c(-c2ccc(-c3ccccc3)cc2)nc(-c2ccc(-c3ccccc3)cc2)c(C#N)c1-c1ccc(C#Cc2ccccc2)cc1	0	0	0	0	0
69	Ra03_Rb014	N#Cc1ccc(-c2nc(-c3ccc(C#N)cc3)c(C#N)c(-c3ccc(-c4cccc5ccccc45)cc3)c2C#N)cc1	2	2	2	2	0
13	Ra01_Rb014	N#Cc1c(-c2ccccc2)nc(-c2ccccc2)c(C#N)c1-c1ccc(-c2cccc3ccccc23)cc1	0	0	0	0	0
559	Ra21_Rb028	N#Cc1ccc(-c2ccc(-c3c(C#N)c(-c4cccc(C(F)(F)F)c4)nc(-c4cccc(C(F)(F)F)c4)c3C#N)cc2)cc1	1	1	1	1	0

## Sheet: step_3
BO suggestions
ID	Name	SMILES	β (Eq. 1)	Mean	Std
302	Ra11_Rb023	CN(c1ccccc1)c1ccc(-c2c(C#N)c(-c3ccc(Cl)cc3)nc(-c3ccc(Cl)cc3)c2C#N)cc1	0.674772	0.503823	0.0898747
554	Ra21_Rb023	CN(c1ccccc1)c1ccc(-c2c(C#N)c(-c3cccc(C(F)(F)F)c3)nc(-c3cccc(C(F)(F)F)c3)c2C#N)cc1	0.711186	0.488488	0.0944246
50	Ra02_Rb023	CN(c1ccccc1)c1ccc(-c2c(C#N)c(-c3cccc(C#N)c3)nc(-c3cccc(C#N)c3)c2C#N)cc1	1.24751	0.490376	0.0903492
190	Ra07_Rb023	CN(c1ccccc1)c1ccc(-c2c(C#N)c(-c3ccc(C(F)(F)F)cc3)nc(-c3ccc(C(F)(F)F)cc3)c2C#N)cc1	1.26115	0.490311	0.0898501
386	Ra14_Rb023	CN(c1ccccc1)c1ccc(-c2c(C#N)c(-c3cccc(Br)c3)nc(-c3cccc(Br)c3)c2C#N)cc1	2.02483	0.465571	0.107184
333	Ra12_Rb026	Cc1ccc(N(c2ccc(C)cc2)c2ccc(-c3c(C#N)c(-c4cccc(C)c4)nc(-c4cccc(C)c4)c3C#N)cc2)cc1	2.5176	0.358421	0.149267
193	Ra07_Rb026	Cc1ccc(N(c2ccc(C)cc2)c2ccc(-c3c(C#N)c(-c4ccc(C(F)(F)F)cc4)nc(-c4ccc(C(F)(F)F)cc4)c3C#N)cc2)cc1	2.87699	0.350998	0.152034
137	Ra05_Rb026	Cc1ccc(-c2nc(-c3ccc(C)cc3)c(C#N)c(-c3ccc(N(c4ccc(C)cc4)c4ccc(C)cc4)cc3)c2C#N)cc1	3.14777	0.338061	0.155638
473	Ra17_Rb026	COc1cccc(-c2nc(-c3cccc(OC)c3)c(C#N)c(-c3ccc(N(c4ccc(C)cc4)c4ccc(C)cc4)cc3)c2C#N)c1	3.80623	0.338125	0.154636
417	Ra15_Rb026	Cc1ccc(N(c2ccc(C)cc2)c2ccc(-c3c(C#N)c(-c4cccc(F)c4)nc(-c4cccc(F)c4)c3C#N)cc2)cc1	4.29333	0.335614	0.15525
75	Ra03_Rb020	N#Cc1ccc(-c2nc(-c3ccc(C#N)cc3)c(C#N)c(-c3ccc(-n4c5ccccc5c5ccccc54)cc3)c2C#N)cc1	5.52235	-0.00474782	0.23263
131	Ra05_Rb020	Cc1ccc(-c2nc(-c3ccc(C)cc3)c(C#N)c(-c3ccc(-n4c5ccccc5c5ccccc54)cc3)c2C#N)cc1	16.3701	0.0128304	0.220491
Experiments
			Measured yield (%)
ID	Name	SMILES	Run 1	Run 2	Run 3	Average	Std dev
302	Ra11_Rb023	CN(c1ccccc1)c1ccc(-c2c(C#N)c(-c3ccc(Cl)cc3)nc(-c3ccc(Cl)cc3)c2C#N)cc1	0	0	1	0.333333	0.471405
137	Ra05_Rb026	Cc1ccc(-c2nc(-c3ccc(C)cc3)c(C#N)c(-c3ccc(N(c4ccc(C)cc4)c4ccc(C)cc4)cc3)c2C#N)cc1	0	0	0	0	0
75	Ra03_Rb020	N#Cc1ccc(-c2nc(-c3ccc(C#N)cc3)c(C#N)c(-c3ccc(-n4c5ccccc5c5ccccc54)cc3)c2C#N)cc1	10	10	9	9.66667	0.471405
131	Ra05_Rb020	Cc1ccc(-c2nc(-c3ccc(C)cc3)c(C#N)c(-c3ccc(-n4c5ccccc5c5ccccc54)cc3)c2C#N)cc1	23	25	23	23.6667	0.942809

## Sheet: step_4
BO suggestions
ID	Name	SMILES	β (Eq. 1)	Mean	Std
239	Ra09_Rb016	CCn1c2ccccc2c2cc(-c3c(C#N)c(-c4ccc(OC)cc4)nc(-c4ccc(OC)cc4)c3C#N)ccc21	0.20828	0.524754	0.0399225
464	Ra17_Rb017	COc1cccc(-c2nc(-c3cccc(OC)c3)c(C#N)c(-c3ccc4c(c3)c3ccccc3n4C)c2C#N)c1	0.262854	0.43215	0.0189138
243	Ra09_Rb020	COc1ccc(-c2nc(-c3ccc(OC)cc3)c(C#N)c(-c3ccc(-n4c5ccccc5c5ccccc54)cc3)c2C#N)cc1	1.20355	0.391405	0.103131
553	Ra21_Rb022	Cc1ccc(-c2c(C#N)c(-c3cccc(C(F)(F)F)c3)nc(-c3cccc(C(F)(F)F)c3)c2C#N)c2ccccc12	1.49888	0.331049	0.121564
168	Ra07_Rb001	N#Cc1c(-c2ccc(C(F)(F)F)cc2)nc(-c2ccc(C(F)(F)F)cc2)c(C#N)c1-c1cccc2ccccc12	1.60656	0.327642	0.123654
300	Ra11_Rb021	N#Cc1c(-c2ccc(Cl)cc2)nc(-c2ccc(Cl)cc2)c(C#N)c1-c1ccc2ccc3cccc4ccc1c2c34	1.75032	0.26366	0.161775
104	Ra04_Rb021	N#Cc1c(-c2ccc(Br)cc2)nc(-c2ccc(Br)cc2)c(C#N)c1-c1ccc2ccc3cccc4ccc1c2c34	2.26607	0.2588	0.164518
263	Ra10_Rb012	N#Cc1ccc(-c2ccc(-c3nc(-c4ccc(-c5ccc(C#N)cc5)cc4)c(C#N)c(-c4ccc(C#Cc5ccccc5)cc4)c3C#N)cc2)cc1	3.16576	0.0557117	0.248132
328	Ra12_Rb021	Cc1cccc(-c2nc(-c3cccc(C)c3)c(C#N)c(-c3ccc4ccc5cccc6ccc3c4c56)c2C#N)c1	3.22985	0.252654	0.163345
132	Ra05_Rb021	Cc1ccc(-c2nc(-c3ccc(C)cc3)c(C#N)c(-c3ccc4ccc5cccc6ccc3c4c56)c2C#N)cc1	3.28485	0.25311	0.161723
216	Ra08_Rb021	N#Cc1c(-c2ccc(-c3ccccc3)cc2)nc(-c2ccc(-c3ccccc3)cc2)c(C#N)c1-c1ccc2ccc3cccc4ccc1c2c34	4.33278	0.246563	0.163142
552	Ra21_Rb021	N#Cc1c(-c2cccc(C(F)(F)F)c2)nc(-c2cccc(C(F)(F)F)c2)c(C#N)c1-c1ccc2ccc3cccc4ccc1c2c34	4.91513	0.222475	0.168641
Experiments
			Measured yield (%)
ID	Name	SMILES	Run 1	Run 2	Run 3	Average	Std dev
239	Ra09_Rb016	CCn1c2ccccc2c2cc(-c3c(C#N)c(-c4ccc(OC)cc4)nc(-c4ccc(OC)cc4)c3C#N)ccc21	54	52	51	52.3333	1.24722
464	Ra17_Rb017	COc1cccc(-c2nc(-c3cccc(OC)c3)c(C#N)c(-c3ccc4c(c3)c3ccccc3n4C)c2C#N)c1	43	43	43	43	0
243	Ra09_Rb020	COc1ccc(-c2nc(-c3ccc(OC)cc3)c(C#N)c(-c3ccc(-n4c5ccccc5c5ccccc54)cc3)c2C#N)cc1	30	29	n/a	29.5	0.5
168	Ra07_Rb001	N#Cc1c(-c2ccc(C(F)(F)F)cc2)nc(-c2ccc(C(F)(F)F)cc2)c(C#N)c1-c1cccc2ccccc12	0	0	0	0	0
263	Ra10_Rb012	N#Cc1ccc(-c2ccc(-c3nc(-c4ccc(-c5ccc(C#N)cc5)cc4)c(C#N)c(-c4ccc(C#Cc5ccccc5)cc4)c3C#N)cc2)cc1	0	0	0	0	0
328	Ra12_Rb021	Cc1cccc(-c2nc(-c3cccc(C)c3)c(C#N)c(-c3ccc4ccc5cccc6ccc3c4c56)c2C#N)c1	20	25	n/a	22.5	2.5
132	Ra05_Rb021	Cc1ccc(-c2nc(-c3ccc(C)cc3)c(C#N)c(-c3ccc4ccc5cccc6ccc3c4c56)c2C#N)cc1	34	30	32	32	1.63299
153	Ra06_Rb014	N#Cc1c(-c2ccc(F)cc2)nc(-c2ccc(F)cc2)c(C#N)c1-c1ccc(-c2cccc3ccccc23)cc1	0	0	0	0	0	Suggested on step 2

## Sheet: step_5
BO suggestions
ID	Name	SMILES	β (Eq. 1)	Mean	Std
519	Ra20_Rb016	CCn1c2ccccc2c2cc(-c3c(C#N)c(-c4cccc(I)c4)nc(-c4cccc(I)c4)c3C#N)ccc21	0.148135	0.541791	0.0746239
240	Ra09_Rb017	COc1ccc(-c2nc(-c3ccc(OC)cc3)c(C#N)c(-c3ccc4c(c3)c3ccccc3n4C)c2C#N)cc1	0.234822	0.516101	0.0383275
338	Ra13_Rb003	N#Cc1c(-c2ccc3ccccc3c2)nc(-c2ccc3ccccc3c2)c(C#N)c1-c1ccc2c3c(cccc13)CC2	0.417077	0.483356	0.12409
351	Ra13_Rb016	CCn1c2ccccc2c2cc(-c3c(C#N)c(-c4ccc5ccccc5c4)nc(-c4ccc5ccccc5c4)c3C#N)ccc21	0.433992	0.470216	0.122683
128	Ra05_Rb017	Cc1ccc(-c2nc(-c3ccc(C)cc3)c(C#N)c(-c3ccc4c(c3)c3ccccc3n4C)c2C#N)cc1	0.561133	0.491938	0.0505229
491	Ra18_Rb016	CCn1c2ccccc2c2cc(-c3c(C#N)c(-c4ccc(I)cc4)nc(-c4ccc(I)cc4)c3C#N)ccc21	0.840623	0.470588	0.0741618
269	Ra10_Rb018	N#Cc1ccc(-c2ccc(-c3nc(-c4ccc(-c5ccc(C#N)cc5)cc4)c(C#N)c(-c4ccc5c(c4)c4ccccc4n5-c4ccccc4)c3C#N)cc2)cc1	1.74711	0.34639	0.189728
242	Ra09_Rb019	COc1ccc(-c2nc(-c3ccc(OC)cc3)c(C#N)c(-c3ccc(N(c4ccc(OC)cc4)c4ccc(OC)cc4)cc3)c2C#N)cc1	1.91132	0.160676	0.287359
130	Ra05_Rb019	COc1ccc(N(c2ccc(OC)cc2)c2ccc(-c3c(C#N)c(-c4ccc(C)cc4)nc(-c4ccc(C)cc4)c3C#N)cc2)cc1	2.69015	0.159955	0.277966
158	Ra06_Rb019	COc1ccc(N(c2ccc(OC)cc2)c2ccc(-c3c(C#N)c(-c4ccc(F)cc4)nc(-c4ccc(F)cc4)c3C#N)cc2)cc1	3.39873	0.155669	0.276612
74	Ra03_Rb019	COc1ccc(N(c2ccc(OC)cc2)c2ccc(-c3c(C#N)c(-c4ccc(C#N)cc4)nc(-c4ccc(C#N)cc4)c3C#N)cc2)cc1	4.58292	0.0536905	0.303882
55	Ra02_Rb028	N#Cc1ccc(-c2ccc(-c3c(C#N)c(-c4cccc(C#N)c4)nc(-c4cccc(C#N)c4)c3C#N)cc2)cc1	13.259	0.0741295	0.291985
Experiments
			Measured yield (%)
ID	Name	SMILES	Run 1	Run 2	Run 3	Average	Std dev
519	Ra20_Rb016	CCn1c2ccccc2c2cc(-c3c(C#N)c(-c4cccc(I)c4)nc(-c4cccc(I)c4)c3C#N)ccc21	31	33	32	32	0.816497
240	Ra09_Rb017	COc1ccc(-c2nc(-c3ccc(OC)cc3)c(C#N)c(-c3ccc4c(c3)c3ccccc3n4C)c2C#N)cc1	48	47	51	48.6667	1.69967
338	Ra13_Rb003	N#Cc1c(-c2ccc3ccccc3c2)nc(-c2ccc3ccccc3c2)c(C#N)c1-c1ccc2c3c(cccc13)CC2	1	1	n/a	1	0
351	Ra13_Rb016	CCn1c2ccccc2c2cc(-c3c(C#N)c(-c4ccc5ccccc5c4)nc(-c4ccc5ccccc5c4)c3C#N)ccc21	1	1	1	1	0
128	Ra05_Rb017	Cc1ccc(-c2nc(-c3ccc(C)cc3)c(C#N)c(-c3ccc4c(c3)c3ccccc3n4C)c2C#N)cc1	55	50	59	54.6667	3.68179
491	Ra18_Rb016	CCn1c2ccccc2c2cc(-c3c(C#N)c(-c4ccc(I)cc4)nc(-c4ccc(I)cc4)c3C#N)ccc21	39	41	40	40	0.816497
269	Ra10_Rb018	N#Cc1ccc(-c2ccc(-c3nc(-c4ccc(-c5ccc(C#N)cc5)cc4)c(C#N)c(-c4ccc5c(c4)c4ccccc4n5-c4ccccc4)c3C#N)cc2)cc1	8	6	n/a	7	1
130	Ra05_Rb019	COc1ccc(N(c2ccc(OC)cc2)c2ccc(-c3c(C#N)c(-c4ccc(C)cc4)nc(-c4ccc(C)cc4)c3C#N)cc2)cc1	0	0	0	0	0
74	Ra03_Rb019	COc1ccc(N(c2ccc(OC)cc2)c2ccc(-c3c(C#N)c(-c4ccc(C#N)cc4)nc(-c4ccc(C#N)cc4)c3C#N)cc2)cc1	0	0	0	0	0
55	Ra02_Rb028	N#Cc1ccc(-c2ccc(-c3c(C#N)c(-c4cccc(C#N)c4)nc(-c4cccc(C#N)c4)c3C#N)cc2)cc1	1	1	0	0.666667	0.471405
62	Ra03_Rb007	N#Cc1ccc(-c2nc(-c3ccc(C#N)cc3)c(C#N)c(-c3cccc(-c4ccccc4)c3)c2C#N)cc1	0	0	0	0	0	Added by Chemist to test surrogate models' predictive performance.

## Sheet: step_6
BO suggestions
ID	Name	SMILES	β (Eq. 1)	Mean	Std
127	Ra05_Rb016	CCn1c2ccccc2c2cc(-c3c(C#N)c(-c4ccc(C)cc4)nc(-c4ccc(C)cc4)c3C#N)ccc21	0.0458422	0.508614	0.0295818
323	Ra12_Rb016	CCn1c2ccccc2c2cc(-c3c(C#N)c(-c4cccc(C)c4)nc(-c4cccc(C)c4)c3C#N)ccc21	0.062876	0.500055	0.0110666
244	Ra09_Rb021	COc1ccc(-c2nc(-c3ccc(OC)cc3)c(C#N)c(-c3ccc4ccc5cccc6ccc3c4c56)c2C#N)cc1	0.32512	0.478969	0.0841573
156	Ra06_Rb017	Cn1c2ccccc2c2cc(-c3c(C#N)c(-c4ccc(F)cc4)nc(-c4ccc(F)cc4)c3C#N)ccc21	0.508214	0.492417	0.0183135
459	Ra17_Rb012	COc1cccc(-c2nc(-c3cccc(OC)c3)c(C#N)c(-c3ccc(C#Cc4ccccc4)cc3)c2C#N)c1	0.695488	0.329406	0.254885
279	Ra10_Rb028	N#Cc1ccc(-c2ccc(-c3nc(-c4ccc(-c5ccc(C#N)cc5)cc4)c(C#N)c(-c4ccc(-c5ccc(C#N)cc5)cc4)c3C#N)cc2)cc1	2.31457	0.0875319	0.296816
256	Ra10_Rb005	C#Cc1ccc(-c2c(C#N)c(-c3ccc(-c4ccc(C#N)cc4)cc3)nc(-c3ccc(-c4ccc(C#N)cc4)cc3)c2C#N)cc1	2.7703	0.0768393	0.283877
56	Ra03_Rb001	N#Cc1ccc(-c2nc(-c3ccc(C#N)cc3)c(C#N)c(-c3cccc4ccccc34)c2C#N)cc1	2.95277	0.0764068	0.282622
54	Ra02_Rb027	N#Cc1cccc(-c2nc(-c3cccc(C#N)c3)c(C#N)c(-c3ccc(-c4ccc(F)cc4)cc3)c2C#N)c1	3.18069	0.0602187	0.281845
29	Ra02_Rb002	N#Cc1cccc(-c2nc(-c3cccc(C#N)c3)c(C#N)c(-c3ccc(-c4ccccc4)cc3)c2C#N)c1	3.21537	0.0559993	0.278435
51	Ra02_Rb024	Cc1ccc(-c2ccc(-c3c(C#N)c(-c4cccc(C#N)c4)nc(-c4cccc(C#N)c4)c3C#N)cc2)cc1	3.51613	0.0523682	0.271275
191	Ra07_Rb024	Cc1ccc(-c2ccc(-c3c(C#N)c(-c4ccc(C(F)(F)F)cc4)nc(-c4ccc(C(F)(F)F)cc4)c3C#N)cc2)cc1	3.91369	0.0535873	0.269805
Experiments
			Measured yield (%)
ID	Name	SMILES	Run 1	Run 2	Run 3	Average	Std dev
127	Ra05_Rb016	CCn1c2ccccc2c2cc(-c3c(C#N)c(-c4cccc(I)c4)nc(-c4cccc(I)c4)c3C#N)ccc21	67	67	66	66.6667	0.471405
323	Ra12_Rb016	COc1ccc(-c2nc(-c3ccc(OC)cc3)c(C#N)c(-c3ccc4c(c3)c3ccccc3n4C)c2C#N)cc1	54	54	53	53.6667	0.471405
244	Ra09_Rb021	N#Cc1c(-c2ccc3ccccc3c2)nc(-c2ccc3ccccc3c2)c(C#N)c1-c1ccc2c3c(cccc13)CC2	34	31	n/a	32.5	1.5
459	Ra17_Rb012	COc1cccc(-c2nc(-c3cccc(OC)c3)c(C#N)c(-c3ccc(C#Cc4ccccc4)cc3)c2C#N)c1	0	0	0	0	0
56	Ra03_Rb001	N#Cc1ccc(-c2nc(-c3ccc(C#N)cc3)c(C#N)c(-c3cccc4ccccc34)c2C#N)cc1	1	1	1	1	0
234	Ra09_Rb011	COc1ccc(-c2nc(-c3ccc(OC)cc3)c(C#N)c(-c3ccc4c(c3)c3ccccc3n4Cc3ccccc3)c2C#N)cc1	38	37	39	38	0.816497	Added by Chemist to test surrogate models' predictive performance.

## Sheet: step_7
BO suggestions
ID	Name	SMILES	β (Eq. 1)	Mean	Std
122	Ra05_Rb011	Cc1ccc(-c2nc(-c3ccc(C)cc3)c(C#N)c(-c3ccc4c(c3)c3ccccc3n4Cc3ccccc3)c2C#N)cc1	0.295157	0.680056	0.0171518
502	Ra18_Rb027	N#Cc1c(-c2ccc(I)cc2)nc(-c2ccc(I)cc2)c(C#N)c1-c1ccc(-c2ccc(F)cc2)cc1	0.476478	0.656313	0.0788973
308	Ra12_Rb001	Cc1cccc(-c2nc(-c3cccc(C)c3)c(C#N)c(-c3cccc4ccccc34)c2C#N)c1	0.980018	0.630278	0.0950161
530	Ra20_Rb027	N#Cc1c(-c2cccc(I)c2)nc(-c2cccc(I)c2)c(C#N)c1-c1ccc(-c2ccc(F)cc2)cc1	1.03871	0.610266	0.104887
303	Ra11_Rb024	Cc1ccc(-c2ccc(-c3c(C#N)c(-c4ccc(Cl)cc4)nc(-c4ccc(Cl)cc4)c3C#N)cc2)cc1	1.31355	0.650861	0.065157
138	Ra05_Rb027	Cc1ccc(-c2nc(-c3ccc(C)cc3)c(C#N)c(-c3ccc(-c4ccc(F)cc4)cc3)c2C#N)cc1	1.32885	0.648977	0.066224
135	Ra05_Rb024	Cc1ccc(-c2ccc(-c3c(C#N)c(-c4ccc(C)cc4)nc(-c4ccc(C)cc4)c3C#N)cc2)cc1	1.38141	0.558402	0.0967366
54	Ra02_Rb027	N#Cc1cccc(-c2nc(-c3cccc(C#N)c3)c(C#N)c(-c3ccc(-c4ccc(F)cc4)cc3)c2C#N)c1	3.00409	0.123981	0.306975
29	Ra02_Rb002	N#Cc1cccc(-c2nc(-c3cccc(C#N)c3)c(C#N)c(-c3ccc(-c4ccccc4)cc3)c2C#N)c1	3.39371	0.121014	0.306414
191	Ra07_Rb024	Cc1ccc(-c2ccc(-c3c(C#N)c(-c4ccc(C(F)(F)F)cc4)nc(-c4ccc(C(F)(F)F)cc4)c3C#N)cc2)cc1	3.49101	0.115032	0.297155
51	Ra02_Rb024	Cc1ccc(-c2ccc(-c3c(C#N)c(-c4cccc(C#N)c4)nc(-c4cccc(C#N)c4)c3C#N)cc2)cc1	3.82094	0.113015	0.296328
327	Ra12_Rb020	Cc1cccc(-c2nc(-c3cccc(C)c3)c(C#N)c(-c3ccc(-n4c5ccccc5c5ccccc54)cc3)c2C#N)c1	4.86718	0.125048	0.285666
Experiments
			Measured yield (%)
ID	Name	SMILES	Run 1	Run 2	Run 3	Average	Std dev
122	Ra05_Rb011	Cc1ccc(-c2nc(-c3ccc(C)cc3)c(C#N)c(-c3ccc4c(c3)c3ccccc3n4Cc3ccccc3)c2C#N)cc1	52	51	56	53	2.16025
303	Ra11_Rb024	Cc1ccc(-c2ccc(-c3c(C#N)c(-c4ccc(Cl)cc4)nc(-c4ccc(Cl)cc4)c3C#N)cc2)cc1	1	1	0	0.666667	0.471405
135	Ra05_Rb024	Cc1ccc(-c2ccc(-c3c(C#N)c(-c4ccc(C)cc4)nc(-c4ccc(C)cc4)c3C#N)cc2)cc1	0	0	0	0	0
29	Ra02_Rb002	N#Cc1cccc(-c2nc(-c3cccc(C#N)c3)c(C#N)c(-c3ccc(-c4ccccc4)cc3)c2C#N)c1	0	0	1	0.333333	0.471405
327	Ra12_Rb020	Cc1cccc(-c2nc(-c3cccc(C)c3)c(C#N)c(-c3ccc(-n4c5ccccc5c5ccccc54)cc3)c2C#N)c1	22	23	24	23	0.816497
156	Ra06_Rb017	Cn1c2ccccc2c2cc(-c3c(C#N)c(-c4ccc(F)cc4)nc(-c4ccc(F)cc4)c3C#N)ccc21	52	50	n/a	51	1	Suggested on step 6
502	Ra18_Rb027	N#Cc1c(-c2ccc(I)cc2)nc(-c2ccc(I)cc2)c(C#N)c1-c1ccc(-c2ccc(F)cc2)cc1	0	0	0	0	0
138	Ra05_Rb027	Cc1ccc(-c2nc(-c3ccc(C)cc3)c(C#N)c(-c3ccc(-c4ccc(F)cc4)cc3)c2C#N)cc1	0	0	0	0	0
