# Supplementary material for: Sequential closed-loop Bayesian optimization as a guide for organic molecular metallophotocatalyst formulation discovery
Source: Nat Chem. 2024 Jun 11;16(8):1286–94. doi: 10.1038/s41557-024-01546-5 (PMC11321994; doi:10.1038/s41557-024-01546-5)
Supplement: Supplementary file 2 — Containing complete dataset for BO workflow, including dataset for BO training, molecular DFT descriptors and molecular structure_XYZ. [file 41557_2024_1546_MOESM2_ESM.zip › Dataset_2nd-BO-workflow.xlsx]

## Sheet: step_0
Experiments
	See Fig. 5			Measured yield (%)
ID	Ligand ID	CNP ID	Ni concentration (mol%)	See notes below
460	3	295	1	0
500	3	463	1	24
480	3	379	1	27
530	3	519	1	34
510	3	464	1	34
470	3	323	1	53
390	3	129	1	58
420	3	234	1	59
360	3	122	1	61
380	3	128	1	69
370	3	127	1	69
430	3	239	1	71
520	3	491	1	51
399	3	129	10	39
429	3	234	10	38
389	3	128	10	55
379	3	127	10	67
439	3	239	10	52
449	3	240	10	49
For experiments at a Ni concentration of 1 mol%, each was measured once for its reaction yield.
For experiments at a Ni concentration of 10 mol%, the yields were taken from the corresponding results in the first BO campaign and are the average values of three repeats.

## Sheet: step_1
Experiments
	See Fig. 5			Measured yield (%)
ID	Ligand ID	CNP ID	Ni concentration (mol%)	Run 1	Run 2	Average
372	3	127	3	72	72	72
2173	13	127	4	0	0	0
612	4	239	3	62	67	64.5
4213	26	239	4	0	0	0
4235	26	243	6	0	0	0
1895	11	243	6	0	0	0
4196	26	187	7	0	0	0
1856	11	187	7	0	0	0

## Sheet: step_2
Experiments
	See Fig. 5			Measured yield (%)
ID	Ligand ID	CNP ID	Ni concentration (mol%)	Run 1	Run 2	Average
432	3	239	3	68	66	67
382	3	128	3	70	67	68.5
381	3	128	2	73	74	73.5
561	4	128	2	71	71	71
540	4	122	1	56	56	56
550	4	127	1	54	59	56.5
3680	23	240	1	67	65	66
3681	23	240	2	56	59	57.5

## Sheet: step_3
Experiments
	See Fig. 5			Measured yield (%)
ID	Ligand ID	CNP ID	Ni concentration (mol%)	Run 1	Run 2	Average
421	3	234	2	53	52	52.5
621	4	240	2	68	66	67
422	3	234	3	56	51	53.5
801	5	240	2	37	61	49
201	2	128	2	77	76	76.5
741	5	128	2	25	22	23.5
3871	24	243	2	45	45	45
2971	18	243	2	0	0	0

## Sheet: step_4
Experiments
	See Fig. 5			Measured yield (%)
ID	Ligand ID	CNP ID	Ni concentration (mol%)	Run 1	Run 2	Average
610	4	239	1	76	73	74.5
250	2	239	1	77	77	77
240	2	234	1	73	73	73
529	3	491	10	61	61	61
539	3	519	10	55	52	53.5
349	2	491	10	67	62	64.5
3909	24	379	10	8	12	10
3009	18	379	10	0	0	0

## Sheet: step_5
Experiments
	See Fig. 5			Measured yield (%)
ID	Ligand ID	CNP ID	Ni concentration (mol%)	Run 1	Run 2	Average
251	2	239	2	83	75	79
200	2	128	1	65	74	69.5
1340	8	240	1	67	66	66.5
3320	21	240	1	66	63	64.5
1520	9	240	1	0	0	0
4040	25	240	1	0	0	0
687	4	463	8	67	67	67
697	4	464	8	59	52	55.5

## Sheet: step_6
Experiments
	See Fig. 5			Measured yield (%)
ID	Ligand ID	CNP ID	Ni concentration (mol%)	Run 1	Run 2	Average
262	2	240	3	69	68	68.5
202	2	128	3	76	78	77
191	2	127	2	87	88	87.5
709	4	491	10	62	63	62.5
708	4	491	9	63	62	62.5
297	2	323	8	84	84	84
296	2	323	7	82	80	81
1427	8	491	8	58	58	58

## Sheet: step_7
Experiments
	See Fig. 5			Measured yield (%)
ID	Ligand ID	CNP ID	Ni concentration (mol%)	Run 1	Run 2	Average
249	2	234	10	62	58	60
269	2	240	10	70	52	61
189	2	122	10	65	65	65
188	2	122	9	74	71	72.5
187	2	122	8	68	73	70.5
218	2	129	9	67	62	64.5
3248	21	122	9	52	55	53.5
3428	22	122	9	19	17	18

## Sheet: step_8
Experiments
	See Fig. 5			Measured yield (%)
ID	Ligand ID	CNP ID	Ni concentration (mol%)	Run 1	Run 2	Average
197	2	127	8	70	78	74
196	2	127	7	85	79	82
298	2	323	9	76	76	76
347	2	491	8	65	65	65
328	2	463	9	68	72	70
1378	8	323	9	66	67	66.5
3777	23	519	8	25	37	31
3737	23	439	8	0	0	0

## Sheet: step_9
Experiments
	See Fig. 5			Measured yield (%)
ID	Ligand ID	CNP ID	Ni concentration (mol%)	Run 1	Run 2	Average
199	2	127	10	80	80	80
299	2	323	10	82	79	80.5
195	2	127	6	84	85	84.5
252	2	239	3	77	80	78.5
1271	8	127	2	78	79	78.5
1262	8	122	3	68	71	69.5
2628	15	295	9	0	0	0
1548	9	295	9	0	0	0

[truncated: 2 more sheets: step_10, step_11]
