# Supplementary material for: Sequential closed-loop Bayesian optimization as a guide for organic molecular metallophotocatalyst formulation discovery
Source: Nat Chem. 2024 Jun 11;16(8):1286–94. doi: 10.1038/s41557-024-01546-5 (PMC11321994; doi:10.1038/s41557-024-01546-5)
Supplement: Supplementary file 2 — Containing complete dataset for BO workflow, including dataset for BO training, molecular DFT descriptors and molecular structure_XYZ. [file 41557_2024_1546_MOESM2_ESM.zip › Dataset_DFT_descriptors.xlsx]

## Sheet: 560 CNPs
Name	SMILES	ID	IP	EA	Sr	D	dipole	delta	H_CT	H	t	c Energy	OS	reorganization energy	IP*	EA*	S1	S1-T1
Ra01_Rb001	N#Cc1c(-c2ccccc2)nc(-c2ccccc2)c(C#N)c1-c1cccc2ccccc12	0	1.43117	-1.9085	0.74155	1.031	1.94679	-0.708	2.613	3.571	-1.582	4.08377	0.7706	0.181363	-2.22698	1.74965	4.2622	1.6713
Ra01_Rb002	N#Cc1c(-c2ccccc2)nc(-c2ccccc2)c(C#N)c1-c1ccc(-c2ccccc2)cc1	1	1.57785	-1.91313	0.80314	0.424	0.801604	-0.504	2.108	3.401	-1.683	4.51185	1.0493	0.17787	-2.25476	1.91948	4.3041	1.4805
Ra01_Rb003	N#Cc1c(-c2ccccc2)nc(-c2ccccc2)c(C#N)c1-c1ccc2c3c(cccc13)CC2	2	1.10572	-1.94796	0.55229	2.716	5.12762	0.264	1.984	2.713	0.733	4.43043	0.3081	0.19351	-2.36115	1.51892	3.9959	1.4272
Ra01_Rb004	N#Cc1c(-c2ccccc2)nc(-c2ccccc2)c(C#N)c1-c1c2ccccc2cc2ccccc12	3	0.867341	-1.92326	0.88953	0.036	0.067618	-0.007	1.455	2.907	-1.419	5.31854	0.3427	0.175511	-2.18456	1.12864	3.441	1.7977
Ra01_Rb005	C#Cc1ccc(-c2c(C#N)c(-c3ccccc3)nc(-c3ccccc3)c2C#N)cc1	4	2.38685	-1.9183	0.79913	0.603	1.1386	-0.558	1.844	3.299	-1.242	4.66879	0.8438	0.198627	-1.47229	1.94084	4.3437	1.4939
Ra01_Rb006	N#Cc1c(-c2ccccc2)nc(-c2ccccc2)c(C#N)c1-c1ccc2ccccc2c1	5	1.41104	-1.90823	0.72715	2.078	3.92393	0.598	2.436	2.939	-0.358	4.78517	0.3211	0.189079	-2.30418	1.80699	4.1799	1.6155
Ra01_Rb007	N#Cc1c(-c2ccccc2)nc(-c2ccccc2)c(C#N)c1-c1cccc(-c2ccccc2)c1	6	1.57077	-1.9047	0.79944	0.536	1.01138	-0.425	1.91	3.215	-1.374	4.6701	0.7283	0.185867	-2.2581	1.92417	4.3099	1.4814
Ra01_Rb008	COc1ccc2cc(-c3c(C#N)c(-c4ccccc4)nc(-c4ccccc4)c3C#N)ccc2c1	7	1.1294	-1.94932	0.66448	2.855	5.39133	0.33	2.599	3.038	0.256	4.48544	0.5717	0.19754	-2.4611	1.64118	4.097	1.4417
Ra01_Rb009	COc1ccc(-c2c(C#N)c(-c3ccccc3)nc(-c3ccccc3)c2C#N)c2ccccc12	8	1.0513	-1.9251	0.52278	2.774	5.23797	0.187	1.933	2.646	0.841	4.46637	0.3143	0.183534	-2.4114	1.5376	3.93	1.3372
Ra01_Rb010	N#Cc1c(-c2ccccc2)nc(-c2ccccc2)c(C#N)c1-c1ccc(N(c2ccccc2)c2ccccc2)cc1	9	0.561764	-1.93109	0.60701	3.28	6.19339	0.282	2.71	3.211	0.569	4.07461	0.8215	0.183827	-2.68206	1.31274	3.6474	0.8661
Ra01_Rb011	N#Cc1c(-c2ccccc2)nc(-c2ccccc2)c(C#N)c1-c1ccc2c(c1)c1ccccc1n2Cc1ccccc1	10	0.981639	-1.96674	0.54667	3.356	6.33287	-0.043	2.26	2.91	1.096	4.07583	0.5616	0.202805	-2.65532	1.67022	4.0757	1.2096
Ra01_Rb012	N#Cc1c(-c2ccccc2)nc(-c2ccccc2)c(C#N)c1-c1ccc(C#Cc2ccccc2)cc1	11	1.4075	-1.89762	0.8039	1.48	2.79605	0.62	3.629	3.852	-2.149	4.64002	1.7902	0.177501	-2.0809	1.59078	3.9979	1.3618
Ra01_Rb013	N#Cc1c(-c2ccccc2)nc(-c2ccccc2)c(C#N)c1-c1ccc(/C=C/c2ccccc2)cc1	12	1.03389	-1.91313	0.80988	1.467	2.7715	0.645	3.438	3.675	-1.971	4.75327	1.6678	0.185095	-2.16655	1.28731	3.7361	1.5064
Ra01_Rb014	N#Cc1c(-c2ccccc2)nc(-c2ccccc2)c(C#N)c1-c1ccc(-c2cccc3ccccc23)cc1	13	1.15498	-1.90878	0.82916	1.359	2.56589	0.03	4.045	4.504	-2.686	3.67318	1.4094	0.18254	-2.4148	1.661	4.2553	1.7027
Ra01_Rb015	N#Cc1c(-c2ccccc2)nc(-c2ccccc2)c(C#N)c1-c1ccc2c(c1)Cc1ccccc1-2	14	1.35144	-1.94442	0.71712	2.234	4.22028	0.303	3.081	3.439	-0.847	4.52962	1.2304	0.201964	-2.30074	1.70776	4.2091	1.3708
Ra01_Rb016	CCn1c2ccccc2c2cc(-c3c(C#N)c(-c4ccccc4)nc(-c4ccccc4)c3C#N)ccc21	15	0.94708	-1.94116	0.57054	3.223	6.0841	-0.024	2.394	2.938	0.829	4.24145	0.6482	0.183643	-2.63061	1.63653	3.9844	1.1619
Ra01_Rb017	Cn1c2ccccc2c2cc(-c3c(C#N)c(-c4ccccc4)nc(-c4ccccc4)c3C#N)ccc21	16	0.938917	-1.96701	0.54606	3.323	6.27256	-0.014	2.366	2.936	0.958	4.1552	0.5491	0.20281	-2.65496	1.62687	4.0143	1.153
Ra01_Rb018	N#Cc1c(-c2ccccc2)nc(-c2ccccc2)c(C#N)c1-c1ccc2c(c1)c1ccccc1n2-c1ccccc1	17	1.03307	-1.9613	0.55038	3.427	6.46919	-0.072	2.404	2.981	1.023	4.0639	0.5933	0.203627	-2.61409	1.68586	4.104	1.2391
Ra01_Rb019	COc1ccc(N(c2ccc(OC)cc2)c2ccc(-c3c(C#N)c(-c4ccccc4)nc(-c4ccccc4)c3C#N)cc2)cc1	18	0.2423	-1.94524	0.57729	3.64	6.87656	0.013	2.664	3.198	0.977	3.89769	0.7991	0.184363	-2.82992	1.12698	3.5562	0.7873
Ra01_Rb020	N#Cc1c(-c2ccccc2)nc(-c2ccccc2)c(C#N)c1-c1ccc(-n2c3ccccc3c3ccccc32)cc1	19	0.95987	-1.89844	0.5939	3.692	6.97018	-0.199	2.984	3.479	0.708	3.77505	0.8329	0.176046	-2.64753	1.70896	4.1711	1.3464
Ra01_Rb021	N#Cc1c(-c2ccccc2)nc(-c2ccccc2)c(C#N)c1-c1ccc2ccc3cccc4ccc1c2c34	20	0.912794	-1.92048	0.84622	0.947	1.78805	0.467	2.519	3.288	-1.572	4.46106	1.0192	0.189128	-2.24402	1.23633	3.6527	1.6855
Ra01_Rb022	Cc1ccc(-c2c(C#N)c(-c3ccccc3)nc(-c3ccccc3)c2C#N)c2ccccc12	21	1.32505	-1.91259	0.62573	2.275	4.29546	0.16	2.137	2.879	0.138	4.48554	0.4598	0.17942	-2.26099	1.67346	4.1485	1.5878
Ra01_Rb023	CN(c1ccccc1)c1ccc(-c2c(C#N)c(-c3ccccc3)nc(-c3ccccc3)c2C#N)cc1	22	0.600133	-1.98034	0.56947	3.157	5.96047	0.294	2.487	2.963	0.67	4.37697	0.7726	0.210301	-2.72086	1.34065	3.6822	0.8616
Ra01_Rb024	Cc1ccc(-c2ccc(-c3c(C#N)c(-c4ccccc4)nc(-c4ccccc4)c3C#N)cc2)cc1	23	1.39662	-1.93817	0.78791	0.335	0.631638	-1.007	3.112	3.978	-2.777	3.96568	1.4447	0.200784	-2.46438	1.92283	4.3345	1.4789
Ra01_Rb025	Cc1cccc(N(c2ccc(-c3c(C#N)c(-c4ccccc4)nc(-c4ccccc4)c3C#N)cc2)c2cccc(C)c2)c1	24	0.502171	-1.95422	0.58628	3.523	6.65359	0.334	2.709	3.226	0.814	4.00091	0.7363	0.19045	-2.76547	1.31342	3.6971	0.8595
Ra01_Rb026	Cc1ccc(N(c2ccc(C)cc2)c2ccc(-c3c(C#N)c(-c4ccccc4)nc(-c4ccccc4)c3C#N)cc2)cc1	25	0.431149	-1.93517	0.59617	3.414	6.44859	0.21	2.717	3.236	0.697	3.98022	0.8292	0.182741	-2.74354	1.23951	3.5886	0.8177
Ra01_Rb027	N#Cc1c(-c2ccccc2)nc(-c2ccccc2)c(C#N)c1-c1ccc(-c2ccc(F)cc2)cc1	26	1.51608	-1.91041	0.8031	0.373	0.704986	-0.554	2.188	3.443	-1.815	4.45765	1.087	0.177273	-2.31503	1.9207	4.3028	1.4797
Ra01_Rb028	N#Cc1ccc(-c2ccc(-c3c(C#N)c(-c4ccccc4)nc(-c4ccccc4)c3C#N)cc2)cc1	27	1.85268	-1.92293	0.80201	0.519	0.979881	-0.541	2.566	3.691	-2.047	4.18376	1.2469	0.196393	-2.00571	1.93546	4.337	1.4896
Ra02_Rb001	N#Cc1cccc(-c2nc(-c3cccc(C#N)c3)c(C#N)c(-c3cccc4ccccc34)c2C#N)c1	28	1.45866	-1.72347	0.58065	2.53	4.77768	0.319	1.756	2.738	0.774	4.3423	0.316	0.196751	-2.14916	1.88435	4.1606	1.5824
Ra02_Rb002	N#Cc1cccc(-c2nc(-c3cccc(C#N)c3)c(C#N)c(-c3ccc(-c4ccccc4)cc3)c2C#N)c1	29	1.59308	-1.72864	0.72983	2.196	4.1485	-0.083	3.099	3.5	-0.903	4.42384	1.3677	0.190405	-2.09674	1.96118	4.351	1.5384
Ra02_Rb003	N#Cc1cccc(-c2nc(-c3cccc(C#N)c3)c(C#N)c(-c3ccc4c5c(cccc35)CC4)c2C#N)c1	30	1.13239	-1.73653	0.5537	2.713	5.12249	0.272	1.962	2.716	0.751	4.41302	0.3309	0.199097	-2.25408	1.64995	3.8611	1.3121
Ra02_Rb004	N#Cc1cccc(-c2nc(-c3cccc(C#N)c3)c(C#N)c(-c3c4ccccc4cc4ccccc34)c2C#N)c1	31	0.886671	-1.72183	0.88715	0.02	0.03719	0.016	1.475	2.919	-1.455	5.09077	0.3363	0.178086	-2.0974	1.26223	3.4364	1.7918
Ra02_Rb005	C#Cc1ccc(-c2c(C#N)c(-c3cccc(C#N)c3)nc(-c3cccc(C#N)c3)c2C#N)cc1	32	2.01432	-1.73462	0.81936	0.213	0.401472	-0.619	2.262	3.461	-2.049	4.38451	1.0713	0.214102	-1.93931	2.21901	4.4602	1.6231
Ra02_Rb006	N#Cc1cccc(-c2nc(-c3cccc(C#N)c3)c(C#N)c(-c3ccc4ccccc4c3)c2C#N)c1	33	1.42655	-1.72564	0.69101	2.336	4.41088	0.662	2.239	2.865	0.097	4.64608	0.2744	0.201461	-2.24027	1.94118	4.129	1.5675
Ra02_Rb007	N#Cc1cccc(-c2nc(-c3cccc(C#N)c3)c(C#N)c(-c3cccc(-c4ccccc4)c3)c2C#N)c1	34	1.58274	-1.72156	0.80929	0.39	0.736837	-0.345	2.095	3.216	-1.705	4.60225	0.708	0.199733	-2.32382	2.185	4.4288	1.6032
Ra02_Rb008	COc1ccc2cc(-c3c(C#N)c(-c4cccc(C#N)c4)nc(-c4cccc(C#N)c4)c3C#N)ccc2c1	35	1.14192	-1.70904	0.61733	3.207	6.05472	0.339	2.513	2.961	0.694	4.36008	0.4813	0.213516	-2.42372	1.85659	4.0619	1.4031
Ra02_Rb009	COc1ccc(-c2c(C#N)c(-c3cccc(C#N)c3)nc(-c3cccc(C#N)c3)c2C#N)c2ccccc12	36	1.07307	-1.74251	0.41113	3.759	7.09483	0.41	1.936	2.831	1.823	3.65178	0.1756	0.194168	-2.33352	1.66407	3.8335	1.2467
Ra02_Rb010	N#Cc1cccc(-c2nc(-c3cccc(C#N)c3)c(C#N)c(-c3ccc(N(c4ccccc4)c4ccccc4)cc3)c2C#N)c1	37	0.576458	-1.74904	0.58603	3.5	6.61011	0.266	2.666	3.173	0.834	3.99917	0.7594	0.188561	-2.60995	1.43737	3.5864	0.8228
Ra02_Rb011	N#Cc1cccc(-c2nc(-c3cccc(C#N)c3)c(C#N)c(-c3ccc4c(c3)c3ccccc3n4Cc3ccccc3)c2C#N)c1	38	1.0015	-1.75748	0.55267	3.376	6.37703	-0.009	2.267	2.932	1.109	4.0602	0.5974	0.197283	-2.55579	1.79981	3.9533	1.1396
Ra02_Rb012	N#Cc1cccc(-c2nc(-c3cccc(C#N)c3)c(C#N)c(-c3ccc(C#Cc4ccccc4)cc3)c2C#N)c1	39	1.42247	-1.71503	0.78817	1.712	3.23318	0.73	3.59	3.813	-1.879	4.62836	1.6757	0.189711	-2.03242	1.73986	3.9615	1.3351
Ra02_Rb013	N#Cc1cccc(-c2nc(-c3cccc(C#N)c3)c(C#N)c(-c3ccc(/C=C/c4ccccc4)cc3)c2C#N)c1	40	1.04395	-1.73	0.80197	1.607	3.03431	0.717	3.478	3.717	-1.871	4.68139	1.6078	0.198124	-2.12433	1.43829	3.7074	1.4842
Ra02_Rb014	N#Cc1cccc(-c2nc(-c3cccc(C#N)c3)c(C#N)c(-c3ccc(-c4cccc5ccccc45)cc3)c2C#N)c1	41	1.16096	-1.72646	0.78827	2.146	4.05018	0.803	3.341	3.775	-1.194	4.10311	1.0092	0.201312	-2.37152	1.80602	4.2134	1.6647
Ra02_Rb015	N#Cc1cccc(-c2nc(-c3cccc(C#N)c3)c(C#N)c(-c3ccc4c(c3)Cc3ccccc3-4)c2C#N)c1	42	1.37376	-1.73734	0.69195	2.473	4.66986	0.441	2.931	3.285	-0.458	4.59084	1.0754	0.197632	-2.20164	1.83806	4.1148	1.3235
Ra02_Rb016	CCn1c2ccccc2c2cc(-c3c(C#N)c(-c4cccc(C#N)c4)nc(-c4cccc(C#N)c4)c3C#N)ccc21	43	0.957693	-1.78224	0.52321	3.546	6.69348	0.039	2.319	2.885	1.227	4.06241	0.5218	0.227753	-2.58091	1.75636	3.9297	1.0819
Ra02_Rb017	Cn1c2ccccc2c2cc(-c3c(C#N)c(-c4cccc(C#N)c4)nc(-c4cccc(C#N)c4)c3C#N)ccc21	44	0.95089	-1.78034	0.51893	3.569	6.73666	0.028	2.284	2.873	1.284	4.04346	0.5083	0.219876	-2.58404	1.75459	3.9314	1.0886
Ra02_Rb018	N#Cc1cccc(-c2nc(-c3cccc(C#N)c3)c(C#N)c(-c3ccc4c(c3)c3ccccc3n4-c3ccccc3)c2C#N)c1	45	1.05103	-1.75367	0.55198	3.498	6.60816	-0.033	2.434	3.02	1.064	4.01603	0.6058	0.197608	-2.5154	1.81276	3.978	1.1687
Ra02_Rb019	COc1ccc(N(c2ccc(OC)cc2)c2ccc(-c3c(C#N)c(-c4cccc(C#N)c4)nc(-c4cccc(C#N)c4)c3C#N)cc2)cc1	46	0.254817	-1.76374	0.56102	3.751	7.0886	0.011	2.647	3.19	1.104	3.84475	0.7807	0.200321	-2.75767	1.24874	3.4697	0.7329
Ra02_Rb020	N#Cc1cccc(-c2nc(-c3cccc(C#N)c3)c(C#N)c(-c3ccc(-n4c5ccccc5c5ccccc54)cc3)c2C#N)c1	47	0.966401	-1.71694	0.55767	4.073	7.69504	-0.005	2.779	3.285	1.294	3.71765	0.6574	0.188973	-2.5863	1.83577	4.0766	1.2623
Ra02_Rb021	N#Cc1cccc(-c2nc(-c3cccc(C#N)c3)c(C#N)c(-c3ccc4ccc5cccc6ccc3c4c56)c2C#N)c1	48	0.93157	-1.71857	0.80354	1.425	2.69146	0.588	2.621	3.375	-1.196	4.23296	0.939	0.189362	-2.14675	1.35976	3.5834	1.6219
Ra02_Rb022	Cc1ccc(-c2c(C#N)c(-c3cccc(C#N)c3)nc(-c3cccc(C#N)c3)c2C#N)c2ccccc12	49	1.34872	-1.72836	0.55369	2.703	5.10374	0.334	1.921	2.743	0.782	4.32985	0.3251	0.197966	-2.19186	1.81222	4.0691	1.5121
Ra02_Rb023	CN(c1ccccc1)c1ccc(-c2c(C#N)c(-c3cccc(C#N)c3)nc(-c3cccc(C#N)c3)c2C#N)cc1	50	0.619725	-1.79394	0.54635	3.357	6.34347	0.258	2.421	2.899	0.936	4.28447	0.7005	0.228324	-2.65119	1.47697	3.6161	0.8121
Ra02_Rb024	Cc1ccc(-c2ccc(-c3c(C#N)c(-c4cccc(C#N)c4)nc(-c4cccc(C#N)c4)c3C#N)cc2)cc1	51	1.4124	-1.75394	0.68898	2.736	5.16431	0.103	3.062	3.427	-0.327	4.37968	1.2016	0.218111	-2.21864	1.87709	4.3171	1.4781
Ra02_Rb025	Cc1cccc(N(c2ccc(-c3c(C#N)c(-c4cccc(C#N)c4)nc(-c4cccc(C#N)c4)c3C#N)cc2)c2cccc(C)c2)c1	52	0.514416	-1.77136	0.56843	3.685	6.96622	0.278	2.642	3.169	1.044	3.90197	0.6975	0.221794	-2.67086	1.41392	3.596	0.7934
Ra02_Rb026	Cc1ccc(N(c2ccc(C)cc2)c2ccc(-c3c(C#N)c(-c4cccc(C#N)c4)nc(-c4cccc(C#N)c4)c3C#N)cc2)cc1	53	0.445026	-1.75122	0.57815	3.602	6.80478	0.186	2.678	3.207	0.924	3.90866	0.7945	0.203768	-2.67287	1.36668	3.5163	0.7678
Ra02_Rb027	N#Cc1cccc(-c2nc(-c3cccc(C#N)c3)c(C#N)c(-c3ccc(-c4ccc(F)cc4)cc3)c2C#N)c1	54	1.53648	-1.72864	0.71713	2.422	4.57211	-0.088	3.068	3.453	-0.646	4.42119	1.2914	0.190893	-2.13153	1.93938	4.3377	1.5252
Ra02_Rb028	N#Cc1ccc(-c2ccc(-c3c(C#N)c(-c4cccc(C#N)c4)nc(-c4cccc(C#N)c4)c3C#N)cc2)cc1	55	1.875	-1.7417	0.78419	0.998	1.884	0.38	3.824	4.173	-2.826	4.14266	1.848	0.217147	-1.86301	1.99631	4.4022	1.5599
Ra03_Rb001	N#Cc1ccc(-c2nc(-c3ccc(C#N)cc3)c(C#N)c(-c3cccc4ccccc34)c2C#N)cc1	56	1.45349	-1.5855	0.3518	4.183	7.9038	0.544	1.976	3.049	2.207	3.26498	0.1164	0.222471	-2.14669	2.01467	4.0961	1.4952
Ra03_Rb002	N#Cc1ccc(-c2nc(-c3ccc(C#N)cc3)c(C#N)c(-c3ccc(-c4ccccc4)cc3)c2C#N)cc1	57	1.58982	-1.62469	0.82732	0.235	0.44435	-0.305	2.205	3.689	-1.969	4.25046	1.1481	0.199001	-2.22846	2.19359	4.3085	1.5376
Ra03_Rb003	N#Cc1ccc(-c2nc(-c3ccc(C#N)cc3)c(C#N)c(-c3ccc4c5c(cccc35)CC4)c2C#N)cc1	58	1.13375	-1.60156	0.28565	4.537	8.56988	0.556	1.879	2.955	2.658	3.11006	0.0312	0.226519	-2.24444	1.77664	3.802	1.2555
Ra03_Rb004	N#Cc1ccc(-c2nc(-c3ccc(C#N)cc3)c(C#N)c(-c3c4ccccc4cc4ccccc34)c2C#N)cc1	59	0.887759	-1.59503	0.88805	0	0.000245	0.005	1.649	2.919	-1.649	5.24241	0.3501	0.193279	-2.09321	1.38594	3.4373	1.7927
Ra03_Rb005	C#Cc1ccc(-c2c(C#N)c(-c3ccc(C#N)cc3)nc(-c3ccc(C#N)cc3)c2C#N)cc1	60	2.02031	-1.59748	0.83908	0.268	0.505536	-0.426	2.117	3.703	-1.849	4.24855	1.1189	0.249838	-1.78382	2.20665	4.3486	1.5749
Ra03_Rb006	N#Cc1ccc(-c2nc(-c3ccc(C#N)cc3)c(C#N)c(-c3ccc4ccccc4c3)c2C#N)cc1	61	1.43145	-1.59122	0.68524	2.435	4.59976	0.668	2.387	2.922	0.048	4.61911	0.3151	0.229232	-2.23232	2.07255	4.1148	1.5576
Ra03_Rb007	N#Cc1ccc(-c2nc(-c3ccc(C#N)cc3)c(C#N)c(-c3cccc(-c4ccccc4)c3)c2C#N)cc1	62	1.58029	-1.59122	0.83454	0.272	0.512725	-0.242	2.115	3.599	-1.844	4.27801	0.9046	0.225742	-2.20288	2.19196	4.2972	1.5466
Ra03_Rb008	COc1ccc2cc(-c3c(C#N)c(-c4ccc(C#N)cc4)nc(-c4ccc(C#N)cc4)c3C#N)ccc2c1	63	1.04531	-1.62496	0.63913	3.195	6.02964	0.53	2.592	3.067	0.603	4.24998	0.4893	0.261208	-2.39779	1.81814	3.9017	1.4081
Ra03_Rb009	COc1ccc(-c2c(C#N)c(-c3ccc(C#N)cc3)nc(-c3ccc(C#N)cc3)c2C#N)c2ccccc12	64	1.07525	-1.60346	0.29194	4.45	8.40711	0.596	1.857	2.931	2.594	3.15794	0.0545	0.227495	-2.29117	1.76295	3.7336	1.1517
Ra03_Rb010	N#Cc1ccc(-c2nc(-c3ccc(C#N)cc3)c(C#N)c(-c3ccc(N(c4ccccc4)c4ccccc4)cc3)c2C#N)cc1	65	0.564757	-1.63584	0.23381	6.326	11.942	0.192	2.18	3.186	4.146	2.43593	0.0069	0.240764	-2.74192	1.67083	3.6274	0.8583
Ra03_Rb011	N#Cc1ccc(-c2nc(-c3ccc(C#N)cc3)c(C#N)c(-c3ccc4c(c3)c3ccccc3n4Cc3ccccc3)c2C#N)cc1	66	1.00232	-1.61707	0.36915	5.081	9.58864	0.129	2.219	3.24	2.862	2.91261	0.0554	0.232212	-2.54026	1.92551	3.874	1.1283
Ra03_Rb012	N#Cc1ccc(-c2nc(-c3ccc(C#N)cc3)c(C#N)c(-c3ccc(C#Cc4ccccc4)cc3)c2C#N)cc1	67	1.41403	-1.60972	0.79669	1.658	3.12994	0.723	3.684	3.916	-2.026	4.51428	1.7874	0.196828	-2.10135	1.90566	4.0356	1.3806
Ra03_Rb013	N#Cc1ccc(-c2nc(-c3ccc(C#N)cc3)c(C#N)c(-c3ccc(/C=C/c4ccccc4)cc3)c2C#N)cc1	68	1.04069	-1.57054	0.80684	1.582	2.98648	0.749	3.497	3.739	-1.915	4.6452	1.6364	0.237321	-2.1802	1.65035	3.7696	1.5309
Ra03_Rb014	N#Cc1ccc(-c2nc(-c3ccc(C#N)cc3)c(C#N)c(-c3ccc(-c4cccc5ccccc45)cc3)c2C#N)cc1	69	1.16015	-1.56754	0.82516	1.645	3.10432	0.231	4.095	4.582	-2.45	3.57233	1.4018	0.238058	-2.42966	2.02226	4.2622	1.7106
Ra03_Rb015	N#Cc1ccc(-c2nc(-c3ccc(C#N)cc3)c(C#N)c(-c3ccc4c(c3)Cc3ccccc3-4)c2C#N)cc1	70	1.37838	-1.59965	0.6946	2.516	4.74757	0.35	3.024	3.408	-0.509	4.42219	1.2139	0.225409	-2.19058	1.96931	4.0903	1.3614
Ra03_Rb016	CCn1c2ccccc2c2cc(-c3c(C#N)c(-c4ccc(C#N)cc4)nc(-c4ccc(C#N)cc4)c3C#N)ccc21	71	0.958509	-1.64374	0.36767	5.129	9.68955	0.248	2.226	3.168	2.903	2.96309	0.0376	0.260907	-2.57713	1.89191	3.8653	1.081
Ra03_Rb017	Cn1c2ccccc2c2cc(-c3c(C#N)c(-c4ccc(C#N)cc4)nc(-c4ccc(C#N)cc4)c3C#N)ccc21	72	0.958781	-1.64455	0.3773	5.069	9.57567	0.239	2.26	3.179	2.809	3.00223	0.0536	0.260169	-2.57872	1.89295	3.8719	1.0835
Ra03_Rb018	N#Cc1ccc(-c2nc(-c3ccc(C#N)cc3)c(C#N)c(-c3ccc4c(c3)c3ccccc3n4-c3ccccc3)c2C#N)cc1	73	1.05593	-1.61489	0.37211	5.23	9.87721	0.049	2.31	3.297	2.919	2.89925	0.0536	0.229506	-2.49813	1.93916	3.8943	1.1508
Ra03_Rb019	COc1ccc(N(c2ccc(OC)cc2)c2ccc(-c3c(C#N)c(-c4ccc(C#N)cc4)nc(-c4ccc(C#N)cc4)c3C#N)cc2)cc1	74	0.254545	-1.65081	0.24367	6.368	12.0257	-0.045	2.238	3.272	4.13	2.41648	0.0252	0.264049	-2.83447	1.4382	3.4639	0.7074
Ra03_Rb020	N#Cc1ccc(-c2nc(-c3ccc(C#N)cc3)c(C#N)c(-c3ccc(-n4c5ccccc5c5ccccc54)cc3)c2C#N)cc1	75	0.967489	-1.60918	0.23889	7.337	13.8605	-0.023	2.314	3.353	5.023	2.16323	0.0021	0.200237	-2.82025	2.17857	4.1415	1.3675
Ra03_Rb021	N#Cc1ccc(-c2nc(-c3ccc(C#N)cc3)c(C#N)c(-c3ccc4ccc5cccc6ccc3c4c56)c2C#N)cc1	76	0.933747	-1.58387	0.78325	1.673	3.15883	0.693	2.68	3.44	-1.007	4.1178	0.9227	0.22397	-2.14344	1.49332	3.5565	1.5978
Ra03_Rb022	Cc1ccc(-c2c(C#N)c(-c3ccc(C#N)cc3)nc(-c3ccc(C#N)cc3)c2C#N)c2ccccc12	77	1.3509	-1.59448	0.33128	4.275	8.07354	0.572	1.918	2.995	2.357	3.22893	0.09	0.226577	-2.18129	1.93771	3.9839	1.4214
Ra03_Rb023	CN(c1ccccc1)c1ccc(-c2c(C#N)c(-c3ccc(C#N)cc3)nc(-c3ccc(C#N)cc3)c2C#N)cc1	78	0.622718	-1.6587	0.55401	3.377	6.37951	0.35	2.486	2.995	0.892	4.21098	0.7666	0.268268	-2.63257	1.59659	3.5765	0.8254
Ra03_Rb024	Cc1ccc(-c2ccc(-c3c(C#N)c(-c4ccc(C#N)cc4)nc(-c4ccc(C#N)cc4)c3C#N)cc2)cc1	79	1.40995	-1.62605	0.82455	0.197	0.371784	-0.632	2.865	4.032	-2.668	3.88812	1.4696	0.198842	-2.4078	2.1917	4.302	1.5314
Ra03_Rb025	Cc1cccc(N(c2ccc(-c3c(C#N)c(-c4ccc(C#N)cc4)nc(-c4ccc(C#N)cc4)c3C#N)cc2)c2cccc(C)c2)c1	80	0.533192	-1.61516	0.59481	3.498	6.61126	0.33	2.737	3.258	0.761	4.00906	0.8587	0.234121	-2.61741	1.53544	3.5114	0.8108
Ra03_Rb026	Cc1ccc(N(c2ccc(C)cc2)c2ccc(-c3c(C#N)c(-c4ccc(C#N)cc4)nc(-c4ccc(C#N)cc4)c3C#N)cc2)cc1	81	0.434958	-1.64074	0.23646	6.306	11.9139	0.108	2.207	3.224	4.099	2.47649	0.0066	0.242498	-2.77579	1.57001	3.533	0.7674
Ra03_Rb027	N#Cc1ccc(-c2nc(-c3ccc(C#N)cc3)c(C#N)c(-c3ccc(-c4ccc(F)cc4)cc3)c2C#N)cc1	82	1.52832	-1.62197	0.82799	0.199	0.376776	-0.328	2.276	3.724	-2.077	4.20636	1.1782	0.198742	-2.28876	2.19511	4.3078	1.5368
Ra03_Rb028	N#Cc1ccc(-c2ccc(-c3c(C#N)c(-c4ccc(C#N)cc4)nc(-c4ccc(C#N)cc4)c3C#N)cc2)cc1	83	1.87663	-1.60292	0.83468	0.046	0.086157	-0.434	3.01	4.377	-2.965	3.65241	1.7948	0.249797	-1.9284	2.20211	4.336	1.5614
Ra04_Rb001	N#Cc1c(-c2ccc(Br)cc2)nc(-c2ccc(Br)cc2)c(C#N)c1-c1cccc2ccccc12	84	1.43698	-1.79166	0.631	2.203	4.16022	-0.08	2.449	3.433	0.003	4.2042	0.5188	0.186023	-2.18949	1.83481	4.1866	1.6106
Ra04_Rb002	N#Cc1c(-c2ccc(Br)cc2)nc(-c2ccc(Br)cc2)c(C#N)c1-c1ccc(-c2ccccc2)cc1	85	1.5854	-1.8001	0.80621	0.431	0.813775	-0.772	2.173	3.63	-1.883	4.23908	1.1827	0.181492	-2.2414	2.0267	4.2912	1.4944
Ra04_Rb003	N#Cc1c(-c2ccc(Br)cc2)nc(-c2ccc(Br)cc2)c(C#N)c1-c1ccc2c3c(cccc13)CC2	86	1.11763	-1.83425	0.53454	2.806	5.29754	0.234	1.853	2.716	0.952	4.26878	0.3	0.203144	-2.31863	1.60201	3.932	1.3723
Ra04_Rb004	N#Cc1c(-c2ccc(Br)cc2)nc(-c2ccc(Br)cc2)c(C#N)c1-c1c2ccccc2cc2ccccc12	87	0.873042	-1.80475	0.8901	0.034	0.064511	-0.015	1.46	2.917	-1.426	5.29649	0.3457	0.195589	-2.15696	1.22525	3.4392	1.7989
Ra04_Rb005	C#Cc1ccc(-c2c(C#N)c(-c3ccc(Br)cc3)nc(-c3ccc(Br)cc3)c2C#N)cc1	88	2.45494	-1.80324	0.79836	0.715	1.35125	-0.834	1.95	3.49	-1.234	4.4283	0.9186	0.205167	-1.39397	2.04566	4.3308	1.5093
Ra04_Rb006	N#Cc1c(-c2ccc(Br)cc2)nc(-c2ccc(Br)cc2)c(C#N)c1-c1ccc2ccccc2c1	89	1.42005	-1.79556	0.71234	2.202	4.15669	0.563	2.101	2.954	0.1	4.45242	0.3299	0.188174	-2.27027	1.89476	4.1577	1.5975
Ra04_Rb007	N#Cc1c(-c2ccc(Br)cc2)nc(-c2ccc(Br)cc2)c(C#N)c1-c1cccc(-c2ccccc2)c1	90	1.57814	-1.79394	0.80134	0.635	1.19876	-0.643	2.269	3.427	-1.634	4.39853	0.7894	0.191354	-2.24919	2.03339	4.2977	1.4962
Ra04_Rb008	COc1ccc2cc(-c3c(C#N)c(-c4ccc(Br)cc4)nc(-c4ccc(Br)cc4)c3C#N)ccc2c1	91	1.03267	-1.83218	0.67257	2.898	5.47001	0.418	2.595	3.048	0.303	4.43381	0.5257	0.215937	-2.44178	1.64227	3.9475	1.4543
Ra04_Rb009	COc1ccc(-c2c(C#N)c(-c3ccc(Br)cc3)nc(-c3ccc(Br)cc3)c2C#N)c2ccccc12	92	1.06814	-1.81306	0.51434	2.828	5.33896	0.189	1.844	2.694	0.984	4.28446	0.3293	0.189318	-2.36438	1.61947	3.8653	1.2829
Ra04_Rb010	N#Cc1c(-c2ccc(Br)cc2)nc(-c2ccc(Br)cc2)c(C#N)c1-c1ccc(N(c2ccccc2)c2ccccc2)cc1	93	0.567514	-1.81881	0.59773	3.38	6.38336	0.273	2.712	3.219	0.668	4.02134	0.803	0.18681	-2.64346	1.39216	3.6063	0.8495
Ra04_Rb011	N#Cc1c(-c2ccc(Br)cc2)nc(-c2ccc(Br)cc2)c(C#N)c1-c1ccc2c(c1)c1ccccc1n2Cc1ccccc1	94	0.991807	-1.8542	0.53567	3.441	6.50165	-0.04	2.25	2.916	1.191	4.01553	0.5576	0.214525	-2.61251	1.75012	4.0294	1.191
Ra04_Rb012	N#Cc1c(-c2ccc(Br)cc2)nc(-c2ccc(Br)cc2)c(C#N)c1-c1ccc(C#Cc2ccccc2)cc1	95	1.41268	-1.78512	0.79707	1.578	2.97883	0.619	3.644	3.872	-2.067	4.5875	1.7798	0.181127	-2.0577	1.68525	3.9837	1.3544
Ra04_Rb013	N#Cc1c(-c2ccc(Br)cc2)nc(-c2ccc(Br)cc2)c(C#N)c1-c1ccc(/C=C/c2ccccc2)cc1	96	1.03811	-1.80093	0.80396	1.551	2.92847	0.679	3.471	3.714	-1.921	4.68285	1.6586	0.189305	-2.14603	1.3832	3.7179	1.4936
Ra04_Rb014	N#Cc1c(-c2ccc(Br)cc2)nc(-c2ccc(Br)cc2)c(C#N)c1-c1ccc(-c2cccc3ccccc23)cc1	97	1.15765	-1.79665	0.81964	1.464	2.7633	-0.132	4.113	4.593	-2.649	3.58601	1.4588	0.185783	-2.39383	1.75484	4.2401	1.6915
Ra04_Rb015	N#Cc1c(-c2ccc(Br)cc2)nc(-c2ccc(Br)cc2)c(C#N)c1-c1ccc2c(c1)Cc1ccccc1-2	98	1.35962	-1.83173	0.69864	2.41	4.55185	0.252	3.032	3.406	-0.621	4.48103	1.1882	0.209624	-2.26793	1.79583	4.1697	1.3593
Ra04_Rb016	CCn1c2ccccc2c2cc(-c3c(C#N)c(-c4ccc(Br)cc4)nc(-c4ccc(Br)cc4)c3C#N)ccc21	99	0.956078	-1.82761	0.5481	3.372	6.37007	-0.011	2.365	2.96	1.007	4.10004	0.6072	0.188396	-2.58721	1.71568	3.9336	1.1395
Ra04_Rb017	Cn1c2ccccc2c2cc(-c3c(C#N)c(-c4ccc(Br)cc4)nc(-c4ccc(Br)cc4)c3C#N)ccc21	100	0.949006	-1.8535	0.53151	3.45	6.51609	-0.031	2.309	2.897	1.141	4.09798	0.5688	0.2141	-2.6163	1.71181	3.9672	1.1329
Ra04_Rb018	N#Cc1c(-c2ccc(Br)cc2)nc(-c2ccc(Br)cc2)c(C#N)c1-c1ccc2c(c1)c1ccccc1n2-c1ccccc1	101	1.0353	-1.84644	0.53998	3.506	6.61195	-0.108	2.412	2.995	1.093	3.9998	0.6028	0.213293	-2.57678	1.76564	4.045	1.2108
Ra04_Rb019	COc1ccc(N(c2ccc(OC)cc2)c2ccc(-c3c(C#N)c(-c4ccc(Br)cc4)nc(-c4ccc(Br)cc4)c3C#N)cc2)cc1	102	0.231739	-1.85434	0.52465	4.032	7.60711	-0.031	2.588	3.147	1.444	3.70416	0.6489	0.196707	-2.86113	1.23853	3.5709	0.7631
Ra04_Rb020	N#Cc1c(-c2ccc(Br)cc2)nc(-c2ccc(Br)cc2)c(C#N)c1-c1ccc(-n2c3ccccc3c3ccccc32)cc1	103	0.961589	-1.78527	0.57465	3.907	7.368	-0.136	2.909	3.417	0.998	3.70384	0.771	0.181658	-2.61366	1.78998	4.1348	1.3323
Ra04_Rb021	N#Cc1c(-c2ccc(Br)cc2)nc(-c2ccc(Br)cc2)c(C#N)c1-c1ccc2ccc3cccc4ccc1c2c34	104	0.919772	-1.80873	0.8457	0.966	1.82513	0.544	2.506	3.319	-1.54	4.43114	0.9788	0.199245	-2.21246	1.3235	3.6874	1.7185
Ra04_Rb022	Cc1ccc(-c2c(C#N)c(-c3ccc(Br)cc3)nc(-c3ccc(Br)cc3)c2C#N)c2ccccc12	105	1.3347	-1.80162	0.57879	2.551	4.81532	0.192	1.856	2.893	0.694	4.17976	0.4181	0.185609	-2.22741	1.76049	4.1043	1.5486
Ra04_Rb023	CN(c1ccccc1)c1ccc(-c2c(C#N)c(-c3ccc(Br)cc3)nc(-c3ccc(Br)cc3)c2C#N)cc1	106	0.618706	-1.83979	0.56945	3.154	5.95186	0.276	2.472	2.952	0.682	4.35618	0.802	0.193446	-2.65941	1.43832	3.6187	0.8664
Ra04_Rb024	Cc1ccc(-c2ccc(-c3c(C#N)c(-c4ccc(Br)cc4)nc(-c4ccc(Br)cc4)c3C#N)cc2)cc1	107	1.40016	-1.82232	0.7971	0.481	0.907799	-0.79	2.353	3.655	-1.872	4.22444	1.1385	0.183372	-2.46729	2.04512	4.3121	1.4829
Ra04_Rb025	Cc1cccc(N(c2ccc(-c3c(C#N)c(-c4ccc(Br)cc4)nc(-c4ccc(Br)cc4)c3C#N)cc2)c2cccc(C)c2)c1	108	0.509575	-1.84408	0.57836	3.581	6.77137	0.258	2.693	3.214	0.888	3.93158	0.7303	0.212569	-2.70601	1.37151	3.6223	0.8278
Ra04_Rb026	Cc1ccc(N(c2ccc(C)cc2)c2ccc(-c3c(C#N)c(-c4ccc(Br)cc4)nc(-c4ccc(Br)cc4)c3C#N)cc2)cc1	109	0.432812	-1.84985	0.58751	3.57	6.74447	0.196	2.739	3.274	0.831	3.94672	0.8216	0.217419	-2.72818	1.31114	3.5421	0.7721
Ra04_Rb027	N#Cc1c(-c2ccc(Br)cc2)nc(-c2ccc(Br)cc2)c(C#N)c1-c1ccc(-c2ccc(F)cc2)cc1	110	1.52366	-1.7983	0.80434	0.385	0.728084	-0.825	2.414	3.693	-2.028	4.18612	1.2233	0.181651	-3.50375	3.22912	4.2902	1.4931
Ra04_Rb028	N#Cc1ccc(-c2ccc(-c3c(C#N)c(-c4ccc(Br)cc4)nc(-c4ccc(Br)cc4)c3C#N)cc2)cc1	111	1.86347	-1.81053	0.79136	0.605	1.14111	-0.775	2.693	3.892	-2.088	3.98318	1.3479	0.203778	-1.98735	2.04029	4.3236	1.5031
Ra05_Rb001	Cc1ccc(-c2nc(-c3ccc(C)cc3)c(C#N)c(-c3cccc4ccccc34)c2C#N)cc1	112	1.42377	-1.95504	0.78419	0.467	0.882805	-0.683	2.094	3.494	-1.627	4.32376	0.8871	0.169426	-2.31299	1.78172	4.1584	1.5681
Ra05_Rb002	Cc1ccc(-c2nc(-c3ccc(C)cc3)c(C#N)c(-c3ccc(-c4ccccc4)cc3)c2C#N)cc1	113	1.5724	-1.96048	0.78533	0.644	1.21677	-0.608	1.949	3.446	-1.305	4.47026	0.9628	0.170268	-2.15989	1.77181	4.1795	1.3938
Ra05_Rb003	Cc1ccc(-c2nc(-c3ccc(C)cc3)c(C#N)c(-c3ccc4c5c(cccc35)CC4)c2C#N)cc1	114	1.0937	-1.98905	0.56992	2.559	4.83113	-0.045	2.193	2.964	0.366	4.26065	0.4334	0.181463	-2.39912	1.50376	4.051	1.4746
Ra05_Rb004	Cc1ccc(-c2nc(-c3ccc(C)cc3)c(C#N)c(-c3c4ccccc4cc4ccccc34)c2C#N)cc1	115	0.857718	-1.95286	0.88929	0.01	0.019227	-0.001	1.471	2.919	-1.461	5.21102	0.3565	0.16549	-2.16987	1.07473	3.4375	1.7948
Ra05_Rb005	C#Cc1ccc(-c2c(C#N)c(-c3ccc(C)cc3)nc(-c3ccc(C)cc3)c2C#N)cc1	116	2.05329	-1.9632	0.77254	0.783	1.47928	-0.721	1.852	3.401	-1.069	4.53052	0.8355	0.186072	-1.69648	1.78657	4.2018	1.3908
Ra05_Rb006	Cc1ccc(-c2nc(-c3ccc(C)cc3)c(C#N)c(-c3ccc4ccccc4c3)c2C#N)cc1	117	1.4026	-1.95585	0.7893	0.108	0.203525	-0.88	2.34	3.853	-2.232	3.9862	0.9582	0.17732	-2.32601	1.77276	4.1649	1.6007
Ra05_Rb007	Cc1ccc(-c2nc(-c3ccc(C)cc3)c(C#N)c(-c3cccc(-c4ccccc4)c3)c2C#N)cc1	118	1.56669	-1.9798	0.77239	0.798	1.50731	-0.687	1.926	3.392	-1.128	4.43829	0.7663	0.188146	-2.18778	1.77467	4.2153	1.3913
Ra05_Rb008	COc1ccc2cc(-c3c(C#N)c(-c4ccc(C)cc4)nc(-c4ccc(C)cc4)c3C#N)ccc2c1	119	1.02657	-1.96891	0.714	2.521	4.75772	0.331	2.679	3.117	-0.158	4.55604	0.6573	0.179534	-2.46047	1.51812	3.9541	1.4659
Ra05_Rb009	COc1ccc(-c2c(C#N)c(-c3ccc(C)cc3)nc(-c3ccc(C)cc3)c2C#N)c2ccccc12	120	1.04447	-1.97545	0.54662	2.672	5.04676	0.133	2.019	2.737	0.653	4.44817	0.394	0.1745	-2.43313	1.50216	3.9443	1.353
Ra05_Rb010	Cc1ccc(-c2nc(-c3ccc(C)cc3)c(C#N)c(-c3ccc(N(c4ccccc4)c4ccccc4)cc3)c2C#N)cc1	121	0.54873	-2.0032	0.59987	3.378	6.39196	0.293	2.723	3.237	0.655	4.01754	0.7906	0.193194	-2.73766	1.28319	3.7118	0.9145
Ra05_Rb011	Cc1ccc(-c2nc(-c3ccc(C)cc3)c(C#N)c(-c3ccc4c(c3)c3ccccc3n4Cc3ccccc3)c2C#N)cc1	122	0.97919	-2.01463	0.575	3.052	5.76093	-0.253	2.487	3.16	0.565	4.00957	0.6894	0.189634	-2.66666	1.63122	4.0705	1.2444
Ra05_Rb012	Cc1ccc(-c2nc(-c3ccc(C)cc3)c(C#N)c(-c3ccc(C#Cc4ccccc4)cc3)c2C#N)cc1	123	1.39866	-1.96837	0.81139	1.267	2.39292	0.357	3.847	4.096	-2.581	4.39406	1.9848	0.187459	-2.13282	1.56311	4.0401	1.387
Ra05_Rb013	Cc1ccc(-c2nc(-c3ccc(C)cc3)c(C#N)c(-c3ccc(/C=C/c4ccccc4)cc3)c2C#N)cc1	124	1.02472	-1.98769	0.81939	1.281	2.41871	0.594	3.44	3.685	-2.159	4.73636	1.7157	0.189656	-2.21445	1.25147	3.7865	1.5428
Ra05_Rb014	Cc1ccc(-c2nc(-c3ccc(C)cc3)c(C#N)c(-c3ccc(-c4cccc5ccccc45)cc3)c2C#N)cc1	125	1.15022	-1.98034	0.78257	0.605	1.14275	-0.758	2.595	3.842	-1.989	3.98078	1.1089	0.187054	-2.60476	1.77463	4.2029	1.6485
Ra05_Rb015	Cc1ccc(-c2nc(-c3ccc(C)cc3)c(C#N)c(-c3ccc4c(c3)Cc3ccccc3-4)c2C#N)cc1	126	1.35128	-1.96619	0.77595	0.863	1.62948	-0.805	3.556	4.207	-2.692	3.81939	1.7147	0.172088	-2.27604	1.66113	4.1427	1.3742
Ra05_Rb016	CCn1c2ccccc2c2cc(-c3c(C#N)c(-c4ccc(C)cc4)nc(-c4ccc(C)cc4)c3C#N)ccc21	127	0.93859	-2.01708	0.56142	3.18	6.00132	-0.163	2.503	3.089	0.677	4.10705	0.6299	0.191793	-2.6692	1.59071	4.0226	1.1982
Ra05_Rb017	Cc1ccc(-c2nc(-c3ccc(C)cc3)c(C#N)c(-c3ccc4c(c3)c3ccccc3n4C)c2C#N)cc1	128	0.931379	-2.01	0.54346	3.311	6.24611	-0.154	2.46	3.054	0.851	4.05708	0.5763	0.170905	-2.70403	1.6254	4.0743	1.2528
Ra05_Rb018	Cc1ccc(-c2nc(-c3ccc(C)cc3)c(C#N)c(-c3ccc4c(c3)c3ccccc3n4-c3ccccc3)c2C#N)cc1	129	1.03516	-1.98279	0.60311	2.978	5.61876	-0.386	2.661	3.26	0.317	4.06748	0.9223	0.17329	-2.59884	1.65122	4.0704	1.2859
Ra05_Rb019	COc1ccc(N(c2ccc(OC)cc2)c2ccc(-c3c(C#N)c(-c4ccc(C)cc4)nc(-c4ccc(C)cc4)c3C#N)cc2)cc1	130	0.239688	-1.99259	0.58398	3.559	6.71146	0.003	2.692	3.23	0.868	3.89032	0.8532	0.17529	-2.84642	1.09352	3.5693	0.826
Ra05_Rb020	Cc1ccc(-c2nc(-c3ccc(C)cc3)c(C#N)c(-c3ccc(-n4c5ccccc5c5ccccc54)cc3)c2C#N)cc1	131	0.954836	-1.96837	0.73894	0.537	1.01466	-1.563	3.37	4.281	-2.833	3.61968	1.259	0.18924	-2.79616	1.78262	4.1939	1.3713
Ra05_Rb021	Cc1ccc(-c2nc(-c3ccc(C)cc3)c(C#N)c(-c3ccc4ccc5cccc6ccc3c4c56)c2C#N)cc1	132	0.907841	-1.94905	0.83544	1.058	1.99901	0.454	2.578	3.337	-1.52	4.35536	1.05	0.166372	-2.22176	1.18055	3.6071	1.6457
Ra05_Rb022	Cc1ccc(-c2nc(-c3ccc(C)cc3)c(C#N)c(-c3ccc(C)c4ccccc34)c2C#N)cc1	133	1.31882	-1.96374	0.74696	0.888	1.67683	-0.798	2.749	3.697	-1.861	3.9865	0.9522	0.171414	-2.28048	1.63556	4.1347	1.5747
Ra05_Rb023	Cc1ccc(-c2nc(-c3ccc(C)cc3)c(C#N)c(-c3ccc(N(C)c4ccccc4)cc3)c2C#N)cc1	134	0.505001	-1.99123	0.58862	3.493	6.59325	0.403	2.771	3.208	0.722	4.07866	0.7045	0.175556	-2.8437	1.35747	3.8593	1.0464
Ra05_Rb024	Cc1ccc(-c2ccc(-c3c(C#N)c(-c4ccc(C)cc4)nc(-c4ccc(C)cc4)c3C#N)cc2)cc1	135	1.42486	-1.93572	0.77971	0.677	1.27842	-0.608	1.938	3.428	-1.261	4.49552	0.9254	0.1795	-2.28064	1.76979	4.1996	1.3826
Ra05_Rb025	Cc1ccc(-c2nc(-c3ccc(C)cc3)c(C#N)c(-c3ccc(N(c4cccc(C)c4)c4cccc(C)c4)cc3)c2C#N)cc1	136	0.511913	-1.98143	0.60795	3.27	6.1669	0.296	2.723	3.237	0.547	4.02783	0.8661	0.177909	-2.72237	1.25285	3.6454	0.8885
Ra05_Rb026	Cc1ccc(-c2nc(-c3ccc(C)cc3)c(C#N)c(-c3ccc(N(c4ccc(C)cc4)c4ccc(C)cc4)cc3)c2C#N)cc1	137	0.413216	-2.00511	0.57043	3.683	6.96827	0.211	2.696	3.238	0.987	3.85897	0.7126	0.175053	-2.84085	1.24896	3.7112	0.8976
Ra05_Rb027	Cc1ccc(-c2nc(-c3ccc(C)cc3)c(C#N)c(-c3ccc(-c4ccc(F)cc4)cc3)c2C#N)cc1	138	1.50552	-1.98062	0.77567	0.731	1.38013	-0.754	1.973	3.467	-1.242	4.43099	0.9298	0.186791	-2.24796	1.77286	4.2068	1.3909
Ra05_Rb028	Cc1ccc(-c2nc(-c3ccc(C)cc3)c(C#N)c(-c3ccc(-c4ccc(C#N)cc4)cc3)c2C#N)cc1	139	2.04009	-1.94932	0.78513	0.665	1.25601	-0.569	2.059	3.507	-1.394	4.38967	1.0362	0.169299	-1.69045	1.78122	4.1751	1.3929
Ra06_Rb001	N#Cc1c(-c2ccc(F)cc2)nc(-c2ccc(F)cc2)c(C#N)c1-c1cccc2ccccc12	140	1.43613	-1.90578	0.7705	0.251	0.473903	-0.85	2.189	3.574	-1.939	4.17051	0.8405	0.172771	-2.37645	1.9068	4.2189	1.6289
Ra06_Rb002	N#Cc1c(-c2ccc(F)cc2)nc(-c2ccc(F)cc2)c(C#N)c1-c1ccc(-c2ccccc2)cc1	141	1.58084	-1.91095	0.79309	0.545	1.02859	-0.624	2.019	3.398	-1.475	4.5239	0.9754	0.17182	-2.22518	1.89507	4.2539	1.4419
Ra06_Rb003	N#Cc1c(-c2ccc(F)cc2)nc(-c2ccc(F)cc2)c(C#N)c1-c1ccc2c3c(cccc13)CC2	142	1.10869	-1.94252	0.54785	2.725	5.14918	0.236	1.98	2.713	0.745	4.43056	0.3163	0.175351	-2.34911	1.51528	3.9884	1.4196
Ra06_Rb004	N#Cc1c(-c2ccc(F)cc2)nc(-c2ccc(F)cc2)c(C#N)c1-c1c2ccccc2cc2ccccc12	143	0.869473	-1.91558	0.89104	0.037	0.070317	-0.011	1.465	2.91	-1.428	5.32316	0.3459	0.167992	-2.17721	1.13111	3.4408	1.7973
Ra06_Rb005	C#Cc1ccc(-c2c(C#N)c(-c3ccc(F)cc3)nc(-c3ccc(F)cc3)c2C#N)cc1	144	2.17609	-1.91368	0.7801	0.725	1.36979	-0.702	1.829	3.319	-1.104	4.63352	0.807	0.188606	-1.65193	1.91435	4.2797	1.4445
Ra06_Rb006	N#Cc1c(-c2ccc(F)cc2)nc(-c2ccc(F)cc2)c(C#N)c1-c1ccc2ccccc2c1	145	1.41289	-1.90578	0.72987	2.032	3.83759	0.442	2.519	3.034	-0.487	4.68962	0.3779	0.180534	-2.29458	1.80168	4.1704	1.6074
Ra06_Rb007	N#Cc1c(-c2ccc(F)cc2)nc(-c2ccc(F)cc2)c(C#N)c1-c1cccc(-c2ccccc2)c1	146	1.57251	-1.90252	0.78926	0.623	1.17703	-0.569	1.933	3.273	-1.31	4.60416	0.7289	0.177643	-2.22845	1.89845	4.2549	1.4403
Ra06_Rb008	COc1ccc2cc(-c3c(C#N)c(-c4ccc(F)cc4)nc(-c4ccc(F)cc4)c3C#N)ccc2c1	147	1.1267	-1.93898	0.65517	2.91	5.4989	0.197	2.642	3.091	0.268	4.40962	0.5835	0.174097	-2.48957	1.67729	4.1373	1.4716
Ra06_Rb009	COc1ccc(-c2c(C#N)c(-c3ccc(F)cc3)nc(-c3ccc(F)cc3)c2C#N)c2ccccc12	148	1.05345	-1.92293	0.52634	2.756	5.20624	0.161	1.947	2.659	0.809	4.4718	0.3312	0.17688	-2.40116	1.53168	3.9136	1.323
Ra06_Rb010	N#Cc1c(-c2ccc(F)cc2)nc(-c2ccc(F)cc2)c(C#N)c1-c1ccc(N(c2ccccc2)c2ccccc2)cc1	149	0.563669	-1.9281	0.60664	3.266	6.17147	0.28	2.708	3.207	0.558	4.08952	0.8348	0.177686	-2.66967	1.30524	3.6375	0.8666
Ra06_Rb011	N#Cc1c(-c2ccc(F)cc2)nc(-c2ccc(F)cc2)c(C#N)c1-c1ccc2c(c1)c1ccccc1n2Cc1ccccc1	150	0.990537	-1.96402	0.55587	3.294	6.21999	-0.093	2.322	2.936	0.972	4.10432	0.6201	0.195675	-2.64106	1.66758	4.0508	1.1982
Ra06_Rb012	N#Cc1c(-c2ccc(F)cc2)nc(-c2ccc(F)cc2)c(C#N)c1-c1ccc(C#Cc2ccccc2)cc1	151	1.41006	-1.89544	0.80281	1.498	2.83134	0.546	3.658	3.889	-2.16	4.58414	1.8264	0.171629	-2.07248	1.58709	3.9928	1.3581
Ra06_Rb013	N#Cc1c(-c2ccc(F)cc2)nc(-c2ccc(F)cc2)c(C#N)c1-c1ccc(/C=C/c2ccccc2)cc1	152	1.03552	-1.91095	0.80957	1.478	2.7917	0.636	3.45	3.689	-1.971	4.72948	1.6773	0.177353	-2.15908	1.28364	3.7305	1.5016
Ra06_Rb014	N#Cc1c(-c2ccc(F)cc2)nc(-c2ccc(F)cc2)c(C#N)c1-c1ccc(-c2cccc3ccccc23)cc1	153	1.15601	-1.90687	0.81324	0.335	0.631578	-0.819	4.109	4.837	-3.775	3.39065	1.5013	0.169785	-2.40761	1.65675	4.2299	1.6777
Ra06_Rb015	N#Cc1c(-c2ccc(F)cc2)nc(-c2ccc(F)cc2)c(C#N)c1-c1ccc2c(c1)Cc1ccccc1-2	154	1.35384	-1.93898	0.72195	2.055	3.8793	-0.044	3.24	3.641	-1.185	4.34211	1.3642	0.191178	-2.29126	1.70611	4.1961	1.3712
Ra06_Rb016	CCn1c2ccccc2c2cc(-c3c(C#N)c(-c4ccc(F)cc4)nc(-c4ccc(F)cc4)c3C#N)ccc21	155	0.950972	-1.93789	0.57191	3.205	6.05251	-0.047	2.41	2.961	0.796	4.22578	0.6688	0.175673	-2.61603	1.62911	3.9678	1.1596
Ra06_Rb017	Cn1c2ccccc2c2cc(-c3c(C#N)c(-c4ccc(F)cc4)nc(-c4ccc(F)cc4)c3C#N)ccc21	156	0.943897	-1.96402	0.54325	3.326	6.28107	-0.052	2.382	2.958	0.944	4.13652	0.5559	0.189942	-2.64278	1.62266	4.013	1.164
Ra06_Rb018	N#Cc1c(-c2ccc(F)cc2)nc(-c2ccc(F)cc2)c(C#N)c1-c1ccc2c(c1)c1ccccc1n2-c1ccccc1	157	1.03386	-1.95504	0.55211	3.387	6.39454	-0.169	2.428	3.008	0.959	4.06524	0.6484	0.196226	-2.60334	1.68216	4.0844	1.2333
Ra06_Rb019	COc1ccc(N(c2ccc(OC)cc2)c2ccc(-c3c(C#N)c(-c4ccc(F)cc4)nc(-c4ccc(F)cc4)c3C#N)cc2)cc1	158	0.247661	-1.94198	0.57764	3.576	6.74441	-0.001	2.654	3.184	0.921	3.9245	0.8174	0.177636	-2.80989	1.11557	3.5281	0.7824
Ra06_Rb020	N#Cc1c(-c2ccc(F)cc2)nc(-c2ccc(F)cc2)c(C#N)c1-c1ccc(-n2c3ccccc3c3ccccc32)cc1	159	0.960577	-1.89626	0.60928	3.525	6.66614	-0.468	3.144	3.646	0.381	3.74455	0.9292	0.170736	-2.6367	1.70102	4.1579	1.3448
Ra06_Rb021	N#Cc1c(-c2ccc(F)cc2)nc(-c2ccc(F)cc2)c(C#N)c1-c1ccc2ccc3cccc4ccc1c2c34	160	0.915161	-1.91558	0.86974	0.643	1.2148	0.392	2.412	3.235	-1.769	4.59825	1.034	0.173656	-2.23531	1.2349	3.7139	1.7392
Ra06_Rb022	Cc1ccc(-c2c(C#N)c(-c3ccc(F)cc3)nc(-c3ccc(F)cc3)c2C#N)c2ccccc12	161	1.3288	-1.91123	0.63905	2.2	4.15414	0.044	2.212	2.961	-0.012	4.43455	0.5189	0.173168	-2.2506	1.66818	4.1265	1.5685
Ra06_Rb023	CN(c1ccccc1)c1ccc(-c2c(C#N)c(-c3ccc(F)cc3)nc(-c3ccc(F)cc3)c2C#N)cc1	162	0.604242	-1.97735	0.56944	3.153	5.9563	0.296	2.493	2.972	0.66	4.37486	0.7788	0.198011	-2.71003	1.33692	3.6714	0.8625
Ra06_Rb024	Cc1ccc(-c2ccc(-c3c(C#N)c(-c4ccc(F)cc4)nc(-c4ccc(F)cc4)c3C#N)cc2)cc1	163	1.40195	-1.91231	0.79339	0.323	0.609186	-0.794	2.464	3.629	-2.141	4.24466	1.2173	0.171795	-2.40301	1.89265	4.25	1.4396
Ra06_Rb025	Cc1cccc(N(c2ccc(-c3c(C#N)c(-c4ccc(F)cc4)nc(-c4ccc(F)cc4)c3C#N)cc2)c2cccc(C)c2)c1	164	0.509164	-1.95204	0.58846	3.484	6.58082	0.304	2.69	3.209	0.794	3.96862	0.7535	0.196249	-2.72951	1.28663	3.6541	0.8439
Ra06_Rb026	Cc1ccc(N(c2ccc(C)cc2)c2ccc(-c3c(C#N)c(-c4ccc(F)cc4)nc(-c4ccc(F)cc4)c3C#N)cc2)cc1	165	0.435693	-1.93408	0.59411	3.45	6.52303	0.193	2.705	3.226	0.745	3.97864	0.8257	0.175416	-2.73035	1.23196	3.5873	0.8227
Ra06_Rb027	N#Cc1c(-c2ccc(F)cc2)nc(-c2ccc(F)cc2)c(C#N)c1-c1ccc(-c2ccc(F)cc2)cc1	166	1.51901	-1.90796	0.79255	0.514	0.971386	-0.654	2.061	3.419	-1.547	4.49369	0.9978	0.171462	-2.28556	1.89661	4.253	1.4414
Ra06_Rb028	N#Cc1ccc(-c2ccc(-c3c(C#N)c(-c4ccc(F)cc4)nc(-c4ccc(F)cc4)c3C#N)cc2)cc1	167	1.85859	-1.92102	0.78462	0.681	1.28625	-0.659	2.228	3.534	-1.548	4.34707	1.0536	0.18713	-1.97153	1.90909	4.2745	1.4421
Ra07_Rb001	N#Cc1c(-c2ccc(C(F)(F)F)cc2)nc(-c2ccc(C(F)(F)F)cc2)c(C#N)c1-c1cccc2ccccc12	168	1.44279	-1.71694	0.52906	2.998	5.66149	0.381	2.024	2.962	0.974	3.96421	0.3038	0.2099	-2.17391	1.89977	4.1826	1.6006
Ra07_Rb002	N#Cc1c(-c2ccc(C(F)(F)F)cc2)nc(-c2ccc(C(F)(F)F)cc2)c(C#N)c1-c1ccc(-c2ccccc2)cc1	169	1.59042	-1.72646	0.79688	1.01	1.90731	-0.693	3.332	3.996	-2.323	3.98323	1.6253	0.208022	-2.11159	1.97555	4.3612	1.5475
Ra07_Rb003	N#Cc1c(-c2ccc(C(F)(F)F)cc2)nc(-c2ccc(C(F)(F)F)cc2)c(C#N)c1-c1ccc2c3c(cccc13)CC2	170	1.12417	-1.75939	0.53765	2.805	5.2992	0.271	1.872	2.72	0.932	4.28388	0.3016	0.231282	-2.29912	1.66391	3.8949	1.3373
Ra07_Rb004	N#Cc1c(-c2ccc(C(F)(F)F)cc2)nc(-c2ccc(C(F)(F)F)cc2)c(C#N)c1-c1c2ccccc2cc2ccccc12	171	0.880247	-1.73533	0.8887	0.013	0.023926	0.015	1.44	2.917	-1.427	5.28103	0.339	0.221797	-2.14434	1.28926	3.4395	1.7956
Ra07_Rb005	C#Cc1ccc(-c2c(C#N)c(-c3ccc(C(F)(F)F)cc3)nc(-c3ccc(C(F)(F)F)cc3)c2C#N)cc1	172	2.00956	-1.72891	0.83034	0.266	0.502904	-0.522	2.089	3.412	-1.823	4.51578	1.0221	0.231847	-1.89723	2.17787	4.4467	1.5993
Ra07_Rb006	N#Cc1c(-c2ccc(C(F)(F)F)cc2)nc(-c2ccc(C(F)(F)F)cc2)c(C#N)c1-c1ccc2ccccc2c1	173	1.42579	-1.72183	0.6964	2.291	4.32785	0.664	2.077	2.874	0.214	4.51309	0.2767	0.214607	-2.25716	1.96112	4.149	1.5849
Ra07_Rb007	N#Cc1c(-c2ccc(C(F)(F)F)cc2)nc(-c2ccc(C(F)(F)F)cc2)c(C#N)c1-c1cccc(-c2ccccc2)c1	174	1.58364	-1.72102	0.81464	0.39	0.735834	-0.24	2.175	3.248	-1.785	4.65115	0.7397	0.210341	-2.29342	2.15604	4.383	1.5645
Ra07_Rb008	COc1ccc2cc(-c3c(C#N)c(-c4ccc(C(F)(F)F)cc4)nc(-c4ccc(C(F)(F)F)cc4)c3C#N)ccc2c1	175	1.03963	-1.75911	0.66533	2.958	5.58695	0.455	2.572	3.024	0.386	4.43039	0.502	0.242959	-2.42484	1.70535	3.9335	1.4374
Ra07_Rb009	COc1ccc(-c2c(C#N)c(-c3ccc(C(F)(F)F)cc3)nc(-c3ccc(C(F)(F)F)cc3)c2C#N)c2ccccc12	176	1.06774	-1.73734	0.31463	4.251	8.02831	0.395	1.839	2.841	2.411	3.31805	0.0542	0.210641	-2.3523	1.68269	3.8392	1.252
Ra07_Rb010	N#Cc1c(-c2ccc(C(F)(F)F)cc2)nc(-c2ccc(C(F)(F)F)cc2)c(C#N)c1-c1ccc(N(c2ccccc2)c2ccccc2)cc1	177	0.572404	-1.74496	0.59431	3.416	6.45521	0.29	2.697	3.199	0.719	4.02848	0.7964	0.213688	-2.62819	1.45563	3.5875	0.8257
Ra07_Rb011	N#Cc1c(-c2ccc(C(F)(F)F)cc2)nc(-c2ccc(C(F)(F)F)cc2)c(C#N)c1-c1ccc2c(c1)c1ccccc1n2Cc1ccccc1	178	0.996769	-1.77843	0.53252	3.537	6.6784	0.057	2.274	2.919	1.262	3.95628	0.5081	0.238796	-2.59134	1.80968	3.9991	1.1432
Ra07_Rb012	N#Cc1c(-c2ccc(C(F)(F)F)cc2)nc(-c2ccc(C(F)(F)F)cc2)c(C#N)c1-c1ccc(C#Cc2ccccc2)cc1	179	1.41809	-1.71204	0.79257	1.649	3.11418	0.717	3.59	3.812	-1.941	4.63832	1.7082	0.210123	-2.04752	1.75357	3.9827	1.349
Ra07_Rb013	N#Cc1c(-c2ccc(C(F)(F)F)cc2)nc(-c2ccc(C(F)(F)F)cc2)c(C#N)c1-c1ccc(/C=C/c2ccccc2)cc1	180	1.04153	-1.72673	0.80425	1.581	2.98567	0.692	3.471	3.71	-1.89	4.69216	1.6261	0.211186	-2.13609	1.45089	3.7144	1.4887
Ra07_Rb014	N#Cc1c(-c2ccc(C(F)(F)F)cc2)nc(-c2ccc(C(F)(F)F)cc2)c(C#N)c1-c1ccc(-c2cccc3ccccc23)cc1	181	1.16145	-1.72265	0.79975	2.005	3.78694	0.775	3.379	3.822	-1.374	4.08062	1.0675	0.209309	-2.38309	1.82189	4.2353	1.6844
Ra07_Rb015	N#Cc1c(-c2ccc(C(F)(F)F)cc2)nc(-c2ccc(C(F)(F)F)cc2)c(C#N)c1-c1ccc2c(c1)Cc1ccccc1-2	182	1.366	-1.7583	0.68534	2.571	4.85498	0.436	2.917	3.271	-0.347	4.56952	1.0461	0.23743	-2.25109	1.85879	4.1618	1.3328
Ra07_Rb016	CCn1c2ccccc2c2cc(-c3c(C#N)c(-c4ccc(C(F)(F)F)cc4)nc(-c4ccc(C(F)(F)F)cc4)c3C#N)ccc21	183	0.954101	-1.78115	0.51797	3.62	6.8279	0.084	2.297	2.906	1.323	3.96506	0.4841	0.245268	-2.59739	1.77034	3.9456	1.0856
Ra07_Rb017	Cn1c2ccccc2c2cc(-c3c(C#N)c(-c4ccc(C(F)(F)F)cc4)nc(-c4ccc(C(F)(F)F)cc4)c3C#N)ccc21	184	0.957366	-1.75149	0.48739	3.974	7.50954	0.163	2.323	3.055	1.65	3.65629	0.3798	0.210687	-2.57345	1.77932	3.9202	1.1094
Ra07_Rb018	N#Cc1c(-c2ccc(C(F)(F)F)cc2)nc(-c2ccc(C(F)(F)F)cc2)c(C#N)c1-c1ccc2c(c1)c1ccccc1n2-c1ccccc1	185	1.0408	-1.77299	0.53686	3.56	6.71182	-0.054	2.379	2.965	1.18	3.98319	0.5685	0.238982	-2.55936	1.82717	4.0219	1.1681
Ra07_Rb019	COc1ccc(N(c2ccc(OC)cc2)c2ccc(-c3c(C#N)c(-c4ccc(C(F)(F)F)cc4)nc(-c4ccc(C(F)(F)F)cc4)c3C#N)cc2)cc1	186	0.245729	-1.78197	0.54148	3.947	7.44604	-0.019	2.603	3.155	1.344	3.74665	0.6823	0.243227	-2.80042	1.26418	3.5182	0.7227
Ra07_Rb020	N#Cc1c(-c2ccc(C(F)(F)F)cc2)nc(-c2ccc(C(F)(F)F)cc2)c(C#N)c1-c1ccc(-n2c3ccccc3c3ccccc32)cc1	187	0.965666	-1.71176	0.55648	4.101	7.72829	0.03	2.8	3.312	1.301	3.66489	0.6657	0.207633	-2.59954	1.85344	4.1328	1.3147
Ra07_Rb021	N#Cc1c(-c2ccc(C(F)(F)F)cc2)nc(-c2ccc(C(F)(F)F)cc2)c(C#N)c1-c1ccc2ccc3cccc4ccc1c2c34	188	0.926073	-1.73626	0.82898	1.183	2.23275	0.669	2.558	3.361	-1.375	4.33144	0.9256	0.22156	-2.19688	1.3867	3.6837	1.7108
Ra07_Rb022	Cc1ccc(-c2c(C#N)c(-c3ccc(C(F)(F)F)cc3)nc(-c3ccc(C(F)(F)F)cc3)c2C#N)c2ccccc12	189	1.37093	-1.74904	0.273	4.271	8.06929	0.634	1.656	2.743	2.615	3.25793	0.0281	0.226915	-2.43878	2.06066	4.1355	1.552
Ra07_Rb023	CN(c1ccccc1)c1ccc(-c2c(C#N)c(-c3ccc(C(F)(F)F)cc3)nc(-c3ccc(C(F)(F)F)cc3)c2C#N)cc1	190	0.601248	-1.79367	0.53771	3.383	6.38546	0.304	2.423	2.916	0.96	4.25966	0.6766	0.207018	-2.69354	1.50112	3.6453	0.8214
Ra07_Rb024	Cc1ccc(-c2ccc(-c3c(C#N)c(-c4ccc(C(F)(F)F)cc4)nc(-c4ccc(C(F)(F)F)cc4)c3C#N)cc2)cc1	191	1.40519	-1.75068	0.69723	2.674	5.05048	0.057	3.13	3.494	-0.456	4.35745	1.252	0.232919	-2.23843	1.89294	4.3263	1.4775
Ra07_Rb025	Cc1cccc(N(c2ccc(-c3c(C#N)c(-c4ccc(C(F)(F)F)cc4)nc(-c4ccc(C(F)(F)F)cc4)c3C#N)cc2)c2cccc(C)c2)c1	192	0.515042	-1.77027	0.57479	3.628	6.84769	0.279	2.676	3.191	0.952	3.91818	0.712	0.236249	-2.68872	1.43349	3.6061	0.8015
Ra07_Rb026	Cc1ccc(N(c2ccc(C)cc2)c2ccc(-c3c(C#N)c(-c4ccc(C(F)(F)F)cc4)nc(-c4ccc(C(F)(F)F)cc4)c3C#N)cc2)cc1	193	0.433679	-1.77544	0.56406	3.74	7.05705	0.201	2.672	3.203	1.068	3.84167	0.7159	0.241931	-2.72282	1.38106	3.5724	0.7675
Ra07_Rb027	N#Cc1c(-c2ccc(C(F)(F)F)cc2)nc(-c2ccc(C(F)(F)F)cc2)c(C#N)c1-c1ccc(-c2ccc(F)cc2)cc1	194	1.5278	-1.72374	0.7817	1.511	2.8548	-0.69	3.416	3.99	-1.905	3.99514	1.6021	0.207814	-2.15053	1.95459	4.3542	1.54
Ra07_Rb028	N#Cc1ccc(-c2ccc(-c3c(C#N)c(-c4ccc(C(F)(F)F)cc4)nc(-c4ccc(C(F)(F)F)cc4)c3C#N)cc2)cc1	195	1.8689	-1.73598	0.80156	0.749	1.41414	0.102	4.01	4.428	-3.261	3.89478	1.9905	0.230733	-1.87446	2.00738	4.4005	1.5563
Ra08_Rb001	N#Cc1c(-c2ccc(-c3ccccc3)cc2)nc(-c2ccc(-c3ccccc3)cc2)c(C#N)c1-c1cccc2ccccc12	196	1.42696	-1.86769	0.79168	0.862	1.62676	-0.939	2.285	4.229	-1.423	3.71309	1.1109	0.176781	-2.04476	1.60403	3.9943	1.4084
Ra08_Rb002	N#Cc1c(-c2ccc(-c3ccccc3)cc2)nc(-c2ccc(-c3ccccc3)cc2)c(C#N)c1-c1ccc(-c2ccccc2)cc1	197	1.96937	-1.87612	0.79127	0.934	1.76332	-0.929	2.197	4.211	-1.263	3.76804	1.1736	0.16979	-1.5075	1.60074	4.0068	1.3084
Ra08_Rb003	N#Cc1c(-c2ccc(-c3ccccc3)cc2)nc(-c2ccc(-c3ccccc3)cc2)c(C#N)c1-c1ccc2c3c(cccc13)CC2	198	1.10423	-1.90742	0.64981	1.798	3.39244	-0.913	2.642	3.804	-0.844	3.68955	0.8369	0.19499	-2.35862	1.55543	3.9937	1.4221
Ra08_Rb004	N#Cc1c(-c2ccc(-c3ccccc3)cc2)nc(-c2ccc(-c3ccccc3)cc2)c(C#N)c1-c1c2ccccc2cc2ccccc12	199	0.865944	-1.88177	0.8886	0.027	0.050742	0	1.498	2.943	-1.471	5.19348	0.3826	0.190676	-2.18519	1.16937	3.4396	1.7965
Ra08_Rb005	C#Cc1ccc(-c2c(C#N)c(-c3ccc(-c4ccccc4)cc3)nc(-c3ccc(-c4ccccc4)cc3)c2C#N)cc1	200	1.96357	-1.87993	0.78108	1.188	2.24203	-0.931	2.405	4.166	-1.217	3.76982	1.096	0.20121	-1.51908	1.60271	4.0401	1.3086
Ra08_Rb006	N#Cc1c(-c2ccc(-c3ccccc3)cc2)nc(-c2ccc(-c3ccccc3)cc2)c(C#N)c1-c1ccc2ccccc2c1	201	1.40859	-1.87041	0.79054	0.934	1.76294	-0.956	2.382	4.234	-1.448	3.70189	1.1652	0.184959	-2.06494	1.60313	4.0145	1.4552
Ra08_Rb007	N#Cc1c(-c2ccc(-c3ccccc3)cc2)nc(-c2ccc(-c3ccccc3)cc2)c(C#N)c1-c1cccc(-c2ccccc2)c1	202	1.97203	-1.86823	0.78856	0.998	1.88362	-0.92	2.878	4.187	-1.88	3.65091	1.0501	0.18339	-1.50136	1.60516	4.0155	1.3085
Ra08_Rb008	COc1ccc2cc(-c3c(C#N)c(-c4ccc(-c5ccccc5)cc4)nc(-c4ccc(-c5ccccc5)cc4)c3C#N)ccc2c1	203	1.03266	-1.88592	0.72634	2.286	4.31831	-0.301	3.019	3.688	-0.734	3.99572	0.9834	0.187384	-2.44062	1.58737	3.9333	1.4467
Ra08_Rb009	COc1ccc(-c2c(C#N)c(-c3ccc(-c4ccccc4)cc3)nc(-c3ccc(-c4ccccc4)cc3)c2C#N)c2ccccc12	204	1.04989	-1.88891	0.57904	2.455	4.63376	-0.307	2.371	3.311	0.084	3.96379	0.664	0.181967	-2.41152	1.57249	3.8997	1.315
Ra08_Rb010	N#Cc1c(-c2ccc(-c3ccccc3)cc2)nc(-c2ccc(-c3ccccc3)cc2)c(C#N)c1-c1ccc(N(c2ccccc2)c2ccccc2)cc1	205	0.561764	-1.89354	0.61493	3.226	6.09929	0.234	2.802	3.324	0.423	3.99961	0.9568	0.175579	-2.67976	1.34799	3.637	0.954
Ra08_Rb011	N#Cc1c(-c2ccc(-c3ccccc3)cc2)nc(-c2ccc(-c3ccccc3)cc2)c(C#N)c1-c1ccc2c(c1)c1ccccc1n2Cc1ccccc1	206	0.98534	-1.92837	0.68312	1.193	2.25046	-1.627	3.178	4.393	-1.984	3.39688	1.3893	0.204825	-2.64704	1.70402	4.0235	1.2808
Ra08_Rb012	N#Cc1c(-c2ccc(-c3ccccc3)cc2)nc(-c2ccc(-c3ccccc3)cc2)c(C#N)c1-c1ccc(C#Cc2ccccc2)cc1	207	1.40758	-1.8598	0.80899	0.289	0.546242	-0.904	4.786	5.495	-4.497	3.10357	2.5053	0.18022	-2.08012	1.62791	3.9622	1.3376
Ra08_Rb013	N#Cc1c(-c2ccc(-c3ccccc3)cc2)nc(-c2ccc(-c3ccccc3)cc2)c(C#N)c1-c1ccc(/C=C/c2ccccc2)cc1	208	1.03233	-1.87558	0.81303	1.403	2.64814	0.54	3.596	3.865	-2.193	4.50027	1.8783	0.184142	-2.16868	1.32543	3.7304	1.5021
Ra08_Rb014	N#Cc1c(-c2ccc(-c3ccccc3)cc2)nc(-c2ccc(-c3ccccc3)cc2)c(C#N)c1-c1ccc(-c2cccc3ccccc23)cc1	209	1.15544	-1.87422	0.79238	0.935	1.76812	-0.957	2.302	4.27	-1.366	3.70085	1.2138	0.17026	-2.32108	1.6023	4.0054	1.4547
Ra08_Rb015	N#Cc1c(-c2ccc(-c3ccccc3)cc2)nc(-c2ccc(-c3ccccc3)cc2)c(C#N)c1-c1ccc2c(c1)Cc1ccccc1-2	210	1.35125	-1.90687	0.78504	0.875	1.65191	-1.066	2.672	4.374	-1.797	3.58371	1.4105	0.201836	-2.1388	1.58319	4.0437	1.3135
Ra08_Rb016	CCn1c2ccccc2c2cc(-c3c(C#N)c(-c4ccc(-c5ccccc5)cc4)nc(-c4ccc(-c5ccccc5)cc4)c3C#N)ccc21	211	0.947189	-1.9066	0.65703	2.087	3.93752	-1.244	3.19	4.06	-1.103	3.61786	1.3428	0.182993	-2.62658	1.66717	3.9658	1.262
Ra08_Rb017	Cn1c2ccccc2c2cc(-c3c(C#N)c(-c4ccc(-c5ccccc5)cc4)nc(-c4ccc(-c5ccccc5)cc4)c3C#N)ccc21	212	0.940822	-1.93163	0.60589	2.491	4.7058	-1.05	3.001	3.949	-0.509	3.58956	1.024	0.205937	-2.65244	1.66162	3.9873	1.2418
Ra08_Rb018	N#Cc1c(-c2ccc(-c3ccccc3)cc2)nc(-c2ccc(-c3ccccc3)cc2)c(C#N)c1-c1ccc2c(c1)c1ccccc1n2-c1ccccc1	213	1.02915	-1.92184	0.73114	0.414	0.78138	-1.583	3.06	4.483	-2.646	3.41948	1.4177	0.206297	-2.46963	1.57695	4.0312	1.2916
Ra08_Rb019	COc1ccc(N(c2ccc(OC)cc2)c2ccc(-c3c(C#N)c(-c4ccc(-c5ccccc5)cc4)nc(-c4ccc(-c5ccccc5)cc4)c3C#N)cc2)cc1	214	0.236368	-1.93218	0.55756	3.808	7.20142	0.001	2.695	3.263	1.113	3.75413	0.8219	0.213521	-2.86426	1.16845	3.5773	0.8517
Ra08_Rb020	N#Cc1c(-c2ccc(-c3ccccc3)cc2)nc(-c2ccc(-c3ccccc3)cc2)c(C#N)c1-c1ccc(-n2c3ccccc3c3ccccc32)cc1	215	0.959054	-1.86116	0.7862	0.82	1.54799	-1.076	2.433	4.312	-1.613	3.64148	1.2651	0.177936	-2.51227	1.61017	3.9957	1.2992
Ra08_Rb021	N#Cc1c(-c2ccc(-c3ccccc3)cc2)nc(-c2ccc(-c3ccccc3)cc2)c(C#N)c1-c1ccc2ccc3cccc4ccc1c2c34	216	0.910998	-1.88184	0.84363	0.991	1.87333	0.441	2.515	3.38	-1.524	4.29224	1.0911	0.1922	-2.24261	1.27177	3.6433	1.6766
Ra08_Rb022	Cc1ccc(-c2c(C#N)c(-c3ccc(-c4ccccc4)cc3)nc(-c3ccc(-c4ccccc4)cc3)c2C#N)c2ccccc12	217	1.32282	-1.88048	0.78852	0.685	1.29366	-1.044	2.731	4.294	-2.045	3.61418	1.2368	0.180161	-2.15058	1.59292	3.999	1.4433
Ra08_Rb023	CN(c1ccccc1)c1ccc(-c2c(C#N)c(-c3ccc(-c4ccccc4)cc3)nc(-c3ccc(-c4ccccc4)cc3)c2C#N)cc1	218	0.600432	-1.94198	0.57309	3.141	5.93046	0.249	2.514	3.093	0.628	4.19401	0.8887	0.213384	-2.72117	1.37963	3.6737	0.9415
Ra08_Rb024	Cc1ccc(-c2ccc(-c3c(C#N)c(-c4ccc(-c5ccccc5)cc4)nc(-c4ccc(-c5ccccc5)cc4)c3C#N)cc2)cc1	219	1.39319	-1.90333	0.79013	0.97	1.83227	-0.909	2.219	4.225	-1.248	3.74342	1.1828	0.172147	-2.06132	1.55117	4.0353	1.3062
Ra08_Rb025	Cc1cccc(N(c2ccc(-c3c(C#N)c(-c4ccc(-c5ccccc5)cc4)nc(-c4ccc(-c5ccccc5)cc4)c3C#N)cc2)c2cccc(C)c2)c1	220	0.501627	-1.92021	0.58944	3.502	6.60704	0.238	2.801	3.344	0.701	3.89246	0.8577	0.189128	-2.76492	1.34634	3.6975	0.9634
Ra08_Rb026	Cc1ccc(N(c2ccc(C)cc2)c2ccc(-c3c(C#N)c(-c4ccc(-c5ccccc5)cc4)nc(-c4ccc(-c5ccccc5)cc4)c3C#N)cc2)cc1	221	0.4244	-1.92184	0.58443	3.596	6.81065	0.183	2.77	3.321	0.826	3.8393	0.8444	0.208858	-2.77775	1.28031	3.6215	0.8965
Ra08_Rb027	N#Cc1c(-c2ccc(-c3ccccc3)cc2)nc(-c2ccc(-c3ccccc3)cc2)c(C#N)c1-c1ccc(-c2ccc(F)cc2)cc1	222	1.97051	-1.87449	0.79118	0.94	1.77527	-0.932	2.216	4.224	-1.276	3.75294	1.1775	0.169941	-1.50607	1.60209	4.0063	1.3081
Ra08_Rb028	N#Cc1ccc(-c2ccc(-c3c(C#N)c(-c4ccc(-c5ccccc5)cc4)nc(-c4ccc(-c5ccccc5)cc4)c3C#N)cc2)cc1	223	1.96161	-1.88646	0.7809	1.15	2.16841	-0.966	2.453	4.224	-1.303	3.71805	1.1898	0.200411	-1.52371	1.59886	4.0391	1.3078
Ra09_Rb001	COc1ccc(-c2nc(-c3ccc(OC)cc3)c(C#N)c(-c3cccc4ccccc34)c2C#N)cc1	224	1.71581	-2.03885	0.74587	0.956	1.80512	-0.868	2.372	3.588	-1.416	4.18356	0.8363	0.157461	-1.8578	1.53476	3.9407	1.3542
Ra09_Rb002	COc1ccc(-c2nc(-c3ccc(OC)cc3)c(C#N)c(-c3ccc(-c4ccccc4)cc3)c2C#N)cc1	225	1.71532	-2.04293	0.74494	0.948	1.78976	-0.9	1.889	3.572	-0.942	4.3165	0.879	0.160406	-1.85841	1.5308	3.9574	1.2211
Ra09_Rb003	COc1ccc(-c2nc(-c3ccc(OC)cc3)c(C#N)c(-c3ccc4c5c(cccc35)CC4)c2C#N)cc1	226	1.1024	-2.05545	0.73833	0.251	0.47365	-1.159	2.03	3.893	-1.779	3.85049	1.0973	0.158903	-2.36562	1.41258	3.9232	1.3724
Ra09_Rb004	COc1ccc(-c2nc(-c3ccc(OC)cc3)c(C#N)c(-c3c4ccccc4cc4ccccc34)c2C#N)cc1	227	0.853854	-2.03395	0.88801	0.015	0.029096	-0.016	1.518	2.947	-1.502	5.11959	0.388	0.151835	-2.183	1.0029	3.4358	1.7938
Ra09_Rb005	C#Cc1ccc(-c2c(C#N)c(-c3ccc(OC)cc3)nc(-c3ccc(OC)cc3)c2C#N)cc1	228	1.71437	-2.04375	0.72395	1.129	2.13241	-0.98	1.874	3.539	-0.745	4.32439	0.8592	0.169934	-1.86755	1.53817	3.9602	1.2043
Ra09_Rb006	COc1ccc(-c2nc(-c3ccc(OC)cc3)c(C#N)c(-c3ccc4ccccc4c3)c2C#N)cc1	229	1.71379	-2.03885	0.74566	0.944	1.78248	-0.882	2.02	3.581	-1.077	4.29406	0.8695	0.166223	-1.85573	1.53067	3.9493	1.3853
Ra09_Rb007	COc1ccc(-c2nc(-c3ccc(OC)cc3)c(C#N)c(-c3cccc(-c4ccccc4)c3)c2C#N)cc1	230	1.71812	-2.0364	0.74369	0.97	1.83111	-0.878	2.125	3.544	-1.156	4.24126	0.7933	0.162991	-1.84942	1.53115	3.9515	1.2178
Ra09_Rb008	COc1ccc(-c2nc(-c3ccc(OC)cc3)c(C#N)c(-c3ccc4cc(OC)ccc4c3)c2C#N)cc1	231	1.02216	-2.04783	0.75526	0.346	0.653774	-1.327	3.263	4.199	-2.917	3.71583	1.1498	0.165819	-2.4809	1.45523	3.9305	1.4424
Ra09_Rb009	COc1ccc(-c2nc(-c3ccc(OC)cc3)c(C#N)c(-c3ccc(OC)c4ccccc34)c2C#N)cc1	232	1.03911	-2.05871	0.71191	0.534	1.00746	-1.206	2.729	3.824	-2.195	3.9024	1.0202	0.162378	-2.45461	1.43501	3.92	1.3332
Ra09_Rb010	COc1ccc(-c2nc(-c3ccc(OC)cc3)c(C#N)c(-c3ccc(N(c4ccccc4)c4ccccc4)cc3)c2C#N)cc1	233	0.554744	-2.06007	0.62665	3.036	5.72572	0.147	2.852	3.365	0.184	4.03337	1.0026	0.163507	-2.71648	1.21115	3.6779	0.961
Ra09_Rb011	COc1ccc(-c2nc(-c3ccc(OC)cc3)c(C#N)c(-c3ccc4c(c3)c3ccccc3n4Cc3ccccc3)c2C#N)cc1	234	0.979952	-2.06715	0.74243	0.514	0.96999	-1.173	2.409	3.78	-1.894	3.97354	1.1643	0.160638	-2.59365	1.50645	3.9504	1.2206
Ra09_Rb012	COc1ccc(-c2nc(-c3ccc(OC)cc3)c(C#N)c(-c3ccc(C#Cc4ccccc4)cc3)c2C#N)cc1	235	1.39564	-2.04701	0.74012	0.867	1.63681	-1.004	3.158	4.293	-2.291	3.64452	1.4761	0.167917	-2.18548	1.5341	3.9429	1.2912
Ra09_Rb013	COc1ccc(-c2nc(-c3ccc(OC)cc3)c(C#N)c(-c3ccc(/C=C/c4ccccc4)cc3)c2C#N)cc1	236	1.01369	-2.05735	0.83097	0.898	1.69587	0.156	3.835	4.118	-2.937	4.31443	1.9878	0.158478	-2.2705	1.22684	3.8228	1.5787
Ra09_Rb014	COc1ccc(-c2nc(-c3ccc(OC)cc3)c(C#N)c(-c3ccc(-c4cccc5ccccc45)cc3)c2C#N)cc1	237	1.1466	-2.0549	0.74056	1.026	1.93734	-0.884	1.978	3.597	-0.951	4.26305	0.8495	0.158234	-2.44993	1.54162	3.9702	1.411
Ra09_Rb015	COc1ccc(-c2nc(-c3ccc(OC)cc3)c(C#N)c(-c3ccc4c(c3)Cc3ccccc3-4)c2C#N)cc1	238	1.85418	-2.06688	0.72729	1.045	1.97413	-1.006	2.08	3.651	-1.035	4.19222	0.8778	0.172611	-1.73479	1.52209	3.9693	1.2095
Ra09_Rb016	CCn1c2ccccc2c2cc(-c3c(C#N)c(-c4ccc(OC)cc4)nc(-c4ccc(OC)cc4)c3C#N)ccc21	239	0.933366	-2.09382	0.70777	0.271	0.511337	-1.435	2.543	3.885	-2.272	3.91055	1.1513	0.174655	-2.66166	1.50121	3.967	1.1982
Ra09_Rb017	COc1ccc(-c2nc(-c3ccc(OC)cc3)c(C#N)c(-c3ccc4c(c3)c3ccccc3n4C)c2C#N)cc1	240	0.941584	-2.07041	0.7318	0.127	0.240639	-1.352	2.329	3.889	-2.202	3.91004	1.2565	0.161974	-2.63591	1.50708	3.9474	1.2145
Ra09_Rb018	COc1ccc(-c2nc(-c3ccc(OC)cc3)c(C#N)c(-c3ccc4c(c3)c3ccccc3n4-c3ccccc3)c2C#N)cc1	241	1.02161	-2.07939	0.72321	0.832	1.57191	-1.171	2.206	3.707	-1.374	4.09398	0.9158	0.177682	-2.56848	1.5107	3.9721	1.2026
Ra09_Rb019	COc1ccc(-c2nc(-c3ccc(OC)cc3)c(C#N)c(-c3ccc(N(c4ccc(OC)cc4)c4ccc(OC)cc4)cc3)c2C#N)cc1	242	0.227279	-2.09735	0.56769	3.673	6.92656	-0.127	2.74	3.292	0.933	3.79101	0.8623	0.17558	-2.9108	1.04072	3.643	0.8897
Ra09_Rb020	COc1ccc(-c2nc(-c3ccc(OC)cc3)c(C#N)c(-c3ccc(-n4c5ccccc5c5ccccc54)cc3)c2C#N)cc1	243	0.953747	-2.04919	0.72688	1.07	2.01957	-1.042	1.983	3.603	-0.913	4.24435	0.9234	0.169714	-2.62988	1.53444	3.9584	1.2002
Ra09_Rb021	COc1ccc(-c2nc(-c3ccc(OC)cc3)c(C#N)c(-c3ccc4ccc5cccc6ccc3c4c56)c2C#N)cc1	244	0.906073	-2.03341	0.83919	0.984	1.85846	0.345	2.636	3.406	-1.652	4.28104	1.1246	0.154412	-2.23749	1.11016	3.6009	1.6412
Ra09_Rb022	COc1ccc(-c2nc(-c3ccc(OC)cc3)c(C#N)c(-c3ccc(C)c4ccccc34)c2C#N)cc1	245	1.30899	-2.0598	0.72743	0.947	1.78767	-0.991	1.975	3.594	-1.028	4.2384	0.8542	0.154697	-2.27742	1.52661	3.938	1.3565
Ra09_Rb023	COc1ccc(-c2nc(-c3ccc(OC)cc3)c(C#N)c(-c3ccc(N(C)c4ccccc4)cc3)c2C#N)cc1	246	0.599697	-2.08211	0.59891	2.832	5.34841	0.095	2.649	3.144	0.183	4.35353	1.0094	0.163484	-2.73739	1.25497	3.7029	0.9917
Ra09_Rb024	COc1ccc(-c2nc(-c3ccc(OC)cc3)c(C#N)c(-c3ccc(-c4ccc(C)cc4)cc3)c2C#N)cc1	247	1.72411	-2.0579	0.74047	0.99	1.86983	-0.902	1.884	3.58	-0.894	4.30434	0.7843	0.159306	-1.81825	1.48446	3.9747	1.2116
Ra09_Rb025	COc1ccc(-c2nc(-c3ccc(OC)cc3)c(C#N)c(-c3ccc(N(c4cccc(C)c4)c4cccc(C)c4)cc3)c2C#N)cc1	248	0.500593	-2.08375	0.61676	3.196	6.03004	0.136	2.865	3.39	0.331	4.02728	0.9522	0.180004	-2.7717	1.18854	3.6817	0.9304
Ra09_Rb026	COc1ccc(-c2nc(-c3ccc(OC)cc3)c(C#N)c(-c3ccc(N(c4ccc(C)cc4)c4ccc(C)cc4)cc3)c2C#N)cc1	249	0.409923	-2.08293	0.58284	3.526	6.65886	0.056	2.824	3.38	0.701	3.80838	0.832	0.164106	-2.86706	1.19405	3.7446	0.9775
Ra09_Rb027	COc1ccc(-c2nc(-c3ccc(OC)cc3)c(C#N)c(-c3ccc(-c4ccc(F)cc4)cc3)c2C#N)cc1	250	1.71619	-2.0413	0.74459	0.945	1.78388	-0.9	1.92	3.587	-0.976	4.29465	0.8821	0.160305	-1.85704	1.53193	3.9568	1.2209
Ra09_Rb028	COc1ccc(-c2nc(-c3ccc(OC)cc3)c(C#N)c(-c3ccc(-c4ccc(C#N)cc4)cc3)c2C#N)cc1	251	1.71328	-2.05001	0.72816	1.15	2.17114	-0.955	1.97	3.588	-0.82	4.26128	0.8607	0.166749	-1.87031	1.53359	3.9584	1.2027
Ra10_Rb001	N#Cc1ccc(-c2ccc(-c3nc(-c4ccc(-c5ccc(C#N)cc5)cc4)c(C#N)c(-c4cccc5ccccc45)c3C#N)cc2)cc1	252	1.43498	-1.81843	0.79739	0.413	0.779676	-0.604	2.497	4.656	-2.083	3.42342	1.2245	0.208477	-2.06847	1.68502	4.0284	1.4258
Ra10_Rb002	N#Cc1ccc(-c2ccc(-c3nc(-c4ccc(-c5ccc(C#N)cc5)cc4)c(C#N)c(-c4ccc(-c5ccccc5)cc4)c3C#N)cc2)cc1	253	1.57575	-1.83531	0.81425	0.595	1.12357	-0.306	2.406	4.693	-1.811	3.47531	1.3716	0.179403	-1.93839	1.67883	4.0598	1.3528
Ra10_Rb003	N#Cc1ccc(-c2ccc(-c3nc(-c4ccc(-c5ccc(C#N)cc5)cc4)c(C#N)c(-c4ccc5c6c(cccc46)CC5)c3C#N)cc2)cc1	254	1.11925	-1.83014	0.62787	2.314	4.37225	-0.093	2.391	3.302	-0.077	4.02378	0.7303	0.19145	-2.3083	1.59741	3.9122	1.3622
Ra10_Rb004	N#Cc1ccc(-c2ccc(-c3nc(-c4ccc(-c5ccc(C#N)cc5)cc4)c(C#N)c(-c4c5ccccc5cc5ccccc45)c3C#N)cc2)cc1	255	0.872602	-1.80755	0.88894	0.002	0.003201	0.011	1.726	2.962	-1.724	5.11363	0.3883	0.170233	-2.13948	1.20453	3.4364	1.7931
Ra10_Rb005	C#Cc1ccc(-c2c(C#N)c(-c3ccc(-c4ccc(C#N)cc4)cc3)nc(-c3ccc(-c4ccc(C#N)cc4)cc3)c2C#N)cc1	256	2.12972	-1.80973	0.80885	0.778	1.46823	-0.38	2.659	4.65	-1.881	3.50233	1.3249	0.216602	-1.37382	1.69381	4.0627	1.3577
Ra10_Rb006	N#Cc1ccc(-c2ccc(-c3nc(-c4ccc(-c5ccc(C#N)cc5)cc4)c(C#N)c(-c4ccc5ccccc5c4)c3C#N)cc2)cc1	257	1.41716	-1.80728	0.81655	0.523	0.986327	-0.374	2.487	4.678	-1.964	3.45537	1.4066	0.194498	-2.08015	1.69004	4.0252	1.465
Ra10_Rb007	N#Cc1ccc(-c2ccc(-c3nc(-c4ccc(-c5ccc(C#N)cc5)cc4)c(C#N)c(-c4cccc(-c5ccccc5)c4)c3C#N)cc2)cc1	258	1.5699	-1.80782	0.81195	0.619	1.16778	-0.306	2.947	4.666	-2.329	3.42714	1.2754	0.197254	-1.93062	1.6927	4.0378	1.3528
Ra10_Rb008	COc1ccc2cc(-c3c(C#N)c(-c4ccc(-c5ccc(C#N)cc5)cc4)nc(-c4ccc(-c5ccc(C#N)cc5)cc4)c3C#N)ccc2c1	259	1.13547	-1.84483	0.75246	1.174	2.21598	-1.07	3.423	4.841	-2.248	3.2077	1.5201	0.216991	-2.44134	1.73198	4.0413	1.3982
Ra10_Rb009	COc1ccc(-c2c(C#N)c(-c3ccc(-c4ccc(C#N)cc4)cc3)nc(-c3ccc(-c4ccc(C#N)cc4)cc3)c2C#N)c2ccccc12	260	1.04956	-1.83558	0.45236	3.549	6.70087	-0.111	2.484	3.594	1.065	3.37589	0.3645	0.220589	-2.42894	1.64292	3.9039	1.3007
Ra10_Rb010	N#Cc1ccc(-c2ccc(-c3nc(-c4ccc(-c5ccc(C#N)cc5)cc4)c(C#N)c(-c4ccc(N(c5ccccc5)c5ccccc5)cc4)c3C#N)cc2)cc1	261	0.550825	-1.85327	0.57904	3.669	6.94482	0.296	2.799	3.358	0.87	3.77843	0.8076	0.182508	-2.73905	1.43661	3.7298	1.0239
Ra10_Rb011	N#Cc1ccc(-c2ccc(-c3nc(-c4ccc(-c5ccc(C#N)cc5)cc4)c(C#N)c(-c4ccc5c(c4)c4ccccc4n5Cc4ccccc4)c3C#N)cc2)cc1	262	0.994401	-1.83558	0.65632	2.367	4.47502	-0.926	3.22	4.204	-0.853	3.43778	1.4178	0.20451	-2.59885	1.75768	3.992	1.3039
Ra10_Rb012	N#Cc1ccc(-c2ccc(-c3nc(-c4ccc(-c5ccc(C#N)cc5)cc4)c(C#N)c(-c4ccc(C#Cc5ccccc5)cc4)c3C#N)cc2)cc1	263	1.40415	-1.82088	0.82123	0.128	0.242287	-0.607	4.819	5.827	-4.691	2.86317	2.6154	0.177155	-2.14606	1.72933	4.0252	1.3681
Ra10_Rb013	N#Cc1ccc(-c2ccc(-c3nc(-c4ccc(-c5ccc(C#N)cc5)cc4)c(C#N)c(-c4ccc(/C=C/c5ccccc5)cc4)c3C#N)cc2)cc1	264	1.02972	-1.83122	0.82369	1.261	2.3811	0.494	3.647	3.934	-2.386	4.41392	1.922	0.196596	-2.22408	1.42258	3.8034	1.5577
Ra10_Rb014	N#Cc1ccc(-c2ccc(-c3nc(-c4ccc(-c5ccc(C#N)cc5)cc4)c(C#N)c(-c4ccc(-c5cccc6ccccc56)cc4)c3C#N)cc2)cc1	265	1.15479	-1.78932	0.81243	0.62	1.16975	-0.34	2.864	4.736	-2.244	3.39749	1.4222	0.208682	-2.35806	1.72352	4.0661	1.51
Ra10_Rb015	N#Cc1ccc(-c2ccc(-c3nc(-c4ccc(-c5ccc(C#N)cc5)cc4)c(C#N)c(-c4ccc5c(c4)Cc4ccccc4-5)c3C#N)cc2)cc1	266	1.36608	-1.81653	0.81419	0.25	0.471671	-0.547	3.437	4.935	-3.187	3.20504	1.869	0.198544	-2.13239	1.68194	4.0325	1.3522
Ra10_Rb016	CCn1c2ccccc2c2cc(-c3c(C#N)c(-c4ccc(-c5ccc(C#N)cc5)cc4)nc(-c4ccc(-c5ccc(C#N)cc5)cc4)c3C#N)ccc21	267	0.95353	-1.83966	0.5907	3.012	5.68853	-0.489	2.702	3.711	0.309	3.59765	1.0715	0.195502	-2.60869	1.72256	3.9427	1.2632
Ra10_Rb017	Cn1c2ccccc2c2cc(-c3c(C#N)c(-c4ccc(-c5ccc(C#N)cc5)cc4)nc(-c4ccc(-c5ccc(C#N)cc5)cc4)c3C#N)ccc21	268	0.94806	-1.85735	0.58006	3.071	5.80247	-0.542	2.476	3.592	0.595	3.59207	1.0308	0.225927	-2.63414	1.72485	3.9767	1.2579
Ra10_Rb018	N#Cc1ccc(-c2ccc(-c3nc(-c4ccc(-c5ccc(C#N)cc5)cc4)c(C#N)c(-c4ccc5c(c4)c4ccccc4n5-c4ccccc4)c3C#N)cc2)cc1	269	1.04251	-1.83095	0.71258	1.655	3.12168	-1.152	3.536	4.699	-1.881	3.22359	1.7079	0.198323	-2.56175	1.77331	3.9978	1.3204
Ra10_Rb019	COc1ccc(N(c2ccc(OC)cc2)c2ccc(-c3c(C#N)c(-c4ccc(-c5ccc(C#N)cc5)cc4)nc(-c4ccc(-c5ccc(C#N)cc5)cc4)c3C#N)cc2)cc1	270	0.236341	-1.86633	0.54584	3.977	7.49179	0.038	2.736	3.333	1.241	3.63908	0.8139	0.210194	-2.8671	1.23712	3.5739	0.8649
Ra10_Rb020	N#Cc1ccc(-c2ccc(-c3nc(-c4ccc(-c5ccc(C#N)cc5)cc4)c(C#N)c(-c4ccc(-n5c6ccccc6c6ccccc65)cc4)c3C#N)cc2)cc1	271	0.959543	-1.82034	0.81016	0.514	0.971004	-0.456	2.565	4.74	-2.051	3.41851	1.443	0.178842	-2.51869	1.6579	4.0592	1.3488
Ra10_Rb021	N#Cc1ccc(-c2ccc(-c3nc(-c4ccc(-c5ccc(C#N)cc5)cc4)c(C#N)c(-c4ccc5ccc6cccc7ccc4c5c67)c3C#N)cc2)cc1	272	0.91976	-1.80102	0.82533	1.232	2.32708	0.536	2.091	3.45	-0.859	3.95307	1.0766	0.191454	-2.19144	1.31018	3.5998	1.6379
Ra10_Rb022	Cc1ccc(-c2c(C#N)c(-c3ccc(-c4ccc(C#N)cc4)cc3)nc(-c3ccc(-c4ccc(C#N)cc4)cc3)c2C#N)c2ccccc12	273	1.33237	-1.82823	0.81263	0.709	1.33747	-0.41	2.462	4.691	-1.753	3.45327	1.3012	0.209687	-2.17457	1.67871	4.0585	1.4756
Ra10_Rb023	CN(c1ccccc1)c1ccc(-c2c(C#N)c(-c3ccc(-c4ccc(C#N)cc4)cc3)nc(-c3ccc(-c4ccc(C#N)cc4)cc3)c2C#N)cc1	274	0.609004	-1.86959	0.55422	3.287	6.20108	0.262	2.469	3.072	0.818	4.08288	0.8371	0.229416	-2.70455	1.44396	3.6684	0.9621
Ra10_Rb024	Cc1ccc(-c2ccc(-c3c(C#N)c(-c4ccc(-c5ccc(C#N)cc5)cc4)nc(-c4ccc(-c5ccc(C#N)cc5)cc4)c3C#N)cc2)cc1	275	1.40279	-1.82959	0.81018	0.719	1.35727	-0.405	2.888	4.705	-2.169	3.44841	1.4687	0.218828	-2.106	1.6792	4.0649	1.3581
Ra10_Rb025	Cc1cccc(N(c2ccc(-c3c(C#N)c(-c4ccc(-c5ccc(C#N)cc5)cc4)nc(-c4ccc(-c5ccc(C#N)cc5)cc4)c3C#N)cc2)c2cccc(C)c2)c1	276	0.504701	-1.85109	0.57215	3.714	7.0069	0.289	2.799	3.368	0.915	3.72091	0.7903	0.199837	-2.7644	1.41801	3.7068	1.0046
Ra10_Rb026	Cc1ccc(N(c2ccc(C)cc2)c2ccc(-c3c(C#N)c(-c4ccc(-c5ccc(C#N)cc5)cc4)nc(-c4ccc(-c5ccc(C#N)cc5)cc4)c3C#N)cc2)cc1	277	0.430414	-1.85109	0.57869	3.711	7.01699	0.237	2.778	3.352	0.933	3.73828	0.838	0.225491	-2.75704	1.33636	3.598	0.899
Ra10_Rb027	N#Cc1ccc(-c2ccc(-c3nc(-c4ccc(-c5ccc(C#N)cc5)cc4)c(C#N)c(-c4ccc(-c5ccc(F)cc5)cc4)c3C#N)cc2)cc1	278	1.51398	-1.83367	0.81421	0.596	1.12396	-0.316	2.411	4.699	-1.816	3.46874	1.3724	0.179099	-1.96138	1.64169	4.0587	1.3524
Ra10_Rb028	N#Cc1ccc(-c2ccc(-c3nc(-c4ccc(-c5ccc(C#N)cc5)cc4)c(C#N)c(-c4ccc(-c5ccc(C#N)cc5)cc4)c3C#N)cc2)cc1	279	2.13849	-1.82333	0.8132	0.632	1.19274	-0.323	2.449	4.697	-1.817	3.4589	1.4192	0.177671	-1.37632	1.69147	4.0533	1.3502
Ra11_Rb001	N#Cc1c(-c2ccc(Cl)cc2)nc(-c2ccc(Cl)cc2)c(C#N)c1-c1cccc2ccccc12	280	1.44059	-1.8051	0.6702	1.822	3.44129	-0.662	2.477	3.582	-0.655	3.91048	0.6497	0.182991	-2.19355	1.82904	4.2071	1.6195
Ra11_Rb002	N#Cc1c(-c2ccc(Cl)cc2)nc(-c2ccc(Cl)cc2)c(C#N)c1-c1ccc(-c2ccccc2)cc1	281	1.58786	-1.81163	0.80657	0.453	0.855239	-0.695	2.188	3.567	-1.735	4.33124	1.1303	0.180622	-2.21058	1.98681	4.2716	1.4788
Ra11_Rb003	N#Cc1c(-c2ccc(Cl)cc2)nc(-c2ccc(Cl)cc2)c(C#N)c1-c1ccc2c3c(cccc13)CC2	282	1.11762	-1.84429	0.52757	2.825	5.33452	0.208	1.971	2.71	0.853	4.36789	0.2893	0.200708	-2.32128	1.59461	3.9556	1.3877
Ra11_Rb004	N#Cc1c(-c2ccc(Cl)cc2)nc(-c2ccc(Cl)cc2)c(C#N)c1-c1c2ccccc2cc2ccccc12	283	0.879107	-1.82185	0.89001	0.033	0.063089	-0.01	1.463	2.915	-1.43	5.30032	0.3474	0.179784	-2.15658	1.21384	3.4404	1.7965
Ra11_Rb005	C#Cc1ccc(-c2c(C#N)c(-c3ccc(Cl)cc3)nc(-c3ccc(Cl)cc3)c2C#N)cc1	284	2.42995	-1.81517	0.79897	0.696	1.31579	-0.751	1.928	3.46	-1.231	4.47866	0.9091	0.204086	-1.38993	2.00471	4.3091	1.4901
Ra11_Rb006	N#Cc1c(-c2ccc(Cl)cc2)nc(-c2ccc(Cl)cc2)c(C#N)c1-c1ccc2ccccc2c1	285	1.42045	-1.80728	0.7137	2.188	4.13168	0.55	2.446	2.972	-0.258	4.68494	0.3461	0.189922	-2.27306	1.88624	4.1546	1.5928
Ra11_Rb007	N#Cc1c(-c2ccc(Cl)cc2)nc(-c2ccc(Cl)cc2)c(C#N)c1-c1cccc(-c2ccccc2)c1	286	1.5804	-1.80401	0.80172	0.617	1.16525	-0.589	2.069	3.406	-1.452	4.45047	0.7981	0.190787	-2.21468	1.99108	4.2802	1.4796
Ra11_Rb008	COc1ccc2cc(-c3c(C#N)c(-c4ccc(Cl)cc4)nc(-c4ccc(Cl)cc4)c3C#N)ccc2c1	287	1.03514	-1.84347	0.67629	2.874	5.42462	0.439	2.61	3.046	0.264	4.46683	0.5335	0.214053	-2.44357	1.63524	3.9539	1.4567
Ra11_Rb009	COc1ccc(-c2c(C#N)c(-c3ccc(Cl)cc3)nc(-c3ccc(Cl)cc3)c2C#N)c2ccccc12	288	1.05312	-1.83939	0.44301	3.195	6.03467	0.16	1.967	2.776	1.227	4.05452	0.2577	0.202555	-2.41202	1.62576	3.9089	1.3069
Ra11_Rb010	N#Cc1c(-c2ccc(Cl)cc2)nc(-c2ccc(Cl)cc2)c(C#N)c1-c1ccc(N(c2ccccc2)c2ccccc2)cc1	289	0.570281	-1.83041	0.60165	3.323	6.28268	0.283	2.712	3.211	0.612	4.06681	0.8291	0.187248	-2.64568	1.38555	3.6071	0.8552
Ra11_Rb011	N#Cc1c(-c2ccc(Cl)cc2)nc(-c2ccc(Cl)cc2)c(C#N)c1-c1ccc2c(c1)c1ccccc1n2Cc1ccccc1	290	0.990401	-1.86497	0.54373	3.403	6.42491	-0.064	2.272	2.929	1.131	4.03661	0.5935	0.212172	-2.61819	1.74363	4.0214	1.1907
Ra11_Rb012	N#Cc1c(-c2ccc(Cl)cc2)nc(-c2ccc(Cl)cc2)c(C#N)c1-c1ccc(C#Cc2ccccc2)cc1	291	1.41564	-1.79585	0.79765	1.558	2.94309	0.594	3.659	3.889	-2.101	4.57392	1.8065	0.188061	-2.05761	1.6774	3.9858	1.3531
Ra11_Rb013	N#Cc1c(-c2ccc(Cl)cc2)nc(-c2ccc(Cl)cc2)c(C#N)c1-c1ccc(/C=C/c2ccccc2)cc1	292	1.04093	-1.81272	0.8061	1.521	2.87286	0.654	3.476	3.717	-1.954	4.69011	1.6689	0.182217	-2.14541	1.37362	3.7209	1.4935
Ra11_Rb014	N#Cc1c(-c2ccc(Cl)cc2)nc(-c2ccc(Cl)cc2)c(C#N)c1-c1ccc(-c2cccc3ccccc23)cc1	293	1.16072	-1.80809	0.82377	1.083	2.04509	-0.509	4.366	4.905	-3.283	3.39516	1.5828	0.185927	-2.39292	1.74554	4.2339	1.6819
Ra11_Rb015	N#Cc1c(-c2ccc(Cl)cc2)nc(-c2ccc(Cl)cc2)c(C#N)c1-c1ccc2c(c1)Cc1ccccc1-2	294	1.3626	-1.84265	0.70367	2.349	4.43702	0.198	3.088	3.463	-0.739	4.45302	1.2497	0.207453	-2.26735	1.78729	4.1737	1.3649
Ra11_Rb016	CCn1c2ccccc2c2cc(-c3c(C#N)c(-c4ccc(Cl)cc4)nc(-c4ccc(Cl)cc4)c3C#N)ccc21	295	0.948795	-1.86578	0.53565	3.424	6.46393	-0.043	2.384	2.969	1.04	4.07162	0.5612	0.209493	-2.61768	1.70069	3.9623	1.1363
Ra11_Rb017	Cn1c2ccccc2c2cc(-c3c(C#N)c(-c4ccc(Cl)cc4)nc(-c4ccc(Cl)cc4)c3C#N)ccc21	296	0.95021	-1.86605	0.53181	3.431	6.47848	-0.028	2.368	2.963	1.063	4.06292	0.5453	0.210432	-2.6146	1.69875	3.9744	1.1419
Ra11_Rb018	N#Cc1c(-c2ccc(Cl)cc2)nc(-c2ccc(Cl)cc2)c(C#N)c1-c1ccc2c(c1)c1ccccc1n2-c1ccccc1	297	1.03737	-1.85626	0.54908	3.456	6.52743	-0.104	2.421	3.004	1.035	4.03506	0.6384	0.213316	-2.57817	1.75928	4.0417	1.2101
Ra11_Rb019	COc1ccc(N(c2ccc(OC)cc2)c2ccc(-c3c(C#N)c(-c4ccc(Cl)cc4)nc(-c4ccc(Cl)cc4)c3C#N)cc2)cc1	298	0.254926	-1.84565	0.57264	3.639	6.87861	-0.002	2.654	3.184	0.985	3.91249	0.8267	0.191823	-2.78922	1.1985	3.5128	0.7799
Ra11_Rb020	N#Cc1c(-c2ccc(Cl)cc2)nc(-c2ccc(Cl)cc2)c(C#N)c1-c1ccc(-n2c3ccccc3c3ccccc32)cc1	299	0.964714	-1.79775	0.58392	3.829	7.23722	-0.235	2.975	3.48	0.854	3.7228	0.8237	0.180112	-2.61538	1.78234	4.1396	1.3439
Ra11_Rb021	N#Cc1c(-c2ccc(Cl)cc2)nc(-c2ccc(Cl)cc2)c(C#N)c1-c1ccc2ccc3cccc4ccc1c2c34	300	0.921774	-1.81816	0.84264	1.001	1.88961	0.522	2.521	3.314	-1.521	4.42976	0.9939	0.194666	-2.21375	1.31736	3.6695	1.6988
Ra11_Rb022	Cc1ccc(-c2c(C#N)c(-c3ccc(Cl)cc3)nc(-c3ccc(Cl)cc3)c2C#N)c2ccccc12	301	1.33648	-1.81054	0.56324	2.708	5.1128	0.086	2.221	3.067	0.487	4.0758	0.4402	0.184255	-2.2259	1.75183	4.1216	1.5581
Ra11_Rb023	CN(c1ccccc1)c1ccc(-c2c(C#N)c(-c3ccc(Cl)cc3)nc(-c3ccc(Cl)cc3)c2C#N)cc1	302	0.601493	-1.87694	0.5271	3.434	6.48376	0.261	2.396	2.872	1.038	4.26112	0.6535	0.19568	-2.72278	1.44733	3.6871	0.8739
Ra11_Rb024	Cc1ccc(-c2ccc(-c3c(C#N)c(-c4ccc(Cl)cc4)nc(-c4ccc(Cl)cc4)c3C#N)cc2)cc1	303	1.40015	-1.83231	0.79862	0.527	0.995054	-0.696	2.215	3.573	-1.688	4.32164	1.0826	0.180228	-2.37049	1.93833	4.2919	1.4677
Ra11_Rb025	Cc1cccc(N(c2ccc(-c3c(C#N)c(-c4ccc(Cl)cc4)nc(-c4ccc(Cl)cc4)c3C#N)cc2)c2cccc(C)c2)c1	304	0.505436	-1.84864	0.56562	3.69	6.97649	0.278	2.668	3.181	1.022	3.91548	0.6922	0.192035	-2.74162	1.39842	3.6745	0.8634
Ra11_Rb026	Cc1ccc(N(c2ccc(C)cc2)c2ccc(-c3c(C#N)c(-c4ccc(Cl)cc4)nc(-c4ccc(Cl)cc4)c3C#N)cc2)cc1	305	0.441489	-1.83531	0.58806	3.496	6.61041	0.185	2.705	3.225	0.791	3.96004	0.8244	0.187269	-2.70598	1.31216	3.5556	0.8093
Ra11_Rb027	N#Cc1c(-c2ccc(Cl)cc2)nc(-c2ccc(Cl)cc2)c(C#N)c1-c1ccc(-c2ccc(F)cc2)cc1	306	1.52478	-1.80809	0.80526	0.422	0.797127	-0.758	2.277	3.614	-1.855	4.27782	1.1651	0.179802	-2.27146	1.98814	4.2705	1.4778
Ra11_Rb028	N#Cc1ccc(-c2ccc(-c3c(C#N)c(-c4ccc(Cl)cc4)nc(-c4ccc(Cl)cc4)c3C#N)cc2)cc1	307	1.86411	-1.82061	0.79934	0.612	1.15482	-0.714	2.494	3.761	-1.882	4.10606	1.2595	0.202332	-1.95619	1.99969	4.3024	1.4852
Ra12_Rb001	Cc1cccc(-c2nc(-c3cccc(C)c3)c(C#N)c(-c3cccc4ccccc34)c2C#N)c1	308	1.429	-1.92783	0.76394	0.592	1.11689	-0.797	2.566	3.645	-1.974	4.04892	0.8605	0.180398	-2.38229	1.88346	4.2345	1.6484
Ra12_Rb002	Cc1cccc(-c2nc(-c3cccc(C)c3)c(C#N)c(-c3ccc(-c4ccccc4)cc3)c2C#N)c1	309	1.56914	-1.95885	0.78743	0.597	1.12713	-0.718	2.086	3.454	-1.489	4.40745	0.937	0.203399	-2.26118	1.87147	4.3126	1.4634
Ra12_Rb003	Cc1cccc(-c2nc(-c3cccc(C)c3)c(C#N)c(-c3ccc4c5c(cccc35)CC4)c2C#N)c1	310	1.10464	-1.96728	0.5628	2.638	4.98121	0.209	2.003	2.757	0.635	4.41591	0.3308	0.196628	-2.3865	1.52386	4.0167	1.446
Ra12_Rb004	Cc1cccc(-c2nc(-c3cccc(C)c3)c(C#N)c(-c3c4ccccc4cc4ccccc34)c2C#N)c1	311	0.862452	-1.92429	0.88956	0.025	0.04798	-0.007	1.452	2.911	-1.426	5.16091	0.3463	0.175498	-2.15933	1.09749	3.4396	1.7963
Ra12_Rb005	C#Cc1ccc(-c2c(C#N)c(-c3cccc(C)c3)nc(-c3cccc(C)c3)c2C#N)cc1	312	2.17514	-1.93898	0.78476	0.711	1.34307	-0.647	1.908	3.339	-1.196	4.57624	0.7981	0.202069	-1.64928	1.88544	4.3086	1.4669
Ra12_Rb006	Cc1cccc(-c2nc(-c3cccc(C)c3)c(C#N)c(-c3ccc4ccccc4c3)c2C#N)c1	313	1.40315	-1.96075	0.72598	2.057	3.886	0.488	2.512	3.031	-0.454	4.67218	0.3136	0.19592	-2.34791	1.79031	4.2277	1.6503
Ra12_Rb007	Cc1cccc(-c2nc(-c3cccc(C)c3)c(C#N)c(-c3cccc(-c4ccccc4)c3)c2C#N)c1	314	1.56043	-1.93055	0.78055	0.671	1.26693	-0.49	2.047	3.303	-1.376	4.49456	0.722	0.183015	-2.24456	1.87444	4.2666	1.4461
Ra12_Rb008	COc1ccc2cc(-c3c(C#N)c(-c4cccc(C)c4)nc(-c4cccc(C)c4)c3C#N)ccc2c1	315	1.13321	-1.94007	0.68415	2.729	5.15329	0.261	2.632	3.061	0.097	4.54638	0.6873	0.187695	-2.43561	1.62874	4.059	1.4223
Ra12_Rb009	COc1ccc(-c2c(C#N)c(-c3cccc(C)c3)nc(-c3cccc(C)c3)c2C#N)c2ccccc12	316	1.04613	-1.94551	0.53869	2.697	5.08984	0.183	1.957	2.675	0.739	4.48162	0.344	0.186031	-2.42351	1.52413	3.928	1.3387
Ra12_Rb010	Cc1cccc(-c2nc(-c3cccc(C)c3)c(C#N)c(-c3ccc(N(c4ccccc4)c4ccccc4)cc3)c2C#N)c1	317	0.55224	-1.97463	0.59152	3.444	6.49662	0.315	2.687	3.204	0.758	3.97968	0.7507	0.208873	-2.7254	1.30301	3.7123	0.8857
Ra12_Rb011	Cc1cccc(-c2nc(-c3cccc(C)c3)c(C#N)c(-c3ccc4c(c3)c3ccccc3n4Cc3ccccc3)c2C#N)c1	318	0.978646	-1.9866	0.55229	3.23	6.09085	-0.031	2.362	3.032	0.868	4.00342	0.536	0.20065	-2.65754	1.64959	4.0824	1.2292
Ra12_Rb012	Cc1cccc(-c2nc(-c3cccc(C)c3)c(C#N)c(-c3ccc(C#Cc4ccccc4)cc3)c2C#N)c1	319	1.39634	-1.93871	0.81542	1.235	2.33067	0.531	3.667	3.895	-2.432	4.60764	1.861	0.182399	-2.16455	1.62219	4.0816	1.4132
Ra12_Rb013	Cc1cccc(-c2nc(-c3cccc(C)c3)c(C#N)c(-c3ccc(/C=C/c4ccccc4)cc3)c2C#N)c1	320	1.01946	-1.9583	0.82531	1.19	2.24746	0.633	3.385	3.62	-2.194	4.84617	1.6729	0.179594	-2.24566	1.30682	3.8116	1.5711
Ra12_Rb014	Cc1cccc(-c2nc(-c3cccc(C)c3)c(C#N)c(-c3ccc(-c4cccc5ccccc45)cc3)c2C#N)c1	321	1.15443	-1.93218	0.81949	0.744	1.40406	-0.576	4.423	4.979	-3.679	3.35164	1.5491	0.187023	-2.42038	1.64264	4.2426	1.6923
Ra12_Rb015	Cc1cccc(-c2nc(-c3cccc(C)c3)c(C#N)c(-c3ccc4c(c3)Cc3ccccc3-4)c2C#N)c1	322	1.35362	-1.93817	0.73271	1.96	3.70154	0.038	3.225	3.622	-1.265	4.3769	1.4246	0.184293	-2.26976	1.68522	4.1687	1.3744
Ra12_Rb016	CCn1c2ccccc2c2cc(-c3c(C#N)c(-c4cccc(C)c4)nc(-c4cccc(C)c4)c3C#N)ccc21	323	0.938373	-1.9896	0.54959	3.293	6.21985	-0.021	2.382	2.957	0.912	4.1514	0.5506	0.202028	-2.65993	1.60871	4.019	1.162
Ra12_Rb017	Cc1cccc(-c2nc(-c3cccc(C)c3)c(C#N)c(-c3ccc4c(c3)c3ccccc3n4C)c2C#N)c1	324	0.946264	-1.96184	0.57286	3.178	5.9998	-0.031	2.387	2.948	0.79	4.24588	0.6728	0.187363	-2.63719	1.62161	3.9938	1.1851
Ra12_Rb018	Cc1cccc(-c2nc(-c3cccc(C)c3)c(C#N)c(-c3ccc4c(c3)c3ccccc3n4-c3ccccc3)c2C#N)c1	325	1.02844	-1.98198	0.56253	3.305	6.24141	-0.107	2.464	3.053	0.841	4.06921	0.6079	0.207935	-2.61889	1.66535	4.0909	1.2328
Ra12_Rb019	COc1ccc(N(c2ccc(OC)cc2)c2ccc(-c3c(C#N)c(-c4cccc(C)c4)nc(-c4cccc(C)c4)c3C#N)cc2)cc1	326	0.233048	-1.99068	0.55891	3.751	7.08665	-0.015	2.627	3.173	1.124	3.84659	0.7284	0.208765	-2.867	1.10936	3.5894	0.782
Ra12_Rb020	Cc1cccc(-c2nc(-c3cccc(C)c3)c(C#N)c(-c3ccc(-n4c5ccccc5c5ccccc54)cc3)c2C#N)c1	327	0.952251	-1.93898	0.7295	1.29	2.43674	-1.314	3.907	4.575	-2.617	3.56269	1.2427	0.175588	-2.7084	1.72167	4.2549	1.4115
Ra12_Rb021	Cc1cccc(-c2nc(-c3cccc(C)c3)c(C#N)c(-c3ccc4ccc5cccc6ccc3c4c56)c2C#N)c1	328	0.914427	-1.92565	0.83516	1.065	2.01173	0.471	2.566	3.323	-1.501	4.35285	1.0262	0.173482	-2.21331	1.20209	3.614	1.6513
Ra12_Rb022	Cc1cccc(-c2nc(-c3cccc(C)c3)c(C#N)c(-c3ccc(C)c4ccccc34)c2C#N)c1	329	1.31416	-1.95232	0.64396	1.92	3.62528	-0.662	2.561	3.485	-0.641	3.97996	0.5751	0.194149	-2.32058	1.68242	4.211	1.6363
Ra12_Rb023	Cc1cccc(-c2nc(-c3cccc(C)c3)c(C#N)c(-c3ccc(N(C)c4ccccc4)cc3)c2C#N)c1	330	0.604486	-1.99966	0.57884	3.072	5.80192	0.273	2.467	2.944	0.606	4.40647	0.8145	0.172924	-2.71058	1.3154	3.6811	0.9066
Ra12_Rb024	Cc1ccc(-c2ccc(-c3c(C#N)c(-c4cccc(C)c4)nc(-c4cccc(C)c4)c3C#N)cc2)cc1	331	1.39689	-1.93517	0.79284	0.385	0.727998	-0.724	2.427	3.617	-2.041	4.23677	1.1865	0.182829	-2.40525	1.86697	4.2653	1.4551
Ra12_Rb025	Cc1cccc(-c2nc(-c3cccc(C)c3)c(C#N)c(-c3ccc(N(c4cccc(C)c4)c4cccc(C)c4)cc3)c2C#N)c1	332	0.507341	-1.98116	0.58972	3.444	6.5017	0.296	2.703	3.219	0.741	3.97867	0.7542	0.208634	-2.74717	1.27335	3.6839	0.8613
Ra12_Rb026	Cc1ccc(N(c2ccc(C)cc2)c2ccc(-c3c(C#N)c(-c4cccc(C)c4)nc(-c4cccc(C)c4)c3C#N)cc2)cc1	333	0.443394	-1.91993	0.5687	3.652	6.9009	0.21	2.68	3.213	0.973	3.88312	0.7054	0.202322	-2.80157	1.32503	3.6793	0.8445
Ra12_Rb027	Cc1cccc(-c2nc(-c3cccc(C)c3)c(C#N)c(-c3ccc(-c4ccc(F)cc4)cc3)c2C#N)c1	334	1.50846	-1.95395	0.78237	0.662	1.25018	-0.509	1.95	3.324	-1.288	4.61018	0.8279	0.178737	-2.33491	1.88942	4.2881	1.444
Ra12_Rb028	Cc1cccc(-c2nc(-c3cccc(C)c3)c(C#N)c(-c3ccc(-c4ccc(C#N)cc4)cc3)c2C#N)c1	335	1.85187	-1.94578	0.79058	0.666	1.25714	-0.615	2.297	3.586	-1.631	4.26726	1.1139	0.198003	-1.97555	1.88163	4.3029	1.4641
Ra13_Rb001	N#Cc1c(-c2ccc3ccccc3c2)nc(-c2ccc3ccccc3c2)c(C#N)c1-c1cccc2ccccc12	336	1.36641	-1.85844	0.76937	1.486	2.80529	-0.64	3.133	4.051	-1.647	3.74933	0.6142	0.184653	-2.10161	1.60958	3.8895	1.4526
Ra13_Rb002	N#Cc1c(-c2ccc3ccccc3c2)nc(-c2ccc3ccccc3c2)c(C#N)c1-c1ccc(-c2ccccc2)cc1	337	1.36315	-1.85925	0.76789	1.438	2.71458	-0.671	2.409	4.095	-0.971	3.74518	0.6363	0.193102	-2.10799	1.61188	3.8997	1.4595
Ra13_Rb003	N#Cc1c(-c2ccc3ccccc3c2)nc(-c2ccc3ccccc3c2)c(C#N)c1-c1ccc2c3c(cccc13)CC2	338	1.11008	-1.87422	0.74247	0.305	0.574624	-1.244	1.61	4.392	-1.306	3.45158	0.8532	0.186237	-2.36327	1.59913	3.8837	1.4457
Ra13_Rb004	N#Cc1c(-c2ccc3ccccc3c2)nc(-c2ccc3ccccc3c2)c(C#N)c1-c1c2ccccc2cc2ccccc12	339	0.862997	-1.86524	0.89109	0.034	0.064576	-0.012	1.438	2.953	-1.404	5.11715	0.3797	0.203693	-2.18629	1.18404	3.4392	1.7963
Ra13_Rb005	C#Cc1ccc(-c2c(C#N)c(-c3ccc4ccccc4c3)nc(-c3ccc4ccccc4c3)c2C#N)cc1	340	1.36206	-1.86878	0.75233	1.598	3.01781	-0.681	3.087	4.005	-1.488	3.7647	0.5028	0.203807	-2.10917	1.60245	3.9141	1.4597
Ra13_Rb006	N#Cc1c(-c2ccc3ccccc3c2)nc(-c2ccc3ccccc3c2)c(C#N)c1-c1ccc2ccccc2c1	341	1.36423	-1.85463	0.77206	1.279	2.41465	-0.782	2.557	4.164	-1.278	3.63699	0.6068	0.192348	-2.10801	1.61762	3.8965	1.4619
Ra13_Rb007	N#Cc1c(-c2ccc3ccccc3c2)nc(-c2ccc3ccccc3c2)c(C#N)c1-c1cccc(-c2ccccc2)c1	342	1.36206	-1.85408	0.76752	1.489	2.8103	-0.655	2.718	4.058	-1.229	3.61991	0.5801	0.189749	-2.10708	1.61505	3.8953	1.4568
Ra13_Rb008	COc1ccc2cc(-c3c(C#N)c(-c4ccc5ccccc5c4)nc(-c4ccc5ccccc5c4)c3C#N)ccc2c1	343	1.1343	-1.8685	0.77101	1.316	2.4832	-0.771	2.685	4.165	-1.369	3.70084	0.7961	0.186101	-2.33585	1.60164	3.8931	1.4592
Ra13_Rb009	COc1ccc(-c2c(C#N)c(-c3ccc4ccccc4c3)nc(-c3ccc4ccccc4c3)c2C#N)c2ccccc12	344	1.04912	-1.86007	0.66374	1.168	2.20563	-1.193	2.392	4.186	-1.223	3.58394	0.3916	0.184686	-2.43823	1.62729	3.867	1.4208
Ra13_Rb010	N#Cc1c(-c2ccc3ccccc3c2)nc(-c2ccc3ccccc3c2)c(C#N)c1-c1ccc(N(c2ccccc2)c2ccccc2)cc1	345	0.560132	-1.87667	0.61067	3.243	6.11406	0.164	2.831	3.36	0.412	3.94029	0.9432	0.196959	-2.67714	1.3606	3.6371	1.1958
Ra13_Rb011	N#Cc1c(-c2ccc3ccccc3c2)nc(-c2ccc3ccccc3c2)c(C#N)c1-c1ccc2c(c1)c1ccccc1n2Cc1ccccc1	346	0.980551	-1.90524	0.75242	1.091	2.0593	-1.028	2.495	4.228	-1.404	3.63326	0.5738	0.217274	-2.52645	1.60177	3.9332	1.469
Ra13_Rb012	N#Cc1c(-c2ccc3ccccc3c2)nc(-c2ccc3ccccc3c2)c(C#N)c1-c1ccc(C#Cc2ccccc2)cc1	347	1.40614	-1.84374	0.77206	1.201	2.26656	-0.872	3.084	4.569	-1.883	3.37241	1.1026	0.192187	-2.05718	1.61958	3.885	1.4479
Ra13_Rb013	N#Cc1c(-c2ccc3ccccc3c2)nc(-c2ccc3ccccc3c2)c(C#N)c1-c1ccc(/C=C/c2ccccc2)cc1	348	1.03252	-1.85898	0.81226	1.354	2.55549	0.397	3.729	4.006	-2.376	4.37645	1.9116	0.190137	-2.16486	1.3384	3.7246	1.4989
Ra13_Rb014	N#Cc1c(-c2ccc3ccccc3c2)nc(-c2ccc3ccccc3c2)c(C#N)c1-c1ccc(-c2cccc3ccccc23)cc1	349	1.15552	-1.85816	0.76626	1.615	3.04815	-0.529	2.585	3.971	-0.97	3.79211	0.6563	0.190015	-2.31622	1.61358	3.8937	1.4567
Ra13_Rb015	N#Cc1c(-c2ccc3ccccc3c2)nc(-c2ccc3ccccc3c2)c(C#N)c1-c1ccc2c(c1)Cc1ccccc1-2	350	1.35662	-1.88592	0.7607	1.25	2.3601	-0.902	2.362	4.215	-1.112	3.68072	0.5461	0.218366	-2.14651	1.61721	3.9335	1.47
Ra13_Rb016	CCn1c2ccccc2c2cc(-c3c(C#N)c(-c4ccc5ccccc5c4)nc(-c4ccc5ccccc5c4)c3C#N)ccc21	351	0.938101	-1.90769	0.73458	0.52	0.980956	-1.354	2.741	4.396	-2.221	3.48825	0.734	0.216575	-2.57258	1.60299	3.9282	1.4649
Ra13_Rb017	Cn1c2ccccc2c2cc(-c3c(C#N)c(-c4ccc5ccccc5c4)nc(-c4ccc5ccccc5c4)c3C#N)ccc21	352	0.947897	-1.88646	0.75727	0.628	1.18442	-1.213	2.86	4.401	-2.233	3.46317	0.9169	0.192738	-2.53413	1.59556	3.9001	1.4594
Ra13_Rb018	N#Cc1c(-c2ccc3ccccc3c2)nc(-c2ccc3ccccc3c2)c(C#N)c1-c1ccc2c(c1)c1ccccc1n2-c1ccccc1	353	1.03035	-1.89953	0.75714	1.108	2.09078	-1.008	2.484	4.235	-1.376	3.63395	0.5741	0.215837	-2.47502	1.60584	3.9291	1.4679
Ra13_Rb019	COc1ccc(N(c2ccc(OC)cc2)c2ccc(-c3c(C#N)c(-c4ccc5ccccc5c4)nc(-c4ccc5ccccc5c4)c3C#N)cc2)cc1	354	0.2423	-1.89136	0.57904	3.637	6.87547	-0.035	2.742	3.301	0.895	3.81308	0.8956	0.192446	-2.82377	1.1747	3.5445	1.1069
Ra13_Rb020	N#Cc1c(-c2ccc3ccccc3c2)nc(-c2ccc3ccccc3c2)c(C#N)c1-c1ccc(-n2c3ccccc3c3ccccc32)cc1	355	0.959326	-1.84701	0.7652	1.445	2.72697	-0.705	2.496	4.093	-1.051	3.74188	0.6572	0.189862	-2.50679	1.61911	3.8873	1.4514
Ra13_Rb021	N#Cc1c(-c2ccc3ccccc3c2)nc(-c2ccc3ccccc3c2)c(C#N)c1-c1ccc2ccc3cccc4ccc1c2c34	356	0.913882	-1.85054	0.83126	1.087	2.05351	0.421	2.625	3.44	-1.538	4.21223	1.0399	0.185331	-2.20553	1.26887	3.6041	1.6425
Ra13_Rb022	Cc1ccc(-c2c(C#N)c(-c3ccc4ccccc4c3)nc(-c3ccc4ccccc4c3)c2C#N)c2ccccc12	357	1.32369	-1.86551	0.76587	1.487	2.80666	-0.651	2.807	4.036	-1.32	3.67556	0.6356	0.181278	-2.14443	1.60261	3.8887	1.4528
Ra13_Rb023	CN(c1ccccc1)c1ccc(-c2c(C#N)c(-c3ccc4ccccc4c3)nc(-c3ccc4ccccc4c3)c2C#N)cc1	358	0.599588	-1.93735	0.56129	3.21	6.05705	0.146	2.58	3.089	0.63	4.19278	0.8974	0.218051	-2.72521	1.38744	3.699	1.2457
Ra13_Rb024	Cc1ccc(-c2ccc(-c3c(C#N)c(-c4ccc5ccccc5c4)nc(-c4ccc5ccccc5c4)c3C#N)cc2)cc1	359	1.35553	-1.89708	0.75721	1.75	3.30177	-0.491	2.512	3.904	-0.762	3.80681	0.9202	0.20972	-2.12378	1.58223	3.9319	1.4842
Ra13_Rb025	Cc1cccc(N(c2ccc(-c3c(C#N)c(-c4ccc5ccccc5c4)nc(-c4ccc5ccccc5c4)c3C#N)cc2)c2cccc(C)c2)c1	360	0.498633	-1.88619	0.58457	3.509	6.60923	0.11	2.787	3.34	0.722	3.82079	0.7403	0.190217	-2.77828	1.39072	3.6997	1.2333
Ra13_Rb026	Cc1ccc(N(c2ccc(C)cc2)c2ccc(-c3c(C#N)c(-c4ccc5ccccc5c4)nc(-c4ccc5ccccc5c4)c3C#N)cc2)cc1	361	0.425162	-1.91803	0.5789	3.605	6.79824	0.157	2.804	3.35	0.801	3.79575	0.8808	0.215763	-2.77226	1.27939	3.6274	1.1765
Ra13_Rb027	N#Cc1c(-c2ccc3ccccc3c2)nc(-c2ccc3ccccc3c2)c(C#N)c1-c1ccc(-c2ccc(F)cc2)cc1	362	1.36532	-1.85925	0.76744	1.443	2.72271	-0.679	2.419	4.087	-0.977	3.75133	0.6379	0.192809	-2.1069	1.61297	3.8987	1.4589
Ra13_Rb028	N#Cc1ccc(-c2ccc(-c3c(C#N)c(-c4ccc5ccccc5c4)nc(-c4ccc5ccccc5c4)c3C#N)cc2)cc1	363	1.36587	-1.87803	0.75206	1.67	3.15105	-0.596	2.476	3.98	-0.806	3.77395	0.548	0.204308	-2.11273	1.60056	3.9181	1.4627
Ra14_Rb001	N#Cc1c(-c2cccc(Br)c2)nc(-c2cccc(Br)c2)c(C#N)c1-c1cccc2ccccc12	364	1.44231	-1.76516	0.53301	2.978	5.62182	0.202	2.013	3.048	0.965	3.87888	0.3242	0.188314	-2.17975	1.8569	4.1921	1.6114
Ra14_Rb002	N#Cc1c(-c2cccc(Br)c2)nc(-c2cccc(Br)c2)c(C#N)c1-c1ccc(-c2ccccc2)cc1	365	1.58898	-1.76954	0.79676	0.689	1.30002	-0.84	3.231	4.016	-2.542	3.89672	1.5504	0.198475	-2.10669	1.92614	4.3495	1.535
Ra14_Rb003	N#Cc1c(-c2cccc(Br)c2)nc(-c2cccc(Br)c2)c(C#N)c1-c1ccc2c3c(cccc13)CC2	366	1.12676	-1.80303	0.56746	2.628	4.96321	0.268	1.985	2.723	0.644	4.4653	0.356	0.181042	-2.27715	1.60088	3.883	1.336
Ra14_Rb004	N#Cc1c(-c2cccc(Br)c2)nc(-c2cccc(Br)c2)c(C#N)c1-c1c2ccccc2cc2ccccc12	367	0.874836	-1.76016	0.88968	0.022	0.042206	-0.002	1.387	2.911	-1.364	5.1699	0.3425	0.185231	-2.11808	1.23275	3.438	1.7974
Ra14_Rb005	C#Cc1ccc(-c2c(C#N)c(-c3cccc(Br)c3)nc(-c3cccc(Br)c3)c2C#N)cc1	368	2.00627	-1.77781	0.80807	0.506	0.956249	-0.633	2.317	3.403	-1.81	4.35619	0.896	0.215553	-1.89949	2.12795	4.4168	1.5714
Ra14_Rb006	N#Cc1c(-c2cccc(Br)c2)nc(-c2cccc(Br)c2)c(C#N)c1-c1ccc2ccccc2c1	369	1.41957	-1.76588	0.69869	2.275	4.29537	0.636	2.322	2.895	-0.047	4.68323	0.2844	0.199912	-2.26268	1.91637	4.1412	1.583
Ra14_Rb007	N#Cc1c(-c2cccc(Br)c2)nc(-c2cccc(Br)c2)c(C#N)c1-c1cccc(-c2ccccc2)c1	370	1.57948	-1.76398	0.8004	0.53	0.999774	-0.437	1.844	3.275	-1.314	4.55771	0.702	0.197485	-2.29917	2.11466	4.3695	1.5484
Ra14_Rb008	COc1ccc2cc(-c3c(C#N)c(-c4cccc(Br)c4)nc(-c4cccc(Br)c4)c3C#N)ccc2c1	371	1.13765	-1.80126	0.63451	3.066	5.78905	0.299	2.52	2.974	0.546	4.41059	0.5403	0.219948	-2.41548	1.75187	4.0471	1.4004
Ra14_Rb009	COc1ccc(-c2c(C#N)c(-c3cccc(Br)c3)nc(-c3cccc(Br)c3)c2C#N)c2ccccc12	372	1.04961	-1.77025	0.27416	4.315	8.14674	0.47	1.742	2.753	2.573	3.2537	0.026	0.20008	-2.41513	1.69449	3.8811	1.2738
Ra14_Rb010	N#Cc1c(-c2cccc(Br)c2)nc(-c2cccc(Br)c2)c(C#N)c1-c1ccc(N(c2ccccc2)c2ccccc2)cc1	373	0.567208	-1.78781	0.59458	3.41	6.44775	0.289	2.675	3.196	0.736	4.01261	0.7995	0.195307	-2.63542	1.41482	3.584	0.8262
Ra14_Rb011	N#Cc1c(-c2cccc(Br)c2)nc(-c2cccc(Br)c2)c(C#N)c1-c1ccc2c(c1)c1ccccc1n2Cc1ccccc1	374	1.0124	-1.79362	0.54759	3.363	6.34587	0.002	2.384	2.953	0.98	4.11825	0.6177	0.197439	-2.54533	1.76411	3.9596	1.147
Ra14_Rb012	N#Cc1c(-c2cccc(Br)c2)nc(-c2cccc(Br)c2)c(C#N)c1-c1ccc(C#Cc2ccccc2)cc1	375	1.41441	-1.75357	0.7934	1.667	3.14813	0.69	3.584	3.829	-1.917	4.57298	1.7122	0.199645	-2.04968	1.71053	3.969	1.3447
Ra14_Rb013	N#Cc1c(-c2cccc(Br)c2)nc(-c2cccc(Br)c2)c(C#N)c1-c1ccc(/C=C/c2ccccc2)cc1	376	1.03761	-1.77101	0.80334	1.581	2.98464	0.71	3.43	3.701	-1.849	4.62355	1.6367	0.196819	-2.14121	1.40781	3.7029	1.493
Ra14_Rb014	N#Cc1c(-c2cccc(Br)c2)nc(-c2cccc(Br)c2)c(C#N)c1-c1ccc(-c2cccc3ccccc23)cc1	377	1.15828	-1.76893	0.79723	2.006	3.78831	0.688	3.399	3.847	-1.392	4.05614	1.0891	0.196172	-2.38892	1.77827	4.2203	1.6763
Ra14_Rb015	N#Cc1c(-c2cccc(Br)c2)nc(-c2cccc(Br)c2)c(C#N)c1-c1ccc2c(c1)Cc1ccccc1-2	378	1.36781	-1.77531	0.69982	2.413	4.55393	0.379	2.946	3.313	-0.533	4.55892	1.1404	0.196072	-2.22009	1.81259	4.1158	1.3324
Ra14_Rb016	CCn1c2ccccc2c2cc(-c3c(C#N)c(-c4cccc(Br)c4)nc(-c4cccc(Br)c4)c3C#N)ccc21	379	0.941072	-1.82215	0.46103	4.332	8.18448	0.236	2.33	3.067	2.003	3.43795	0.1847	0.199388	-2.63604	1.75496	3.9685	1.1188
Ra14_Rb017	Cn1c2ccccc2c2cc(-c3c(C#N)c(-c4cccc(Br)c4)nc(-c4cccc(Br)c4)c3C#N)ccc21	380	0.949458	-1.82431	0.52638	3.498	6.60159	0.025	2.312	2.875	1.186	4.09098	0.5373	0.223845	-2.6069	1.73205	3.9512	1.0978
Ra14_Rb018	N#Cc1c(-c2cccc(Br)c2)nc(-c2cccc(Br)c2)c(C#N)c1-c1ccc2c(c1)c1ccccc1n2-c1ccccc1	381	1.04457	-1.78842	0.56592	3.382	6.3889	-0.035	2.465	3.035	0.917	4.0781	0.6684	0.198318	-2.53519	1.79133	3.9786	1.1726
Ra14_Rb019	COc1ccc(N(c2ccc(OC)cc2)c2ccc(-c3c(C#N)c(-c4cccc(Br)c4)nc(-c4cccc(Br)c4)c3C#N)cc2)cc1	382	0.249222	-1.80288	0.56031	3.779	7.14369	-0.02	2.618	3.176	1.16	3.82015	0.7584	0.200037	-2.77226	1.2186	3.4856	0.7405
Ra14_Rb020	N#Cc1c(-c2cccc(Br)c2)nc(-c2cccc(Br)c2)c(C#N)c1-c1ccc(-n2c3ccccc3c3ccccc32)cc1	383	0.96229	-1.75614	0.56265	4.027	7.59342	-0.02	2.795	3.316	1.232	3.68841	0.6868	0.195962	-2.60746	1.8136	4.1074	1.2929
Ra14_Rb021	N#Cc1c(-c2cccc(Br)c2)nc(-c2cccc(Br)c2)c(C#N)c1-c1ccc2ccc3cccc4ccc1c2c34	384	0.922822	-1.76061	0.80667	1.376	2.59881	0.575	2.641	3.364	-1.265	4.28331	0.9628	0.18834	-2.16937	1.33158	3.5729	1.6178
Ra14_Rb022	Cc1ccc(-c2c(C#N)c(-c3cccc(Br)c3)nc(-c3cccc(Br)c3)c2C#N)c2ccccc12	385	1.33871	-1.78949	0.30014	4.189	7.91293	0.541	1.687	2.748	2.502	3.30568	0.0324	0.205902	-2.24329	1.79251	4.1495	1.5746
Ra14_Rb023	CN(c1ccccc1)c1ccc(-c2c(C#N)c(-c3cccc(Br)c3)nc(-c3cccc(Br)c3)c2C#N)cc1	386	0.600197	-1.83937	0.53614	3.378	6.37644	0.276	2.322	2.907	1.057	4.14419	0.6696	0.203832	-2.70221	1.46303	3.6527	0.8249
Ra14_Rb024	Cc1ccc(-c2ccc(-c3c(C#N)c(-c4cccc(Br)c4)nc(-c4cccc(Br)c4)c3C#N)cc2)cc1	387	1.40464	-1.79764	0.70785	2.462	4.64867	-0.224	3.238	3.671	-0.776	4.1721	1.3367	0.215372	-2.23905	1.84606	4.3328	1.4872
Ra14_Rb025	Cc1cccc(N(c2ccc(-c3c(C#N)c(-c4cccc(Br)c4)nc(-c4cccc(Br)c4)c3C#N)cc2)c2cccc(C)c2)c1	388	0.508101	-1.81204	0.55599	3.748	7.0686	0.281	2.652	3.172	1.096	3.86558	0.6539	0.201243	-2.73145	1.42751	3.6632	0.8384
Ra14_Rb026	Cc1ccc(N(c2ccc(C)cc2)c2ccc(-c3c(C#N)c(-c4cccc(Br)c4)nc(-c4cccc(Br)c4)c3C#N)cc2)cc1	389	0.436968	-1.79185	0.58289	3.507	6.62335	0.19	2.682	3.217	0.825	3.93252	0.8159	0.201167	-2.69533	1.34044	3.5265	0.7817
Ra14_Rb027	N#Cc1c(-c2cccc(Br)c2)nc(-c2cccc(Br)c2)c(C#N)c1-c1ccc(-c2ccc(F)cc2)cc1	390	1.52686	-1.7678	0.78378	1.091	2.0599	-0.898	3.362	4.049	-2.271	3.88728	1.5677	0.198672	-2.14558	1.90465	4.3444	1.5291
Ra14_Rb028	N#Cc1ccc(-c2ccc(-c3c(C#N)c(-c4cccc(Br)c4)nc(-c4cccc(Br)c4)c3C#N)cc2)cc1	391	1.86697	-1.78576	0.79776	0.218	0.410596	-0.384	3.941	4.56	-3.723	3.60782	1.8713	0.215074	-1.87489	1.95609	4.3901	1.5488
Ra15_Rb001	N#Cc1c(-c2cccc(F)c2)nc(-c2cccc(F)c2)c(C#N)c1-c1cccc2ccccc12	392	1.43907	-1.79694	0.58811	2.602	4.91379	-0.137	2.372	3.239	0.23	3.9946	0.4278	0.192091	-2.19318	1.83531	4.2289	1.6402
Ra15_Rb002	N#Cc1c(-c2cccc(F)c2)nc(-c2cccc(F)c2)c(C#N)c1-c1ccc(-c2ccccc2)cc1	393	1.58628	-1.80537	0.80306	0.32	0.60352	-0.674	2.41	3.585	-2.09	4.28028	1.1617	0.187149	-2.25879	2.03969	4.3228	1.5042
Ra15_Rb003	N#Cc1c(-c2cccc(F)c2)nc(-c2cccc(F)c2)c(C#N)c1-c1ccc2c3c(cccc13)CC2	394	1.12096	-1.81571	0.57002	2.628	4.96279	0.265	2.003	2.725	0.625	4.47961	0.3488	0.192562	-2.29441	1.59966	3.9123	1.3572
Ra15_Rb004	N#Cc1c(-c2cccc(F)c2)nc(-c2cccc(F)c2)c(C#N)c1-c1c2ccccc2cc2ccccc12	395	0.875514	-1.79667	0.88724	0.012	0.022882	0.01	1.489	2.915	-1.477	5.18882	0.3405	0.182478	-2.12882	1.20767	3.4359	1.7922
Ra15_Rb005	C#Cc1ccc(-c2c(C#N)c(-c3cccc(F)c3)nc(-c3cccc(F)c3)c2C#N)cc1	396	2.00153	-1.80728	0.79146	0.657	1.24085	-0.609	1.971	3.354	-1.314	4.56594	0.8323	0.214329	-1.86475	2.05901	4.371	1.5233
Ra15_Rb006	N#Cc1c(-c2cccc(F)c2)nc(-c2cccc(F)c2)c(C#N)c1-c1ccc2ccccc2c1	397	1.41757	-1.79721	0.70726	2.212	4.17826	0.616	2.404	2.912	-0.192	4.75616	0.2984	0.197311	-2.27246	1.89282	4.1544	1.5914
Ra15_Rb007	N#Cc1c(-c2cccc(F)c2)nc(-c2cccc(F)c2)c(C#N)c1-c1cccc(-c2ccccc2)c1	398	1.57812	-1.79721	0.79445	0.613	1.15754	-0.477	1.849	3.27	-1.236	4.56609	0.7098	0.197642	-2.2638	2.0447	4.3361	1.5088
Ra15_Rb008	COc1ccc2cc(-c3c(C#N)c(-c4cccc(F)c4)nc(-c4cccc(F)c4)c3C#N)ccc2c1	399	1.03171	-1.83775	0.67325	2.874	5.42619	0.452	2.586	3.024	0.288	4.48582	0.5065	0.222356	-2.44564	1.63959	3.9583	1.4598
Ra15_Rb009	COc1ccc(-c2c(C#N)c(-c3cccc(F)c3)nc(-c3cccc(F)c3)c2C#N)c2ccccc12	400	1.06436	-1.81816	0.5101	2.87	5.41866	0.202	1.936	2.66	0.933	4.39004	0.3108	0.195891	-2.37112	1.61732	3.8782	1.2896
Ra15_Rb010	N#Cc1c(-c2cccc(F)c2)nc(-c2cccc(F)c2)c(C#N)c1-c1ccc(N(c2ccccc2)c2ccccc2)cc1	401	0.568315	-1.82421	0.59855	3.341	6.30244	0.264	2.7	3.203	0.641	4.04321	0.8085	0.194118	-2.64891	1.39302	3.6098	0.8405
Ra15_Rb011	N#Cc1c(-c2cccc(F)c2)nc(-c2cccc(F)c2)c(C#N)c1-c1ccc2c(c1)c1ccccc1n2Cc1ccccc1	402	0.998782	-1.83095	0.56625	3.251	6.13633	-0.031	2.303	2.94	0.948	4.13763	0.6355	0.1925	-2.58807	1.7559	3.9874	1.1724
Ra15_Rb012	N#Cc1c(-c2cccc(F)c2)nc(-c2cccc(F)c2)c(C#N)c1-c1ccc(C#Cc2ccccc2)cc1	403	1.41566	-1.78959	0.7972	1.592	3.00839	0.658	3.625	3.847	-2.032	4.62729	1.7429	0.194783	-2.0581	1.68417	3.9847	1.3517
Ra15_Rb013	N#Cc1c(-c2cccc(F)c2)nc(-c2cccc(F)c2)c(C#N)c1-c1ccc(/C=C/c2ccccc2)cc1	404	1.0415	-1.80592	0.8076	1.534	2.89769	0.664	3.47	3.709	-1.936	4.70465	1.643	0.197267	-2.14526	1.38085	3.7242	1.4972
Ra15_Rb014	N#Cc1c(-c2cccc(F)c2)nc(-c2cccc(F)c2)c(C#N)c1-c1ccc(-c2cccc3ccccc23)cc1	405	1.16096	-1.80156	0.80902	1.787	3.37338	0.46	3.628	4.069	-1.84	3.92963	1.2119	0.194077	-2.39327	1.75267	4.2391	1.6878
Ra15_Rb015	N#Cc1c(-c2cccc(F)c2)nc(-c2cccc(F)c2)c(C#N)c1-c1ccc2c(c1)Cc1ccccc1-2	406	1.36804	-1.81136	0.70703	2.33	4.39852	0.324	2.994	3.348	-0.663	4.58001	1.1999	0.188512	-2.23026	1.78695	4.1309	1.3414
Ra15_Rb016	CCn1c2ccccc2c2cc(-c3c(C#N)c(-c4cccc(F)c4)nc(-c4cccc(F)c4)c3C#N)ccc21	407	0.949257	-1.86279	0.53086	3.453	6.52211	0.013	2.353	2.939	1.1	4.07557	0.5115	0.218774	-2.61734	1.70381	3.9674	1.1096
Ra15_Rb017	Cn1c2ccccc2c2cc(-c3c(C#N)c(-c4cccc(F)c4)nc(-c4cccc(F)c4)c3C#N)ccc21	408	0.955788	-1.83313	0.55604	3.303	6.23473	-0.012	2.368	2.922	0.935	4.19921	0.6182	0.195049	-2.59363	1.71629	3.9436	1.1261
Ra15_Rb018	N#Cc1c(-c2cccc(F)c2)nc(-c2cccc(F)c2)c(C#N)c1-c1ccc2c(c1)c1ccccc1n2-c1ccccc1	409	1.04804	-1.82633	0.56433	3.35	6.32258	-0.057	2.461	3.032	0.888	4.08831	0.6506	0.194704	-2.54653	1.76824	4.0161	1.1989
Ra15_Rb019	COc1ccc(N(c2ccc(OC)cc2)c2ccc(-c3c(C#N)c(-c4cccc(F)c4)nc(-c4cccc(F)c4)c3C#N)cc2)cc1	410	0.255089	-1.83884	0.5706	3.719	7.02932	0	2.657	3.193	1.062	3.86833	0.798	0.194739	-2.78886	1.20511	3.5006	0.7515
Ra15_Rb020	N#Cc1c(-c2cccc(F)c2)nc(-c2cccc(F)c2)c(C#N)c1-c1ccc(-n2c3ccccc3c3ccccc32)cc1	411	0.965312	-1.79177	0.57027	3.94	7.43824	-0.064	2.851	3.355	1.089	3.73179	0.7274	0.193835	-2.61728	1.79082	4.1389	1.3156
Ra15_Rb021	N#Cc1c(-c2cccc(F)c2)nc(-c2cccc(F)c2)c(C#N)c1-c1ccc2ccc3cccc4ccc1c2c34	412	0.923951	-1.79612	0.8173	1.294	2.44265	0.551	2.62	3.36	-1.327	4.29602	0.9774	0.18656	-2.18006	1.30789	3.594	1.6324
Ra15_Rb022	Cc1ccc(-c2c(C#N)c(-c3cccc(F)c3)nc(-c3cccc(F)c3)c2C#N)c2ccccc12	413	1.33049	-1.82088	0.45806	3.495	6.60088	0.045	2.097	3.051	1.398	3.67611	0.2201	0.206225	-2.27272	1.78233	4.1565	1.582
Ra15_Rb023	CN(c1ccccc1)c1ccc(-c2c(C#N)c(-c3cccc(F)c3)nc(-c3cccc(F)c3)c2C#N)cc1	414	0.611561	-1.87476	0.56332	3.216	6.07252	0.283	2.468	2.943	0.747	4.35622	0.7534	0.224846	-2.68361	1.42041	3.6411	0.8293
Ra15_Rb024	Cc1ccc(-c2ccc(-c3c(C#N)c(-c4cccc(F)c4)nc(-c4cccc(F)c4)c3C#N)cc2)cc1	415	1.40206	-1.82986	0.74802	1.686	3.18335	-0.789	3.518	4.037	-1.832	3.97421	1.5958	0.213347	-2.25576	1.82796	4.3359	1.4844
Ra15_Rb025	Cc1cccc(N(c2ccc(-c3c(C#N)c(-c4cccc(F)c4)nc(-c4cccc(F)c4)c3C#N)cc2)c2cccc(C)c2)c1	416	0.524756	-1.82551	0.59392	3.393	6.4008	0.264	2.699	3.216	0.694	3.99265	0.7981	0.196269	-2.6687	1.36795	3.5887	0.8219
Ra15_Rb026	Cc1ccc(N(c2ccc(C)cc2)c2ccc(-c3c(C#N)c(-c4cccc(F)c4)nc(-c4cccc(F)c4)c3C#N)cc2)cc1	417	0.433598	-1.85707	0.56795	3.663	6.90364	0.182	2.671	3.203	0.992	3.86534	0.7344	0.223184	-2.74036	1.31688	3.5966	0.7839
Ra15_Rb027	N#Cc1c(-c2cccc(F)c2)nc(-c2cccc(F)c2)c(C#N)c1-c1ccc(-c2ccc(F)cc2)cc1	418	1.52614	-1.80401	0.80262	0.195	0.368949	-0.771	2.527	3.701	-2.331	4.16045	1.2478	0.187414	-2.31897	2.0411	4.3204	1.5024
Ra15_Rb028	N#Cc1ccc(-c2ccc(-c3c(C#N)c(-c4cccc(F)c4)nc(-c4cccc(F)c4)c3C#N)cc2)cc1	419	1.86629	-1.81843	0.79715	0.379	0.715459	-0.593	3.129	4.09	-2.75	3.84429	1.4547	0.2144	-2.00688	2.05474	4.3643	1.5163
Ra16_Rb001	N#Cc1c(-c2cccc(Cl)c2)nc(-c2cccc(Cl)c2)c(C#N)c1-c1cccc2ccccc12	420	1.44614	-1.77272	0.56867	2.656	5.01302	0.187	2.187	3.004	0.469	4.15629	0.3783	0.189051	-2.17829	1.85171	4.2	1.6155
Ra16_Rb002	N#Cc1c(-c2cccc(Cl)c2)nc(-c2cccc(Cl)c2)c(C#N)c1-c1ccc(-c2ccccc2)cc1	421	1.592	-1.77898	0.80766	0.194	0.366654	-0.793	2.788	3.837	-2.594	4.03675	1.3926	0.196554	-2.27714	2.09016	4.348	1.5307
Ra16_Rb003	N#Cc1c(-c2cccc(Cl)c2)nc(-c2cccc(Cl)c2)c(C#N)c1-c1ccc2c3c(cccc13)CC2	422	1.12749	-1.79068	0.56279	2.653	5.00653	0.252	1.996	2.721	0.656	4.46184	0.3449	0.190365	-2.28009	1.61691	3.9	1.3452
Ra16_Rb004	N#Cc1c(-c2cccc(Cl)c2)nc(-c2cccc(Cl)c2)c(C#N)c1-c1c2ccccc2cc2ccccc12	423	0.880684	-1.76864	0.88075	0.095	0.179395	0.038	1.532	2.934	-1.437	5.07147	0.3389	0.190512	-2.1169	1.22895	3.4295	1.786
Ra16_Rb005	C#Cc1ccc(-c2c(C#N)c(-c3cccc(Cl)c3)nc(-c3cccc(Cl)c3)c2C#N)cc1	424	2.00833	-1.7885	0.8047	0.524	0.98914	-0.604	2.092	3.395	-1.569	4.4656	0.8911	0.214062	-1.88898	2.10881	4.4065	1.5606
Ra16_Rb006	N#Cc1c(-c2cccc(Cl)c2)nc(-c2cccc(Cl)c2)c(C#N)c1-c1ccc2ccccc2c1	425	1.42328	-1.77299	0.70081	2.261	4.26987	0.647	2.389	2.896	-0.127	4.75288	0.2883	0.199644	-2.26068	1.91097	4.1493	1.5858
Ra16_Rb007	N#Cc1c(-c2cccc(Cl)c2)nc(-c2cccc(Cl)c2)c(C#N)c1-c1cccc(-c2ccccc2)c1	426	1.58356	-1.77245	0.8022	0.523	0.986644	-0.41	1.839	3.269	-1.317	4.57625	0.7073	0.198447	-2.28416	2.09528	4.3653	1.5397
Ra16_Rb008	COc1ccc2cc(-c3c(C#N)c(-c4cccc(Cl)c4)nc(-c4cccc(Cl)c4)c3C#N)ccc2c1	427	1.03742	-1.81326	0.66924	2.923	5.52223	0.436	2.583	3.029	0.34	4.45416	0.5122	0.222524	-2.4311	1.65526	3.9359	1.4404
Ra16_Rb009	COc1ccc(-c2c(C#N)c(-c3cccc(Cl)c3)nc(-c3cccc(Cl)c3)c2C#N)c2ccccc12	428	1.06681	-1.79367	0.50125	2.922	5.51964	0.233	1.948	2.683	0.974	4.33645	0.3076	0.194031	-2.35811	1.63125	3.8606	1.2734
Ra16_Rb010	N#Cc1c(-c2cccc(Cl)c2)nc(-c2cccc(Cl)c2)c(C#N)c1-c1ccc(N(c2ccccc2)c2ccccc2)cc1	429	0.571016	-1.79694	0.59567	3.38	6.38573	0.26	2.687	3.192	0.693	4.04428	0.8071	0.20177	-2.63538	1.40946	3.5903	0.8267
Ra16_Rb011	N#Cc1c(-c2cccc(Cl)c2)nc(-c2cccc(Cl)c2)c(C#N)c1-c1ccc2c(c1)c1ccccc1n2Cc1ccccc1	430	1.00123	-1.80401	0.56326	3.281	6.19229	-0.016	2.308	2.948	0.973	4.11452	0.627	0.196905	-2.5743	1.77152	3.9723	1.1617
Ra16_Rb012	N#Cc1c(-c2cccc(Cl)c2)nc(-c2cccc(Cl)c2)c(C#N)c1-c1ccc(C#Cc2ccccc2)cc1	431	1.42002	-1.76292	0.79284	1.657	3.12942	0.689	3.606	3.835	-1.949	4.60467	1.7205	0.198074	-2.04708	1.70417	3.9757	1.3456
Ra16_Rb013	N#Cc1c(-c2cccc(Cl)c2)nc(-c2cccc(Cl)c2)c(C#N)c1-c1ccc(/C=C/c2ccccc2)cc1	432	1.04123	-1.77898	0.80582	1.557	2.93955	0.664	3.477	3.725	-1.92	4.65747	1.6373	0.199628	-2.13988	1.40213	3.7133	1.4937
Ra16_Rb014	N#Cc1c(-c2cccc(Cl)c2)nc(-c2cccc(Cl)c2)c(C#N)c1-c1ccc(-c2cccc3ccccc23)cc1	433	1.1626	-1.77544	0.80229	1.943	3.66961	0.622	3.478	3.917	-1.535	4.02585	1.1338	0.193285	-2.38444	1.7716	4.231	1.6808
Ra16_Rb015	N#Cc1c(-c2cccc(Cl)c2)nc(-c2cccc(Cl)c2)c(C#N)c1-c1ccc2c(c1)Cc1ccccc1-2	434	1.37267	-1.7836	0.70226	2.398	4.52639	0.349	2.958	3.312	-0.56	4.59103	1.1553	0.196034	-2.21709	1.80615	4.1186	1.3325
Ra16_Rb016	CCn1c2ccccc2c2cc(-c3c(C#N)c(-c4cccc(Cl)c4)nc(-c4cccc(Cl)c4)c3C#N)ccc21	435	0.959054	-1.80728	0.54559	3.383	6.38709	0.005	2.377	2.944	1.006	4.13348	0.5891	0.195995	-2.57978	1.73155	3.9273	1.1169
Ra16_Rb017	Cn1c2ccccc2c2cc(-c3c(C#N)c(-c4cccc(Cl)c4)nc(-c4cccc(Cl)c4)c3C#N)ccc21	436	0.956605	-1.80701	0.55194	3.342	6.31109	-0.007	2.319	2.927	1.023	4.13234	0.6048	0.196481	-2.581	1.7306	3.9283	1.1135
Ra16_Rb018	N#Cc1c(-c2cccc(Cl)c2)nc(-c2cccc(Cl)c2)c(C#N)c1-c1ccc2c(c1)c1ccccc1n2-c1ccccc1	437	1.04994	-1.79857	0.56467	3.371	6.36055	-0.037	2.453	3.023	0.918	4.08173	0.658	0.199727	-2.53342	1.78479	3.9933	1.176
Ra16_Rb019	COc1ccc(N(c2ccc(OC)cc2)c2ccc(-c3c(C#N)c(-c4cccc(Cl)c4)nc(-c4cccc(Cl)c4)c3C#N)cc2)cc1	438	0.247198	-1.83775	0.5444	3.876	7.32052	-0.015	2.598	3.154	1.278	3.78551	0.7028	0.225355	-2.8062	1.21564	3.5253	0.7348
Ra16_Rb020	N#Cc1c(-c2cccc(Cl)c2)nc(-c2cccc(Cl)c2)c(C#N)c1-c1ccc(-n2c3ccccc3c3ccccc32)cc1	439	0.966673	-1.76428	0.56176	4.025	7.59288	-0.031	2.816	3.327	1.209	3.69777	0.6916	0.194892	-2.60571	1.8081	4.1375	1.3172
Ra16_Rb021	N#Cc1c(-c2cccc(Cl)c2)nc(-c2cccc(Cl)c2)c(C#N)c1-c1ccc2ccc3cccc4ccc1c2c34	440	0.927216	-1.76864	0.81026	1.352	2.55175	0.571	2.638	3.367	-1.287	4.28156	0.9679	0.188228	-2.16799	1.32657	3.5839	1.6234
Ra16_Rb022	Cc1ccc(-c2c(C#N)c(-c3cccc(Cl)c3)nc(-c3cccc(Cl)c3)c2C#N)c2ccccc12	441	1.37158	-1.80184	0.28795	4.199	7.93109	0.582	1.67	2.73	2.529	3.30232	0.0303	0.205095	-2.48262	2.05237	4.1642	1.5808
Ra16_Rb023	CN(c1ccccc1)c1ccc(-c2c(C#N)c(-c3cccc(Cl)c3)nc(-c3cccc(Cl)c3)c2C#N)cc1	442	0.614283	-1.84646	0.54839	3.31	6.24455	0.26	2.433	2.902	0.877	4.30855	0.7062	0.226078	-2.67562	1.44344	3.6404	0.8274
Ra16_Rb024	Cc1ccc(-c2ccc(-c3c(C#N)c(-c4cccc(Cl)c4)nc(-c4cccc(Cl)c4)c3C#N)cc2)cc1	443	1.41104	-1.78115	0.74452	2.138	4.03781	-0.392	3.361	3.796	-1.224	4.15966	1.538	0.196316	-2.20156	1.83145	4.3025	1.4877
Ra16_Rb025	Cc1cccc(N(c2ccc(-c3c(C#N)c(-c4cccc(Cl)c4)nc(-c4cccc(Cl)c4)c3C#N)cc2)c2cccc(C)c2)c1	444	0.507885	-1.82442	0.57473	3.612	6.82628	0.283	2.685	3.197	0.927	3.97454	0.7144	0.195691	-2.71844	1.4019	3.6311	0.8136
Ra16_Rb026	Cc1ccc(N(c2ccc(C)cc2)c2ccc(-c3c(C#N)c(-c4cccc(Cl)c4)nc(-c4cccc(Cl)c4)c3C#N)cc2)cc1	445	0.442577	-1.80211	0.58038	3.57	6.73321	0.173	2.686	3.216	0.884	3.90604	0.7889	0.197593	-2.69397	1.33444	3.5463	0.7832
Ra16_Rb027	N#Cc1c(-c2cccc(Cl)c2)nc(-c2cccc(Cl)c2)c(C#N)c1-c1ccc(-c2ccc(F)cc2)cc1	446	1.5305	-1.77734	0.7995	0.598	1.1292	-0.912	3.183	3.994	-2.585	3.93097	1.5081	0.195914	-2.33806	2.09122	4.342	1.5257
Ra16_Rb028	N#Cc1ccc(-c2ccc(-c3c(C#N)c(-c4cccc(Cl)c4)nc(-c4cccc(Cl)c4)c3C#N)cc2)cc1	447	1.87064	-1.79122	0.8033	0.251	0.474551	-0.366	3.983	4.564	-3.731	3.65696	1.8857	0.218134	-1.87061	1.95003	4.392	1.5415
Ra17_Rb001	COc1cccc(-c2nc(-c3cccc(OC)c3)c(C#N)c(-c3cccc4ccccc34)c2C#N)c1	448	1.43635	-1.88755	0.69274	1.839	3.47248	-0.508	2.297	3.389	-0.458	4.18558	0.5042	0.180144	-2.21933	1.76813	4.0558	1.4681
Ra17_Rb002	COc1cccc(-c2nc(-c3cccc(OC)c3)c(C#N)c(-c3ccc(-c4ccccc4)cc3)c2C#N)c1	449	1.90928	-1.90905	0.69292	1.249	2.35787	-0.896	1.628	3.627	-0.38	4.18701	0.5753	0.181939	-1.76273	1.76297	4.0566	1.2492
Ra17_Rb003	COc1cccc(-c2nc(-c3cccc(OC)c3)c(C#N)c(-c3ccc4c5c(cccc35)CC4)c2C#N)c1	450	1.11552	-1.89871	0.61054	2.307	4.35555	-0.072	2.036	2.985	0.27	4.2746	0.5261	0.182273	-2.32675	1.54356	3.9381	1.384
Ra17_Rb004	COc1cccc(-c2nc(-c3cccc(OC)c3)c(C#N)c(-c3c4ccccc4cc4ccccc34)c2C#N)c1	451	0.868167	-1.89517	0.88946	0.019	0.036623	-0.004	1.472	2.916	-1.452	5.28827	0.3452	0.186992	-2.15159	1.12459	3.4391	1.7964
Ra17_Rb005	C#Cc1ccc(-c2c(C#N)c(-c3cccc(OC)c3)nc(-c3cccc(OC)c3)c2C#N)cc1	452	1.41811	-1.90197	0.67704	1.754	3.31207	-0.704	2.497	3.465	-0.744	4.25208	0.4072	0.20343	-2.24244	1.75858	4.0851	1.2701
Ra17_Rb006	COc1cccc(-c2nc(-c3cccc(OC)c3)c(C#N)c(-c3ccc4ccccc4c3)c2C#N)c1	453	1.40859	-1.9281	0.67688	1.973	3.72408	-0.515	2.168	3.36	-0.195	4.15257	0.4018	0.206553	-2.30132	1.78181	4.1299	1.5506
Ra17_Rb007	COc1cccc(-c2nc(-c3cccc(OC)c3)c(C#N)c(-c3cccc(-c4ccccc4)c3)c2C#N)c1	454	1.41675	-1.8881	0.68732	2.049	3.86786	-0.276	2.036	3.243	0.012	4.15949	0.4572	0.1844	-2.24103	1.76969	4.0684	1.2799
Ra17_Rb008	COc1cccc(-c2nc(-c3cccc(OC)c3)c(C#N)c(-c3ccc4cc(OC)ccc4c3)c2C#N)c1	455	1.02654	-1.94225	0.69564	2.645	4.99343	0.331	2.669	3.149	-0.024	4.40809	0.5431	0.201349	-2.4746	1.55889	3.9771	1.4772
Ra17_Rb009	COc1cccc(-c2nc(-c3cccc(OC)c3)c(C#N)c(-c3ccc(OC)c4ccccc34)c2C#N)c1	456	1.05565	-1.91612	0.53742	2.678	5.05943	0.078	2.021	2.727	0.657	4.46434	0.3474	0.194102	-2.40856	1.54809	3.914	1.3257
Ra17_Rb010	COc1cccc(-c2nc(-c3cccc(OC)c3)c(C#N)c(-c3ccc(N(c4ccccc4)c4ccccc4)cc3)c2C#N)c1	457	0.555233	-1.94061	0.57987	3.558	6.71831	0.276	2.681	3.206	0.877	3.93313	0.6953	0.195028	-2.75259	1.36721	3.7538	0.919
Ra17_Rb011	COc1cccc(-c2nc(-c3cccc(OC)c3)c(C#N)c(-c3ccc4c(c3)c3ccccc3n4Cc3ccccc3)c2C#N)c1	458	0.990891	-1.94524	0.58423	2.638	4.98066	-0.843	2.808	3.536	-0.17	3.87142	0.7716	0.203784	-2.644	1.68965	4.055	1.2338
Ra17_Rb012	COc1cccc(-c2nc(-c3cccc(OC)c3)c(C#N)c(-c3ccc(C#Cc4ccccc4)cc3)c2C#N)c1	459	1.40233	-1.89925	0.76442	0.525	0.991385	-0.925	2.245	5.299	-1.72	3.23012	1.7811	0.181244	-2.15737	1.66045	4.0528	1.3868
Ra17_Rb013	COc1cccc(-c2nc(-c3cccc(OC)c3)c(C#N)c(-c3ccc(/C=C/c4ccccc4)cc3)c2C#N)c1	460	1.03606	-1.90007	0.80999	1.441	2.7205	0.604	3.472	3.715	-2.031	4.70924	1.6791	0.191912	-2.16519	1.30118	3.7357	1.506
Ra17_Rb014	COc1cccc(-c2nc(-c3cccc(OC)c3)c(C#N)c(-c3ccc(-c4cccc5ccccc45)cc3)c2C#N)c1	461	1.15362	-1.86197	0.6912	1.255	2.36824	-0.916	1.713	3.652	-0.458	4.10059	0.5847	0.194864	-2.517	1.80865	4.0621	1.5053
Ra17_Rb015	COc1cccc(-c2nc(-c3cccc(OC)c3)c(C#N)c(-c3ccc4c(c3)Cc3ccccc3-4)c2C#N)c1	462	1.35553	-1.92265	0.69292	1.457	2.75278	-0.917	2.627	3.764	-1.169	3.94895	0.8844	0.207775	-2.31371	1.74658	4.1037	1.2985
Ra17_Rb016	CCn1c2ccccc2c2cc(-c3c(C#N)c(-c4cccc(OC)c4)nc(-c4cccc(OC)c4)c3C#N)ccc21	463	0.943815	-1.95095	0.55703	3.182	6.00529	-0.353	2.528	3.099	0.654	4.11198	0.6652	0.212835	-2.65316	1.64602	4.0081	1.1784
Ra17_Rb017	COc1cccc(-c2nc(-c3cccc(OC)c3)c(C#N)c(-c3ccc4c(c3)c3ccccc3n4C)c2C#N)c1	464	0.943815	-1.94687	0.55913	3.111	5.87288	-0.366	2.53	3.147	0.581	4.08132	0.6816	0.207286	-2.65292	1.64986	4.001	1.1787
Ra17_Rb018	COc1cccc(-c2nc(-c3cccc(OC)c3)c(C#N)c(-c3ccc4c(c3)c3ccccc3n4-c3ccccc3)c2C#N)c1	465	1.04014	-1.92592	0.59892	2.608	4.92322	-0.86	2.924	3.564	-0.316	3.93378	0.7962	0.190642	-2.57981	1.69403	4.0512	1.2439
Ra17_Rb019	COc1ccc(N(c2ccc(OC)cc2)c2ccc(-c3c(C#N)c(-c4cccc(OC)c4)nc(-c4cccc(OC)c4)c3C#N)cc2)cc1	466	0.250463	-1.92592	0.57537	3.613	6.82255	-0.011	2.658	3.2	0.955	3.8916	0.8088	0.190505	-2.81872	1.14327	3.5433	0.8034
Ra17_Rb020	COc1cccc(-c2nc(-c3cccc(OC)c3)c(C#N)c(-c3ccc(-n4c5ccccc5c5ccccc54)cc3)c2C#N)c1	467	0.959326	-1.88593	0.67986	1.779	3.3572	-0.852	2.485	3.622	-0.706	3.96427	0.5468	0.19193	-2.72688	1.80028	4.0985	1.2832
Ra17_Rb021	COc1cccc(-c2nc(-c3cccc(OC)c3)c(C#N)c(-c3ccc4ccc5cccc6ccc3c4c56)c2C#N)c1	468	0.915787	-1.88619	0.82393	1.154	2.17795	0.486	2.535	3.345	-1.381	4.28227	1.0211	0.180555	-2.2094	1.239	3.5893	1.6301
Ra17_Rb022	COc1cccc(-c2nc(-c3cccc(OC)c3)c(C#N)c(-c3ccc(C)c4ccccc34)c2C#N)c1	469	1.32668	-1.90225	0.67402	1.251	2.36214	-0.999	2.404	3.682	-1.153	3.94936	0.5214	0.19287	-2.36668	1.79112	4.0912	1.5297
Ra17_Rb023	COc1cccc(-c2nc(-c3cccc(OC)c3)c(C#N)c(-c3ccc(N(C)c4ccccc4)cc3)c2C#N)c1	470	0.602854	-1.96293	0.55396	3.253	6.13988	0.271	2.449	2.935	0.803	4.29798	0.7302	0.214851	-2.72697	1.36689	3.6994	0.8894
Ra17_Rb024	COc1cccc(-c2nc(-c3cccc(OC)c3)c(C#N)c(-c3ccc(-c4ccc(C)cc4)cc3)c2C#N)c1	471	1.39934	-1.92891	0.67402	1.994	3.76463	-0.535	2.232	3.382	-0.238	4.14737	0.4118	0.210262	-2.31065	1.78107	4.1317	1.2843
Ra17_Rb025	COc1cccc(-c2nc(-c3cccc(OC)c3)c(C#N)c(-c3ccc(N(c4cccc(C)c4)c4cccc(C)c4)cc3)c2C#N)c1	472	0.501354	-1.94715	0.58355	3.521	6.64854	0.285	2.715	3.232	0.806	4.00479	0.7238	0.203353	-2.77071	1.32492	3.7025	0.869
Ra17_Rb026	COc1cccc(-c2nc(-c3cccc(OC)c3)c(C#N)c(-c3ccc(N(c4ccc(C)cc4)c4ccc(C)cc4)cc3)c2C#N)c1	473	0.419992	-1.9534	0.57609	3.617	6.83097	0.217	2.713	3.242	0.903	3.947	0.7449	0.200195	-2.80671	1.2733	3.6566	0.834
Ra17_Rb027	COc1cccc(-c2nc(-c3cccc(OC)c3)c(C#N)c(-c3ccc(-c4ccc(F)cc4)cc3)c2C#N)c1	474	1.41539	-1.86823	0.68672	2.011	3.79528	-0.379	2.359	3.309	-0.348	4.29683	0.4873	0.19665	-2.26166	1.80883	4.0916	1.2723
Ra17_Rb028	COc1cccc(-c2nc(-c3cccc(OC)c3)c(C#N)c(-c3ccc(-c4ccc(C#N)cc4)cc3)c2C#N)c1	475	1.41648	-1.9085	0.64111	2.59	4.89208	0.315	2.117	2.906	0.473	4.40677	0.47	0.204756	-2.24735	1.75533	4.0969	1.2673
Ra18_Rb001	N#Cc1c(-c2ccc(I)cc2)nc(-c2ccc(I)cc2)c(C#N)c1-c1cccc2ccccc12	476	2.379	-1.82138	0.75592	0.301	0.568302	-1.155	2.351	3.851	-2.05	3.88453	0.9754	0.182112	-1.3561	1.91372	4.1684	1.5867
Ra18_Rb002	N#Cc1c(-c2ccc(I)cc2)nc(-c2ccc(I)cc2)c(C#N)c1-c1ccc(-c2ccccc2)cc1	477	1.58138	-1.82722	0.7914	0.761	1.43841	-0.944	2.116	3.7	-1.354	4.18931	1.137	0.178312	-2.14596	1.90012	4.2071	1.4192
Ra18_Rb003	N#Cc1c(-c2ccc(I)cc2)nc(-c2ccc(I)cc2)c(C#N)c1-c1ccc2c3c(cccc13)CC2	478	1.11171	-1.85786	0.54428	2.777	5.24309	0.207	1.854	2.757	0.923	4.22535	0.3358	0.198319	-2.33153	1.58538	3.9545	1.3922
Ra18_Rb004	N#Cc1c(-c2ccc(I)cc2)nc(-c2ccc(I)cc2)c(C#N)c1-c1c2ccccc2cc2ccccc12	479	0.871389	-1.83184	0.89051	0.031	0.058261	-0.006	1.458	2.916	-1.427	5.29852	0.3567	0.194711	-2.16518	1.20472	3.4392	1.7992
Ra18_Rb005	C#Cc1ccc(-c2c(C#N)c(-c3ccc(I)cc3)nc(-c3ccc(I)cc3)c2C#N)cc1	480	2.21492	-1.83015	0.77887	0.964	1.81942	-1.059	1.995	3.657	-1.031	4.22404	0.9773	0.201948	-1.52738	1.91216	4.2404	1.4261
Ra18_Rb006	N#Cc1c(-c2ccc(I)cc2)nc(-c2ccc(I)cc2)c(C#N)c1-c1ccc2ccccc2c1	481	1.4143	-1.82146	0.73248	1.942	3.66716	0.068	2.642	3.322	-0.7	4.31868	0.517	0.189056	-2.2829	1.87575	4.1531	1.5952
Ra18_Rb007	N#Cc1c(-c2ccc(I)cc2)nc(-c2ccc(I)cc2)c(C#N)c1-c1cccc(-c2ccccc2)c1	482	1.57648	-1.81872	0.78685	0.848	1.60013	-0.904	2.419	3.602	-1.572	4.17515	0.8957	0.187009	-2.14658	1.90435	4.2119	1.4192
Ra18_Rb008	COc1ccc2cc(-c3c(C#N)c(-c4ccc(I)cc4)nc(-c4ccc(I)cc4)c3C#N)ccc2c1	483	1.02761	-1.8592	0.68428	2.817	5.31918	0.405	2.537	3.083	0.28	4.34854	0.57	0.207858	-2.45626	1.62467	3.9571	1.464
Ra18_Rb009	COc1ccc(-c2c(C#N)c(-c3ccc(I)cc3)nc(-c3ccc(I)cc3)c2C#N)c2ccccc12	484	1.05441	-1.83847	0.53175	2.77	5.23446	0.187	1.948	2.721	0.822	4.36896	0.3791	0.187182	-2.38548	1.60142	3.8737	1.2929
Ra18_Rb010	N#Cc1c(-c2ccc(I)cc2)nc(-c2ccc(I)cc2)c(C#N)c1-c1ccc(N(c2ccccc2)c2ccccc2)cc1	485	0.564757	-1.84526	0.60315	3.333	6.29824	0.268	2.717	3.221	0.616	4.04604	0.8418	0.182629	-2.65601	1.37551	3.6174	0.8668
Ra18_Rb011	N#Cc1c(-c2ccc(I)cc2)nc(-c2ccc(I)cc2)c(C#N)c1-c1ccc2c(c1)c1ccccc1n2Cc1ccccc1	486	0.990347	-1.8771	0.5468	3.357	6.34305	-0.12	2.344	2.976	1.014	4.03694	0.6571	0.21159	-2.62246	1.73571	4.0284	1.2006
Ra18_Rb012	N#Cc1c(-c2ccc(I)cc2)nc(-c2ccc(I)cc2)c(C#N)c1-c1ccc(C#Cc2ccccc2)cc1	487	1.40968	-1.81211	0.80089	1.507	2.8464	0.5	3.736	3.98	-2.23	4.47189	1.923	0.177555	-2.06602	1.6636	3.9857	1.3563
Ra18_Rb013	N#Cc1c(-c2ccc(I)cc2)nc(-c2ccc(I)cc2)c(C#N)c1-c1ccc(/C=C/c2ccccc2)cc1	488	1.03688	-1.82632	0.80909	1.494	2.82047	0.608	3.511	3.76	-2.017	4.64091	1.7148	0.186641	-2.15254	1.3631	3.721	1.4979
Ra18_Rb014	N#Cc1c(-c2ccc(I)cc2)nc(-c2ccc(I)cc2)c(C#N)c1-c1ccc(-c2cccc3ccccc23)cc1	489	1.15579	-1.82476	0.80025	0.414	0.782158	-1.081	3.328	4.448	-2.914	3.52849	1.4784	0.176453	-2.57056	1.90159	4.1924	1.6446
Ra18_Rb015	N#Cc1c(-c2ccc(I)cc2)nc(-c2ccc(I)cc2)c(C#N)c1-c1ccc2c(c1)Cc1ccccc1-2	490	1.35553	-1.85689	0.72574	1.991	3.75829	-0.265	3.306	3.807	-1.316	4.12787	1.4857	0.211601	-2.2786	1.77723	4.1722	1.3632
Ra18_Rb016	CCn1c2ccccc2c2cc(-c3c(C#N)c(-c4ccc(I)cc4)nc(-c4ccc(I)cc4)c3C#N)ccc21	491	0.94572	-1.88287	0.53823	3.386	6.39453	-0.073	2.373	3.026	1.013	3.99175	0.5826	0.210269	-2.62585	1.68869	3.9704	1.1412
Ra18_Rb017	Cn1c2ccccc2c2cc(-c3c(C#N)c(-c4ccc(I)cc4)nc(-c4ccc(I)cc4)c3C#N)ccc21	492	0.955244	-1.85331	0.5625	3.243	6.11963	-0.071	2.305	3.001	0.938	4.04973	0.706	0.185834	-2.5996	1.70154	3.9503	1.1627
Ra18_Rb018	N#Cc1c(-c2ccc(I)cc2)nc(-c2ccc(I)cc2)c(C#N)c1-c1ccc2c(c1)c1ccccc1n2-c1ccccc1	493	1.0328	-1.87187	0.55253	3.42	6.45482	-0.238	2.484	3.079	0.936	3.98827	0.7068	0.210865	-2.58945	1.75037	4.0594	1.234
Ra18_Rb019	COc1ccc(N(c2ccc(OC)cc2)c2ccc(-c3c(C#N)c(-c4ccc(I)cc4)nc(-c4ccc(I)cc4)c3C#N)cc2)cc1	494	-0.813941	-0.8385	0.54758	4.007	7.58485	0.002	2.676	3.247	1.331	3.68669	0.7277	-0.341266	-2.87632	1.22388	3.5247	0.7888
Ra18_Rb020	N#Cc1c(-c2ccc(I)cc2)nc(-c2ccc(I)cc2)c(C#N)c1-c1ccc(-n2c3ccccc3c3ccccc32)cc1	495	0.958781	-1.81253	0.62885	3.153	5.9585	-1.04	3.48	4.038	-0.327	3.56694	1.1328	0.179132	-2.62636	1.77261	4.1476	1.3522
Ra18_Rb021	N#Cc1c(-c2ccc(I)cc2)nc(-c2ccc(I)cc2)c(C#N)c1-c1ccc2ccc3cccc4ccc1c2c34	496	0.91225	-1.83035	0.83072	1.095	2.06661	0.518	2.468	3.33	-1.373	4.32543	1.0147	0.197857	-2.22474	1.30664	3.6331	1.6709
Ra18_Rb022	Cc1ccc(-c2c(C#N)c(-c3ccc(I)cc3)nc(-c3ccc(I)cc3)c2C#N)c2ccccc12	497	1.32831	-1.84845	0.59973	2.116	3.99811	-1.076	2.558	3.673	-0.442	3.75085	0.4908	0.175437	-2.41771	1.89757	4.1315	1.5532
Ra18_Rb023	CN(c1ccccc1)c1ccc(-c2c(C#N)c(-c3ccc(I)cc3)nc(-c3ccc(I)cc3)c2C#N)cc1	498	0.604785	-1.8909	0.55302	3.286	6.21086	0.25	2.454	2.936	0.832	4.30994	0.7542	0.217778	-2.70205	1.41594	3.6589	0.8624
Ra18_Rb024	Cc1ccc(-c2ccc(-c3c(C#N)c(-c4ccc(I)cc4)nc(-c4ccc(I)cc4)c3C#N)cc2)cc1	499	1.40252	-1.82937	0.79132	0.599	1.1316	-1.058	2.435	3.851	-1.835	4.01509	1.33	0.178658	-2.32514	1.89828	4.2041	1.4176
Ra18_Rb025	Cc1cccc(N(c2ccc(-c3c(C#N)c(-c4ccc(I)cc4)nc(-c4ccc(I)cc4)c3C#N)cc2)c2cccc(C)c2)c1	500	0.511826	-1.87097	0.58703	3.483	6.57721	0.28	2.726	3.244	0.757	4.00042	0.8146	0.213671	-2.70337	1.34422	3.6291	0.8405
Ra18_Rb026	Cc1ccc(N(c2ccc(C)cc2)c2ccc(-c3c(C#N)c(-c4ccc(I)cc4)nc(-c4ccc(I)cc4)c3C#N)cc2)cc1	501	0.425653	-1.87397	0.57266	3.659	6.91017	0.165	2.715	3.258	0.944	3.84	0.7627	0.210607	-2.75521	1.30689	3.5992	0.81
Ra18_Rb027	N#Cc1c(-c2ccc(I)cc2)nc(-c2ccc(I)cc2)c(C#N)c1-c1ccc(-c2ccc(F)cc2)cc1	502	1.51956	-1.82548	0.79135	0.748	1.41303	-0.975	2.144	3.712	-1.396	4.16996	1.1508	0.178424	-2.20757	1.90166	4.2066	1.4185
Ra18_Rb028	N#Cc1ccc(-c2ccc(-c3c(C#N)c(-c4ccc(I)cc4)nc(-c4ccc(I)cc4)c3C#N)cc2)cc1	503	2.21138	-1.83672	0.78081	0.925	1.7442	-0.997	2.297	3.815	-1.373	4.03453	1.2055	0.201685	-1.53262	1.90729	4.2381	1.4238
Ra20_Rb001	N#Cc1c(-c2cccc(I)c2)nc(-c2cccc(I)c2)c(C#N)c1-c1cccc2ccccc12	504	1.43666	-1.80772	0.61468	2.346	4.42944	-0.077	2.109	3.173	0.236	4.05092	0.4912	0.186754	-2.19627	1.82522	4.2089	1.6282
Ra20_Rb002	N#Cc1c(-c2cccc(I)c2)nc(-c2cccc(I)c2)c(C#N)c1-c1ccc(-c2ccccc2)cc1	505	1.58182	-1.81306	0.79829	0.258	0.486722	-0.793	2.567	3.744	-2.309	4.05783	1.2794	0.189042	-2.26627	2.03503	4.3137	1.5073
Ra20_Rb003	N#Cc1c(-c2cccc(I)c2)nc(-c2cccc(I)c2)c(C#N)c1-c1ccc2c3c(cccc13)CC2	506	1.11833	-1.82383	0.57673	2.59	4.89047	0.267	1.835	2.74	0.755	4.34955	0.3697	0.189321	-2.29415	1.58865	3.8953	1.3486
Ra20_Rb004	N#Cc1c(-c2cccc(I)c2)nc(-c2cccc(I)c2)c(C#N)c1-c1c2ccccc2cc2ccccc12	507	0.869602	-1.80567	0.88924	0.022	0.041706	0	1.324	2.913	-1.302	5.11448	0.3455	0.176647	-2.1334	1.19733	3.438	1.7978
Ra20_Rb005	C#Cc1ccc(-c2c(C#N)c(-c3cccc(I)c3)nc(-c3cccc(I)c3)c2C#N)cc1	508	2.34877	-1.82073	0.78954	0.692	1.30754	-0.717	2.22	3.442	-1.527	4.26442	0.8206	0.209755	-1.52416	2.05219	4.3699	1.5263
Ra20_Rb006	N#Cc1c(-c2cccc(I)c2)nc(-c2cccc(I)c2)c(C#N)c1-c1ccc2ccccc2c1	509	1.4149	-1.8101	0.70874	2.184	4.12458	0.607	2.002	2.915	0.183	4.46387	0.312	0.198543	-2.27925	1.88406	4.1448	1.5885
Ra20_Rb007	N#Cc1c(-c2cccc(I)c2)nc(-c2cccc(I)c2)c(C#N)c1-c1cccc(-c2ccccc2)c1	510	1.57472	-1.80822	0.7891	0.687	1.29677	-0.526	1.863	3.356	-1.177	4.4206	0.7096	0.191471	-2.27286	2.03936	4.3279	1.5103
Ra20_Rb008	COc1ccc2cc(-c3c(C#N)c(-c4cccc(I)c4)nc(-c4cccc(I)c4)c3C#N)ccc2c1	511	1.02957	-1.84771	0.679	2.855	5.38988	0.422	2.386	3.042	0.469	4.27894	0.5293	0.217707	-2.44848	1.63034	3.9481	1.4556
Ra20_Rb009	COc1ccc(-c2c(C#N)c(-c3cccc(I)c3)nc(-c3cccc(I)c3)c2C#N)c2ccccc12	512	1.0516	-1.84683	0.45085	3.101	5.85809	0.13	1.636	2.58	1.465	4.11611	0.2035	0.205436	-2.40046	1.60524	3.9054	1.3085
Ra20_Rb010	N#Cc1c(-c2cccc(I)c2)nc(-c2cccc(I)c2)c(C#N)c1-c1ccc(N(c2ccccc2)c2ccccc2)cc1	513	0.564489	-1.83187	0.59905	3.353	6.33257	0.28	2.681	3.215	0.672	4.00208	0.8178	0.197779	-2.65174	1.38437	3.6011	0.8398
Ra20_Rb011	N#Cc1c(-c2cccc(I)c2)nc(-c2cccc(I)c2)c(C#N)c1-c1ccc2c(c1)c1ccccc1n2Cc1ccccc1	514	0.992742	-1.83966	0.55355	3.351	6.32586	-0.005	2.304	2.987	1.047	4.015	0.6089	0.193203	-2.5963	1.74938	3.9966	1.1878
Ra20_Rb012	N#Cc1c(-c2cccc(I)c2)nc(-c2cccc(I)c2)c(C#N)c1-c1ccc(C#Cc2ccccc2)cc1	515	1.40954	-1.79771	0.79577	1.605	3.03005	0.63	3.6	3.868	-1.994	4.5046	1.7526	0.196233	-2.06274	1.67456	3.9738	1.3486
Ra20_Rb013	N#Cc1c(-c2cccc(I)c2)nc(-c2cccc(I)c2)c(C#N)c1-c1ccc(/C=C/c2ccccc2)cc1	516	1.03352	-1.8137	0.80826	1.503	2.83886	0.652	3.426	3.734	-1.923	4.5489	1.6592	0.193177	-2.15165	1.37146	3.7055	1.4957
Ra20_Rb014	N#Cc1c(-c2cccc(I)c2)nc(-c2cccc(I)c2)c(C#N)c1-c1ccc(-c2cccc3ccccc23)cc1	517	1.15518	-1.81132	0.80962	1.82	3.43649	0.532	3.53	4.004	-1.709	3.93491	1.2051	0.190748	-2.39903	1.74289	4.2266	1.6823
Ra20_Rb015	N#Cc1c(-c2cccc(I)c2)nc(-c2cccc(I)c2)c(C#N)c1-c1ccc2c(c1)Cc1ccccc1-2	518	1.36345	-1.82039	0.708	2.344	4.42716	0.312	2.947	3.37	-0.602	4.45865	1.2137	0.193348	-2.23507	1.77813	4.1274	1.3426
Ra20_Rb016	CCn1c2ccccc2c2cc(-c3c(C#N)c(-c4cccc(I)c4)nc(-c4cccc(I)c4)c3C#N)ccc21	519	0.944882	-1.86876	0.53373	3.453	6.52057	-0.031	1.901	2.891	1.552	3.76529	0.5513	0.216338	-2.62127	1.69738	3.9667	1.1191
Ra20_Rb017	Cn1c2ccccc2c2cc(-c3c(C#N)c(-c4cccc(I)c4)nc(-c4cccc(I)c4)c3C#N)ccc21	520	0.952642	-1.83898	0.54866	3.362	6.34334	0.006	2.382	2.97	0.98	4.09262	0.6049	0.192424	-2.59714	1.7108	3.9466	1.1406
Ra20_Rb018	N#Cc1c(-c2cccc(I)c2)nc(-c2cccc(I)c2)c(C#N)c1-c1ccc2c(c1)c1ccccc1n2-c1ccccc1	521	1.04016	-1.83278	0.5733	3.31	6.25168	-0.089	2.459	3.043	0.85	4.09102	0.7113	0.195795	-2.5529	1.76029	3.9979	1.1918
Ra20_Rb019	COc1ccc(N(c2ccc(OC)cc2)c2ccc(-c3c(C#N)c(-c4cccc(I)c4)nc(-c4cccc(I)c4)c3C#N)cc2)cc1	522	0.248586	-1.84602	0.56896	3.669	6.9203	-0.037	2.635	3.193	1.034	3.8417	0.7941	0.196975	-2.78755	1.19012	3.4972	0.7578
Ra20_Rb020	N#Cc1c(-c2cccc(I)c2)nc(-c2cccc(I)c2)c(C#N)c1-c1ccc(-n2c3ccccc3c3ccccc32)cc1	523	0.961322	-1.80028	0.57032	3.938	7.43577	-0.09	2.832	3.367	1.106	3.69327	0.7379	0.192954	-2.62071	1.78175	4.1264	1.3129
Ra20_Rb021	N#Cc1c(-c2cccc(I)c2)nc(-c2cccc(I)c2)c(C#N)c1-c1ccc2ccc3cccc4ccc1c2c34	524	0.916966	-1.8022	0.81278	1.315	2.48353	0.542	2.635	3.369	-1.32	4.27993	0.9915	0.18822	-2.18258	1.29735	3.5694	1.6156
Ra20_Rb022	Cc1ccc(-c2c(C#N)c(-c3cccc(I)c3)nc(-c3cccc(I)c3)c2C#N)c2ccccc12	525	1.32957	-1.83366	0.29824	4.18	7.89782	0.599	1.66	2.75	2.521	3.29735	0.0397	0.200692	-2.26362	1.75953	4.1889	1.6101
Ra20_Rb023	CN(c1ccccc1)c1ccc(-c2c(C#N)c(-c3cccc(I)c3)nc(-c3cccc(I)c3)c2C#N)cc1	526	0.595745	-1.87967	0.5415	3.345	6.31763	0.287	2.446	2.92	0.899	4.28841	0.689	0.200988	-2.72024	1.43632	3.6661	0.8424
Ra20_Rb024	Cc1ccc(-c2ccc(-c3c(C#N)c(-c4cccc(I)c4)nc(-c4cccc(I)c4)c3C#N)cc2)cc1	527	1.39507	-1.83577	0.78698	0.359	0.677923	-0.807	2.556	3.726	-2.197	4.0797	1.1728	0.194377	-2.49196	2.05126	4.3416	1.4942
Ra20_Rb025	Cc1cccc(N(c2ccc(-c3c(C#N)c(-c4cccc(I)c4)nc(-c4cccc(I)c4)c3C#N)cc2)c2cccc(C)c2)c1	528	0.511253	-1.85878	0.57899	3.535	6.67284	0.289	2.65	3.204	0.885	3.90796	0.7433	0.221734	-2.7116	1.36408	3.6287	0.8175
Ra20_Rb026	Cc1ccc(N(c2ccc(C)cc2)c2ccc(-c3c(C#N)c(-c4cccc(I)c4)nc(-c4cccc(I)c4)c3C#N)cc2)cc1	529	0.434872	-1.83661	0.58763	3.478	6.56272	0.186	2.684	3.231	0.794	3.91613	0.8339	0.198108	-2.71236	1.31062	3.5445	0.7964
Ra20_Rb027	N#Cc1c(-c2cccc(I)c2)nc(-c2cccc(I)c2)c(C#N)c1-c1ccc(-c2ccc(F)cc2)cc1	530	1.52323	-1.81113	0.79625	0.127	0.240568	-0.932	2.508	3.875	-2.381	3.94434	1.3657	0.193138	-2.32614	2.03824	4.3212	1.5067
Ra20_Rb028	N#Cc1ccc(-c2ccc(-c3c(C#N)c(-c4cccc(I)c4)nc(-c4cccc(I)c4)c3C#N)cc2)cc1	531	1.86105	-1.82736	0.79992	0.346	0.653819	-0.628	3.177	4.239	-2.831	3.63222	1.529	0.20889	-2.01447	2.04816	4.3615	1.5213
Ra21_Rb001	N#Cc1c(-c2cccc(C(F)(F)F)c2)nc(-c2cccc(C(F)(F)F)c2)c(C#N)c1-c1cccc2ccccc12	532	1.44757	-1.77509	0.46093	3.565	6.73157	0.156	1.956	3.042	1.609	3.56953	0.194	0.191329	-2.17726	1.84973	4.228	1.6326
Ra21_Rb002	N#Cc1c(-c2cccc(C(F)(F)F)c2)nc(-c2cccc(C(F)(F)F)c2)c(C#N)c1-c1ccc(-c2ccccc2)cc1	533	1.59184	-1.78019	0.79136	1.097	2.07056	-0.697	3.315	3.984	-2.218	3.95542	1.611	0.198763	-2.10636	1.91801	4.3636	1.5361
Ra21_Rb003	N#Cc1c(-c2cccc(C(F)(F)F)c2)nc(-c2cccc(C(F)(F)F)c2)c(C#N)c1-c1ccc2c3c(cccc13)CC2	534	1.12558	-1.79271	0.56172	2.664	5.02851	0.275	1.978	2.712	0.686	4.46005	0.3382	0.193148	-2.28005	1.61292	3.898	1.3441
Ra21_Rb004	N#Cc1c(-c2cccc(C(F)(F)F)c2)nc(-c2cccc(C(F)(F)F)c2)c(C#N)c1-c1c2ccccc2cc2ccccc12	535	0.878135	-1.77244	0.88975	0.018	0.033743	0.003	1.372	2.908	-1.354	5.18827	0.3414	0.181091	-2.11851	1.22421	3.4391	1.7947
Ra21_Rb005	C#Cc1ccc(-c2c(C#N)c(-c3cccc(C(F)(F)F)c3)nc(-c3cccc(C(F)(F)F)c3)c2C#N)cc1	536	2.00914	-1.78623	0.81841	0.391	0.737741	-0.549	2.255	3.337	-1.864	4.46117	0.9465	0.208171	-1.91717	2.14007	4.4246	1.5768
Ra21_Rb006	N#Cc1c(-c2cccc(C(F)(F)F)c2)nc(-c2cccc(C(F)(F)F)c2)c(C#N)c1-c1ccc2ccccc2c1	537	1.42262	-1.77659	0.70065	2.264	4.27529	0.656	2.313	2.879	-0.049	4.71002	0.2831	0.197573	-2.26256	1.90859	4.1472	1.5845
Ra21_Rb007	N#Cc1c(-c2cccc(C(F)(F)F)c2)nc(-c2cccc(C(F)(F)F)c2)c(C#N)c1-c1cccc(-c2ccccc2)c1	538	1.58454	-1.77555	0.81001	0.447	0.84445	-0.315	1.858	3.201	-1.41	4.67348	0.7167	0.227104	-2.29586	2.10485	4.4097	1.5619
Ra21_Rb008	COc1ccc2cc(-c3c(C#N)c(-c4cccc(C(F)(F)F)c4)nc(-c4cccc(C(F)(F)F)c4)c3C#N)ccc2c1	539	1.14744	-1.78965	0.65513	2.944	5.55678	0.311	2.508	2.984	0.436	4.43197	0.6002	0.195421	-2.38292	1.74071	4.0156	1.3795
Ra21_Rb009	COc1ccc(-c2c(C#N)c(-c3cccc(C(F)(F)F)c3)nc(-c3cccc(C(F)(F)F)c3)c2C#N)c2ccccc12	540	1.06111	-1.81166	0.34345	3.729	7.03881	0.259	1.809	2.634	1.92	3.77302	0.0707	0.205246	-2.37788	1.62733	3.9041	1.2996
Ra21_Rb010	N#Cc1c(-c2cccc(C(F)(F)F)c2)nc(-c2cccc(C(F)(F)F)c2)c(C#N)c1-c1ccc(N(c2ccccc2)c2ccccc2)cc1	541	0.570837	-1.7998	0.59668	3.39	6.3926	0.271	2.681	3.202	0.709	3.99862	0.8005	0.198326	-2.63529	1.40633	3.5888	0.8174
Ra21_Rb011	N#Cc1c(-c2cccc(C(F)(F)F)c2)nc(-c2cccc(C(F)(F)F)c2)c(C#N)c1-c1ccc2c(c1)c1ccccc1n2Cc1ccccc1	542	1.01506	-1.80428	0.55442	3.321	6.26834	-0.003	2.379	2.946	0.942	4.1476	0.628	0.198345	-2.54563	1.75641	3.9669	1.1455
Ra21_Rb012	N#Cc1c(-c2cccc(C(F)(F)F)c2)nc(-c2cccc(C(F)(F)F)c2)c(C#N)c1-c1ccc(C#Cc2ccccc2)cc1	543	1.41791	-1.76586	0.79254	1.643	3.10161	0.693	3.584	3.828	-1.942	4.57958	1.7085	0.199597	-2.04948	1.70152	3.9736	1.3439
Ra21_Rb013	N#Cc1c(-c2cccc(C(F)(F)F)c2)nc(-c2cccc(C(F)(F)F)c2)c(C#N)c1-c1ccc(/C=C/c2ccccc2)cc1	544	1.04045	-1.78337	0.80699	1.536	2.90099	0.69	3.437	3.708	-1.901	4.62627	1.6371	0.199118	-2.14104	1.39812	3.7116	1.4944
Ra21_Rb014	N#Cc1c(-c2cccc(C(F)(F)F)c2)nc(-c2cccc(C(F)(F)F)c2)c(C#N)c1-c1ccc(-c2cccc3ccccc23)cc1	545	1.16132	-1.77827	0.801	1.968	3.71466	0.752	3.377	3.824	-1.409	4.0796	1.0817	0.193234	-2.3864	1.76945	4.2236	1.6754
Ra21_Rb015	N#Cc1c(-c2cccc(C(F)(F)F)c2)nc(-c2cccc(C(F)(F)F)c2)c(C#N)c1-c1ccc2c(c1)Cc1ccccc1-2	546	1.37109	-1.7877	0.70161	2.422	4.57369	0.396	2.923	3.291	-0.502	4.58028	1.1314	0.194276	-2.21911	1.80249	4.1216	1.3262
Ra21_Rb016	CCn1c2ccccc2c2cc(-c3c(C#N)c(-c4cccc(C(F)(F)F)c4)nc(-c4cccc(C(F)(F)F)c4)c3C#N)ccc21	547	0.957624	-1.8059	0.55171	3.375	6.37401	0.011	2.363	2.937	1.012	4.13342	0.6022	0.197384	-2.57934	1.73106	3.9242	1.1055
Ra21_Rb017	Cn1c2ccccc2c2cc(-c3c(C#N)c(-c4cccc(C(F)(F)F)c4)nc(-c4cccc(C(F)(F)F)c4)c3C#N)ccc21	548	0.973914	-1.83467	0.52625	3.485	6.57704	0.007	2.305	2.865	1.18	4.10602	0.5391	0.22135	-2.58577	1.72501	3.9595	1.0993
Ra21_Rb018	N#Cc1c(-c2cccc(C(F)(F)F)c2)nc(-c2cccc(C(F)(F)F)c2)c(C#N)c1-c1ccc2c(c1)c1ccccc1n2-c1ccccc1	549	1.04787	-1.80036	0.56806	3.359	6.34468	-0.057	2.444	3.015	0.915	4.0972	0.6711	0.200783	-2.535	1.78251	3.9852	1.1584
Ra21_Rb019	COc1ccc(N(c2ccc(OC)cc2)c2ccc(-c3c(C#N)c(-c4cccc(C(F)(F)F)c4)nc(-c4cccc(C(F)(F)F)c4)c3C#N)cc2)cc1	550	0.253125	-1.81407	0.5674	3.73	7.04185	-0.017	2.637	3.187	1.093	3.83519	0.7891	0.203337	-2.77813	1.21718	3.4942	0.7434
Ra21_Rb020	N#Cc1c(-c2cccc(C(F)(F)F)c2)nc(-c2cccc(C(F)(F)F)c2)c(C#N)c1-c1ccc(-n2c3ccccc3c3ccccc32)cc1	551	0.965408	-1.76734	0.56066	4.052	7.65789	0.013	2.786	3.308	1.267	3.69526	0.6765	0.19388	-2.60649	1.80456	4.1386	1.3094
Ra21_Rb021	N#Cc1c(-c2cccc(C(F)(F)F)c2)nc(-c2cccc(C(F)(F)F)c2)c(C#N)c1-c1ccc2ccc3cccc4ccc1c2c34	552	0.925728	-1.77271	0.81468	1.31	2.47467	0.569	2.582	3.36	-1.271	4.34388	0.9672	0.185546	-2.17149	1.3245	3.5979	1.6352
Ra21_Rb022	Cc1ccc(-c2c(C#N)c(-c3cccc(C(F)(F)F)c3)nc(-c3cccc(C(F)(F)F)c3)c2C#N)c2ccccc12	553	1.34107	-1.78421	0.48455	3.343	6.31378	0.351	2.05	2.935	1.293	3.83747	0.2564	0.186649	-2.21575	1.77261	4.1131	1.5482
Ra21_Rb023	CN(c1ccccc1)c1ccc(-c2c(C#N)c(-c3cccc(C(F)(F)F)c3)nc(-c3cccc(C(F)(F)F)c3)c2C#N)cc1	554	0.60217	-1.87777	0.53907	3.387	6.40296	0.295	2.447	2.912	0.94	4.30089	0.6757	0.18092	-2.70218	1.42658	3.6527	0.8234
Ra21_Rb024	Cc1ccc(-c2ccc(-c3c(C#N)c(-c4cccc(C(F)(F)F)c4)nc(-c4cccc(C(F)(F)F)c4)c3C#N)cc2)cc1	555	1.40151	-1.80443	0.76172	1.82	3.43545	-0.666	3.476	3.997	-1.656	3.96524	1.5413	0.194088	-2.27767	1.87475	4.3727	1.513
Ra21_Rb025	Cc1cccc(N(c2ccc(-c3c(C#N)c(-c4cccc(C(F)(F)F)c4)nc(-c4cccc(C(F)(F)F)c4)c3C#N)cc2)c2cccc(C)c2)c1	556	0.505683	-1.82059	0.56111	3.722	7.03798	0.291	2.643	3.165	1.079	3.89728	0.6555	0.199487	-2.7351	1.42019	3.6644	0.8292
Ra21_Rb026	Cc1ccc(N(c2ccc(C)cc2)c2ccc(-c3c(C#N)c(-c4cccc(C(F)(F)F)c4)nc(-c4cccc(C(F)(F)F)c4)c3C#N)cc2)cc1	557	0.441879	-1.80498	0.58519	3.507	6.61565	0.185	2.679	3.212	0.828	3.92886	0.8143	0.203721	-2.69403	1.33093	3.5329	0.7771
Ra21_Rb027	N#Cc1c(-c2cccc(C(F)(F)F)c2)nc(-c2cccc(C(F)(F)F)c2)c(C#N)c1-c1ccc(-c2ccc(F)cc2)cc1	558	1.53062	-1.78047	0.77005	1.583	2.98705	-0.663	3.365	3.931	-1.782	4.00998	1.5783	0.197026	-2.1452	1.89535	4.3549	1.5267
Ra21_Rb028	N#Cc1ccc(-c2ccc(-c3c(C#N)c(-c4cccc(C(F)(F)F)c4)nc(-c4cccc(C(F)(F)F)c4)c3C#N)cc2)cc1	559	1.86964	-1.79486	0.80506	0.543	1.02442	-0.091	3.996	4.502	-3.453	3.76104	1.983	0.211978	-1.87265	1.94743	4.4009	1.5482

## Sheet: Additional 100 CNPs
Name	SMILES	ID	IP	EA	Sr	D	dipole	delta	H_CT	H	t	c Energy	OS	reorganization energy	IP*	EA*	S1	S1-T1
Ra22_Rb011	Cc1ccc(-c2nc(-c3ccc(C)c(C)c3)c(C#N)c(-c3ccc4c(c3)c3ccccc3n4Cc3ccccc3)c2C#N)cc1C	560	0.996407	-2.03552	0.5748	3.021	5.70374	-0.446	2.537	3.175	0.484	4.09087	0.8126	0.191819	-2.65165	1.61254	4.0832	1.2612
Ra22_Rb016	CCn1c2ccccc2c2cc(-c3c(C#N)c(-c4ccc(C)c(C)c4)nc(-c4ccc(C)c(C)c4)c3C#N)ccc21	561	0.936199	-2.04	0.56726	3.104	5.86367	-0.245	2.551	3.145	0.553	4.10787	0.6608	0.192197	-2.67861	1.57481	4.0354	1.2147
Ra22_Rb017	Cc1ccc(-c2nc(-c3ccc(C)c(C)c3)c(C#N)c(-c3ccc4c(c3)c3ccccc3n4C)c2C#N)cc1C	562	0.937662	-2.03882	0.56451	3.16	5.96994	-0.277	2.478	3.052	0.682	4.16851	0.7218	0.193905	-2.68449	1.58333	4.0482	1.2297
Ra22_Rb018	Cc1ccc(-c2nc(-c3ccc(C)c(C)c3)c(C#N)c(-c3ccc4c(c3)c3ccccc3n4-c3ccccc3)c2C#N)cc1C	563	1.02362	-2.03059	0.59594	2.86	5.40074	-0.702	2.757	3.386	0.103	3.99272	0.9405	0.196157	-2.64253	1.63557	4.1106	1.29
Ra23_Rb011	CCc1ccc(-c2nc(-c3ccc(CC)cc3)c(C#N)c(-c3ccc4c(c3)c3ccccc3n4Cc3ccccc3)c2C#N)cc1	564	0.973965	-2.00867	0.56412	3.17	5.98612	-0.237	2.476	3.173	0.694	3.93232	0.5991	0.176612	-2.70024	1.66553	4.1252	1.2897
Ra23_Rb016	CCc1ccc(-c2nc(-c3ccc(CC)cc3)c(C#N)c(-c3ccc4c(c3)c3ccccc3n4CC)c2C#N)cc1	565	0.93723	-2.01309	0.55153	3.301	6.23052	-0.187	2.429	2.993	0.872	4.1379	0.6477	0.19622	-2.67605	1.6002	4.0443	1.2117
Ra23_Rb017	CCc1ccc(-c2nc(-c3ccc(CC)cc3)c(C#N)c(-c3ccc4c(c3)c3ccccc3n4C)c2C#N)cc1	566	0.931481	-2.00959	0.54211	3.321	6.27214	-0.134	2.449	3.053	0.872	4.05319	0.5655	0.174285	-2.70432	1.6262	4.0737	1.2465
Ra23_Rb018	CCc1ccc(-c2nc(-c3ccc(CC)cc3)c(C#N)c(-c3ccc4c(c3)c3ccccc3n4-c3ccccc3)c2C#N)cc1	567	1.01912	-2.0025	0.59684	2.966	5.59997	-0.578	2.813	3.479	0.153	3.85848	0.7471	0.16981	-2.67065	1.68728	4.1504	1.3253
Ra24_Rb011	CCCc1ccc(-c2nc(-c3ccc(CCC)cc3)c(C#N)c(-c3ccc4c(c3)c3ccccc3n4Cc3ccccc3)c2C#N)cc1	568	0.987198	-1.98621	0.59549	2.985	5.63387	-0.272	2.482	3.13	0.503	4.08204	0.8274	0.174113	-2.63866	1.63965	4.0463	1.2581
Ra24_Rb016	CCCc1ccc(-c2nc(-c3ccc(CCC)cc3)c(C#N)c(-c3ccc4c(c3)c3ccccc3n4CC)c2C#N)cc1	569	0.938588	-2.01304	0.55572	3.265	6.16469	-0.222	2.439	3.01	0.826	4.14039	0.6757	0.197114	-2.6744	1.59995	4.0355	1.2082
Ra24_Rb017	CCCc1ccc(-c2nc(-c3ccc(CCC)cc3)c(C#N)c(-c3ccc4c(c3)c3ccccc3n4C)c2C#N)cc1	570	0.930413	-2.0124	0.54385	3.324	6.28095	-0.14	2.426	3.068	0.897	4.01684	0.5666	0.175808	-2.7082	1.62622	4.0747	1.2442
Ra24_Rb018	CCCc1ccc(-c2nc(-c3ccc(CCC)cc3)c(C#N)c(-c3ccc4c(c3)c3ccccc3n4-c3ccccc3)c2C#N)cc1	571	1.03259	-1.97953	0.60366	2.988	5.64191	-0.376	2.668	3.271	0.32	4.04567	0.9177	0.174344	-2.60184	1.65491	4.068	1.2786
Ra25_Rb011	CC(C)c1ccc(-c2nc(-c3ccc(C(C)C)cc3)c(C#N)c(-c3ccc4c(c3)c3ccccc3n4Cc3ccccc3)c2C#N)cc1	572	0.973128	-2.00851	0.56398	3.155	5.95584	-0.228	2.493	3.176	0.663	3.94487	0.6122	0.176286	-2.70111	1.66573	4.1255	1.2895
Ra25_Rb016	CCn1c2ccccc2c2cc(-c3c(C#N)c(-c4ccc(C(C)C)cc4)nc(-c4ccc(C(C)C)cc4)c3C#N)ccc21	573	0.92977	-2.01053	0.53993	3.363	6.35245	-0.085	2.462	3.072	0.901	4.00631	0.5143	0.172631	-2.70412	1.62335	4.073	1.2416
Ra25_Rb017	CC(C)c1ccc(-c2nc(-c3ccc(C(C)C)cc3)c(C#N)c(-c3ccc4c(c3)c3ccccc3n4C)c2C#N)cc1	574	0.930954	-2.00961	0.54151	3.324	6.27165	-0.146	2.448	3.044	0.876	4.05467	0.5651	0.173752	-2.70478	1.62613	4.0751	1.2461
Ra25_Rb018	CC(C)c1ccc(-c2nc(-c3ccc(C(C)C)cc3)c(C#N)c(-c3ccc4c(c3)c3ccccc3n4-c3ccccc3)c2C#N)cc1	575	1.02522	-2.00593	0.5781	3.138	5.92158	-0.423	2.619	3.213	0.519	4.03223	0.8263	0.194285	-2.63351	1.65281	4.107	1.2751
Ra26_Rb011	CC(C)(C)c1ccc(-c2nc(-c3ccc(C(C)(C)C)cc3)c(C#N)c(-c3ccc4c(c3)c3ccccc3n4Cc3ccccc3)c2C#N)cc1	576	0.974269	-2.00935	0.56606	3.153	5.95332	-0.214	2.501	3.196	0.652	3.95399	0.6118	0.175135	-2.70307	1.66799	4.1251	1.2899
Ra26_Rb016	CCn1c2ccccc2c2cc(-c3c(C#N)c(-c4ccc(C(C)(C)C)cc4)nc(-c4ccc(C(C)(C)C)cc4)c3C#N)ccc21	577	0.93673	-2.01318	0.56129	3.19	6.02059	-0.172	2.505	3.089	0.686	4.10378	0.6423	0.19062	-2.67333	1.59688	4.0235	1.1982
Ra26_Rb017	Cn1c2ccccc2c2cc(-c3c(C#N)c(-c4ccc(C(C)(C)C)cc4)nc(-c4ccc(C(C)(C)C)cc4)c3C#N)ccc21	578	0.937283	-2.01448	0.5584	3.185	6.01367	-0.155	2.477	3.085	0.708	4.09295	0.6314	0.194429	-2.67145	1.59425	4.0283	1.1977
Ra26_Rb018	CC(C)(C)c1ccc(-c2nc(-c3ccc(C(C)(C)C)cc3)c(C#N)c(-c3ccc4c(c3)c3ccccc3n4-c3ccccc3)c2C#N)cc1	579	1.02031	-1.94711	0.58699	3.032	5.72718	-0.528	2.741	3.384	0.291	3.91435	0.7598	0.185726	-2.66849	1.74169	4.145	1.3164
Ra27_Rb011	COC(=O)c1ccc(-c2nc(-c3ccc(C(=O)OC)cc3)c(C#N)c(-c3ccc4c(c3)c3ccccc3n4Cc3ccccc3)c2C#N)cc1	580	0.984151	-1.74987	0.4096	5.011	9.46433	0.363	2.262	3.216	2.749	2.9555	0.0292	0.230947	-2.6307	1.86499	3.9943	1.1854
Ra27_Rb016	CCn1c2ccccc2c2cc(-c3c(C#N)c(-c4ccc(C(=O)OC)cc4)nc(-c4ccc(C(=O)OC)cc4)c3C#N)ccc21	581	0.944953	-1.75174	0.39381	5.1	9.62727	0.359	2.292	3.193	2.808	2.97339	0.0286	0.228903	-2.6319	1.82511	3.9286	1.1233
Ra27_Rb017	COC(=O)c1ccc(-c2nc(-c3ccc(C(=O)OC)cc3)c(C#N)c(-c3ccc4c(c3)c3ccccc3n4C)c2C#N)cc1	582	0.950683	-1.75226	0.41967	4.891	9.23377	0.206	2.283	3.209	2.608	3.06843	0.0519	0.251272	-2.60708	1.8055	3.9461	1.1421
Ra27_Rb018	COC(=O)c1ccc(-c2nc(-c3ccc(C(=O)OC)cc3)c(C#N)c(-c3ccc4c(c3)c3ccccc3n4-c3ccccc3)c2C#N)cc1	583	1.03875	-1.7448	0.42155	5.007	9.45428	0.088	2.394	3.303	2.613	3.00872	0.0385	0.251385	-2.56717	1.86111	4.0164	1.21
Ra22_Rb020	Cc1ccc(-c2nc(-c3ccc(C)c(C)c3)c(C#N)c(-c3ccc(-n4c5ccccc5c5ccccc54)cc3)c2C#N)cc1C	590	0.956586	-1.99587	0.7489	0.248	0.46916	-1.342	2.787	3.958	-2.538	3.85988	1.1374	0.189139	-2.77463	1.73535	4.1712	1.3556
Ra23_Rb020	CCc1ccc(-c2nc(-c3ccc(CC)cc3)c(C#N)c(-c3ccc(-n4c5ccccc5c5ccccc54)cc3)c2C#N)cc1	591	0.953234	-1.91806	0.77487	0.529	0.99815	-0.82	2.198	3.572	-1.669	4.2805	0.9782	0.183904	-2.75315	1.78833	4.1955	1.3739
Ra24_Rb020	CCCc1ccc(-c2nc(-c3ccc(CCC)cc3)c(C#N)c(-c3ccc(-n4c5ccccc5c5ccccc54)cc3)c2C#N)cc1	592	0.953948	-1.96121	0.77519	0.422	0.79576	-0.916	2.362	3.671	-1.94	4.15327	1.0312	0.169682	-2.74657	1.73931	4.1902	1.3711
Ra25_Rb020	CC(C)c1ccc(-c2nc(-c3ccc(C(C)C)cc3)c(C#N)c(-c3ccc(-n4c5ccccc5c5ccccc54)cc3)c2C#N)cc1	593	0.953347	-1.9193	0.77749	0.576	1.08817	-0.777	2.124	3.532	-1.548	4.30508	0.9658	0.177678	-2.75588	1.78993	4.1986	1.3737
Ra26_Rb020	CC(C)(C)c1ccc(-c2nc(-c3ccc(C(C)(C)C)cc3)c(C#N)c(-c3ccc(-n4c5ccccc5c5ccccc54)cc3)c2C#N)cc1	594	0.952836	-1.91932	0.7753	0.627	1.18289	-0.751	2.065	3.51	-1.437	4.33342	0.9596	0.182378	-2.75519	1.7887	4.1941	1.373
Ra27_Rb020	COC(=O)c1ccc(-c2nc(-c3ccc(C(=O)OC)cc3)c(C#N)c(-c3ccc(-n4c5ccccc5c5ccccc54)cc3)c2C#N)cc1	595	0.965922	-1.70987	0.56306	4.14	7.82737	-0.046	2.978	3.511	1.162	3.5686	0.7443	0.242786	-2.63913	1.89518	4.1651	1.3628
Ra28_Rb011	N#Cc1c(-c2ccc(-n3c4ccccc4c4ccccc43)cc2)nc(-c2ccc(-n3c4ccccc4c4ccccc43)cc2)c(C#N)c1-c1ccc2c(c1)c1ccccc1n2Cc1ccccc1	596	0.954095	-1.86638	0.65541	1.863	3.51417	-2.445	3.048	4.972	-1.185	2.93227	0.9731	0.194172	-2.40863	1.49635	3.8592	1.1053
Ra28_Rb016	CCn1c2ccccc2c2cc(-c3c(C#N)c(-c4ccc(-n5c6ccccc6c6ccccc65)cc4)nc(-c4ccc(-n5c6ccccc6c6ccccc65)cc4)c3C#N)ccc21	597	1.44932	-1.89565	0.6352	2.651	4.99952	-1.868	3.561	4.533	-0.909	3.24308	1.0487	0.212729	-1.92242	1.47608	3.8854	1.0884
Ra28_Rb017	Cn1c2ccccc2c2cc(-c3c(C#N)c(-c4ccc(-n5c6ccccc6c6ccccc65)cc4)nc(-c4ccc(-n5c6ccccc6c6ccccc65)cc4)c3C#N)ccc21	598	0.953433	-1.86539	0.64279	2.359	4.45027	-2.162	3.162	4.746	-0.803	3.00332	1.0528	0.192901	-2.40812	1.49615	3.858	1.1006
Ra28_Rb018	N#Cc1c(-c2ccc(-n3c4ccccc4c4ccccc43)cc2)nc(-c2ccc(-n3c4ccccc4c4ccccc43)cc2)c(C#N)c1-c1ccc2c(c1)c1ccccc1n2-c1ccccc1	599	0.953172	-1.88266	0.65105	2.236	4.21927	-2.291	2.658	4.882	-0.422	3.00834	0.862	0.191458	-2.43088	1.50139	3.8866	1.0939
Ra28_Rb020	N#Cc1c(-c2ccc(-n3c4ccccc4c4ccccc43)cc2)nc(-c2ccc(-n3c4ccccc4c4ccccc43)cc2)c(C#N)c1-c1ccc(-n2c3ccccc3c3ccccc32)cc1	600	0.956155	-1.84549	0.64371	2.202	4.15761	-2.391	2.164	4.913	0.039	3.00341	0.7431	0.18496	-2.40604	1.5167	3.8704	1.0804
Ra29_Rb011	N#Cc1c(-c2ccc(N(c3ccccc3)c3ccccc3)cc2)nc(-c2ccc(N(c3ccccc3)c3ccccc3)cc2)c(C#N)c1-c1ccc2c(c1)c1ccccc1n2Cc1ccccc1	601	1.02842	-2.02401	0.64474	3.348	6.30426	0.14	2.514	3.64	0.833	3.5217	1.1122	0.21814	-2.03204	1.03645	3.4373	0.8575
Ra29_Rb016	CCn1c2ccccc2c2cc(-c3c(C#N)c(-c4ccc(N(c5ccccc5)c5ccccc5)cc4)nc(-c4ccc(N(c5ccccc5)c5ccccc5)cc4)c3C#N)ccc21	602	0.544181	-2.02706	0.61058	2.217	4.18895	-1.505	3.146	4.754	-0.929	3.06942	1.2548	0.201709	-2.53135	1.04847	3.4326	0.8478
Ra29_Rb017	Cn1c2ccccc2c2cc(-c3c(C#N)c(-c4ccc(N(c5ccccc5)c5ccccc5)cc4)nc(-c4ccc(N(c5ccccc5)c5ccccc5)cc4)c3C#N)ccc21	603	0.539824	-2.02724	0.66171	2.613	4.9242	-0.983	3.455	4.302	-0.842	3.3921	0.9758	0.221723	-2.5295	1.04209	3.4552	0.8699
Ra29_Rb018	N#Cc1c(-c2ccc(N(c3ccccc3)c3ccccc3)cc2)nc(-c2ccc(N(c3ccccc3)c3ccccc3)cc2)c(C#N)c1-c1ccc2c(c1)c1ccccc1n2-c1ccccc1	604	1.03098	-2.0175	0.64479	3.347	6.31928	-0.073	2.617	3.717	0.73	3.39978	1.0491	0.222529	-2.03091	1.04439	3.4458	0.8614
Ra29_Rb020	N#Cc1c(-c2ccc(N(c3ccccc3)c3ccccc3)cc2)nc(-c2ccc(N(c3ccccc3)c3ccccc3)cc2)c(C#N)c1-c1ccc(-n2c3ccccc3c3ccccc32)cc1	605	0.555167	-1.93997	0.61531	2.141	4.03737	-1.5	2.003	4.749	0.139	3.25921	1.3428	0.210075	-2.49522	1.11042	3.3922	0.8356
Ra30_Rb011	N#Cc1c(-c2ccc(N3c4ccccc4Sc4ccccc43)cc2)nc(-c2ccc(N3c4ccccc4Sc4ccccc43)cc2)c(C#N)c1-c1ccc2c(c1)c1ccccc1n2Cc1ccccc1	606	0.328617	-1.86083	0.27365	5.544	10.509	1.041	2.119	3.186	3.425	2.73251	0.0011	0.197455	-2.88243	1.35021	3.8669	1.0161
Ra30_Rb016	CCn1c2ccccc2c2cc(-c3c(C#N)c(-c4ccc(N5c6ccccc6Sc6ccccc65)cc4)nc(-c4ccc(N5c6ccccc6Sc6ccccc65)cc4)c3C#N)ccc21	607	0.331862	-1.83879	0.27191	3.269	6.17422	-2.871	2.257	5.607	1.013	2.57199	0.0015	0.197814	-2.8644	1.35747	3.8488	1.0397
Ra30_Rb017	Cn1c2ccccc2c2cc(-c3c(C#N)c(-c4ccc(N5c6ccccc6Sc6ccccc65)cc4)nc(-c4ccc(N5c6ccccc6Sc6ccccc65)cc4)c3C#N)ccc21	608	0.330187	-1.83916	0.26101	5.465	10.3462	0.47	2.551	3.442	2.914	2.80791	0.0007	0.195214	-2.86571	1.35674	3.8421	1.0379
Ra30_Rb018	N#Cc1c(-c2ccc(N3c4ccccc4Sc4ccccc43)cc2)nc(-c2ccc(N3c4ccccc4Sc4ccccc43)cc2)c(C#N)c1-c1ccc2c(c1)c1ccccc1n2-c1ccccc1	609	0.330579	-1.85703	0.27665	5.483	10.3506	1.039	2.2	3.205	3.283	2.74606	0.0027	0.199062	-2.87763	1.35118	3.8776	1.0176
Ra30_Rb020	N#Cc1c(-c2ccc(N3c4ccccc4Sc4ccccc43)cc2)nc(-c2ccc(N3c4ccccc4Sc4ccccc43)cc2)c(C#N)c1-c1ccc(-n2c3ccccc3c3ccccc32)cc1	610	0.972978	-1.76985	0.25964	3.371	6.3778	-2.908	1.756	5.543	1.615	2.56654	0.001	0.194811	-2.2045	1.40763	3.8378	0.9944
Ra31_Rb011	N#Cc1c(-c2ccc(N3c4ccccc4Oc4ccccc43)cc2)nc(-c2ccc(N3c4ccccc4Oc4ccccc43)cc2)c(C#N)c1-c1ccc2c(c1)c1ccccc1n2Cc1ccccc1	611	0.180499	-1.83131	0.15101	6.037	11.3968	0.636	2.155	2.963	3.882	2.67146	0.0002	0.201306	-2.80155	1.15074	3.4389	0.6213
Ra31_Rb016	CCn1c2ccccc2c2cc(-c3c(C#N)c(-c4ccc(N5c6ccccc6Oc6ccccc65)cc4)nc(-c4ccc(N5c6ccccc6Oc6ccccc65)cc4)c3C#N)ccc21	612	0.180002	-1.83278	0.15031	6.058	11.4428	0.712	1.812	2.914	4.246	2.44268	0	0.195048	-2.80206	1.14928	3.4321	0.6227
Ra31_Rb017	Cn1c2ccccc2c2cc(-c3c(C#N)c(-c4ccc(N5c6ccccc6Oc6ccccc65)cc4)nc(-c4ccc(N5c6ccccc6Oc6ccccc65)cc4)c3C#N)ccc21	613	0.179592	-1.83223	0.15015	6.042	11.387	0.659	2.054	2.932	3.988	2.58372	0.0002	0.197921	-2.80496	1.15232	3.4367	0.6238
Ra31_Rb018	N#Cc1c(-c2ccc(N3c4ccccc4Oc4ccccc43)cc2)nc(-c2ccc(N3c4ccccc4Oc4ccccc43)cc2)c(C#N)c1-c1ccc2c(c1)c1ccccc1n2-c1ccccc1	614	0.180975	-1.84963	0.14475	6.08	11.4877	0.703	1.854	2.906	4.226	2.45188	0.0001	0.201495	-2.81531	1.14666	3.4595	0.6136
Ra31_Rb020	N#Cc1c(-c2ccc(N3c4ccccc4Oc4ccccc43)cc2)nc(-c2ccc(N3c4ccccc4Oc4ccccc43)cc2)c(C#N)c1-c1ccc(-n2c3ccccc3c3ccccc32)cc1	615	0.182869	-1.76375	0.14425	6.143	11.6034	0.719	1.855	2.889	4.288	2.43695	0.0002	0.19899	-2.7884	1.20752	3.422	0.5761
Ra32_Rb011	COc1ccc(N(c2ccc(OC)cc2)c2ccc(-c3nc(-c4ccc(N(c5ccc(OC)cc5)c5ccc(OC)cc5)cc4)c(C#N)c(-c4ccc5c(c4)c4ccccc4n5Cc4ccccc4)c3C#N)cc2)cc1	616	0.232688	-2.0999	0.58272	2.464	4.64795	-1.672	3.304	4.668	-0.84	3.03314	1.2841	0.193113	-2.69729	0.830081	3.338	0.793
Ra32_Rb016	CCn1c2ccccc2c2cc(-c3c(C#N)c(-c4ccc(N(c5ccc(OC)cc5)c5ccc(OC)cc5)cc4)nc(-c4ccc(N(c5ccc(OC)cc5)c5ccc(OC)cc5)cc4)c3C#N)ccc21	617	0.236496	-2.09251	0.5981	2.267	4.27769	-1.675	2.219	4.737	0.048	3.17947	1.4439	0.177178	-2.68655	0.830542	3.3122	0.8039
Ra32_Rb017	COc1ccc(N(c2ccc(OC)cc2)c2ccc(-c3nc(-c4ccc(N(c5ccc(OC)cc5)c5ccc(OC)cc5)cc4)c(C#N)c(-c4ccc5c(c4)c4ccccc4n5C)c3C#N)cc2)cc1	618	0.222583	-2.10124	0.61778	3.674	6.92247	0.024	2.468	3.618	1.206	3.37429	1.1745	0.204865	-2.70709	0.828432	3.3727	0.8193
Ra32_Rb018	COc1ccc(N(c2ccc(OC)cc2)c2ccc(-c3nc(-c4ccc(N(c5ccc(OC)cc5)c5ccc(OC)cc5)cc4)c(C#N)c(-c4ccc5c(c4)c4ccccc4n5-c4ccccc4)c3C#N)cc2)cc1	619	0.223549	-2.09423	0.61982	3.686	6.95864	0.008	2.797	3.654	0.889	3.51399	1.2107	0.204365	-2.70195	0.831266	3.3557	0.8134
Ra32_Rb020	COc1ccc(N(c2ccc(OC)cc2)c2ccc(-c3nc(-c4ccc(N(c5ccc(OC)cc5)c5ccc(OC)cc5)cc4)c(C#N)c(-c4ccc(-n5c6ccccc6c6ccccc65)cc4)c3C#N)cc2)cc1	620	0.24451	-2.04398	0.59711	2.551	4.81915	-1.512	3.314	4.582	-0.763	3.24727	1.3588	0.222117	-2.64802	0.848542	3.2785	0.7791
Ra33_Rb011	N#Cc1c(-c2ccc(N)cc2)nc(-c2ccc(N)cc2)c(C#N)c1-c1ccc2c(c1)c1ccccc1n2Cc1ccccc1	621	1.13256	-2.17936	0.68736	1.379	2.60359	-1.101	2.202	3.722	-0.823	4.0656	0.8848	0.16988	-2.16216	1.11536	3.6928	1.0371
Ra33_Rb016	CCn1c2ccccc2c2cc(-c3c(C#N)c(-c4ccc(N)cc4)nc(-c4ccc(N)cc4)c3C#N)ccc21	622	0.931714	-2.16574	0.71074	1.115	2.10513	-1.066	2.059	3.765	-0.944	4.04414	0.9801	0.161648	-2.34979	1.11576	3.6788	1.0596
Ra33_Rb017	Cn1c2ccccc2c2cc(-c3c(C#N)c(-c4ccc(N)cc4)nc(-c4ccc(N)cc4)c3C#N)ccc21	623	0.923096	-2.17949	0.68917	1.296	2.44651	-1.137	1.977	3.728	-0.68	4.05623	0.8866	0.167438	-2.3697	1.1133	3.6896	1.0386
Ra33_Rb018	N#Cc1c(-c2ccc(N)cc2)nc(-c2ccc(N)cc2)c(C#N)c1-c1ccc2c(c1)c1ccccc1n2-c1ccccc1	624	1.13438	-2.17334	0.68917	1.454	2.74651	-1.054	2.211	3.699	-0.757	4.03053	0.8982	0.172167	-2.15487	1.1159	3.6812	1.0373
Ra33_Rb020	N#Cc1c(-c2ccc(N)cc2)nc(-c2ccc(N)cc2)c(C#N)c1-c1ccc(-n2c3ccccc3c3ccccc32)cc1	625	0.944683	-2.0909	0.70013	1.255	2.36988	-1.046	1.989	3.712	-0.734	4.08961	0.8475	0.168971	-2.3374	1.19117	3.6773	1.0431
Ra34_Rb011	N#Cc1c(-c2ccc(O)cc2)nc(-c2ccc(O)cc2)c(C#N)c1-c1ccc2c(c1)c1ccccc1n2Cc1ccccc1	626	0.994042	-2.08527	0.70603	0.075	0.14126	-1.434	1.497	3.858	-1.422	3.9407	1.0586	0.172944	-2.66064	1.56942	4.0155	1.2346
Ra34_Rb016	CCn1c2ccccc2c2cc(-c3c(C#N)c(-c4ccc(O)cc4)nc(-c4ccc(O)cc4)c3C#N)ccc21	627	0.926589	-2.08418	0.73634	0.332	0.62739	-1.238	2.374	3.731	-2.042	4.07185	1.0541	0.159095	-2.74205	1.58447	4.0235	1.2479
Ra34_Rb017	Cn1c2ccccc2c2cc(-c3c(C#N)c(-c4ccc(O)cc4)nc(-c4ccc(O)cc4)c3C#N)ccc21	628	0.934936	-2.08584	0.69378	0.337	0.63571	-1.503	2.813	3.914	-2.476	3.88614	1.0556	0.171297	-2.71682	1.56591	4.0066	1.2287
Ra34_Rb018	N#Cc1c(-c2ccc(O)cc2)nc(-c2ccc(O)cc2)c(C#N)c1-c1ccc2c(c1)c1ccccc1n2-c1ccccc1	629	1.02335	-2.07916	0.72496	0.536	1.01251	-1.191	2.372	3.737	-1.836	4.03795	0.99	0.17245	-2.62716	1.57135	4.0103	1.2399
Ra34_Rb020	N#Cc1c(-c2ccc(O)cc2)nc(-c2ccc(O)cc2)c(C#N)c1-c1ccc(-n2c3ccccc3c3ccccc32)cc1	630	0.955886	-2.04161	0.73067	0.96	1.81084	-0.98	1.968	3.547	-1.008	4.281	0.812	0.171597	-2.68415	1.59842	4.0083	1.2387
Ra35_Rb011	N#Cc1c(-c2ccc(Oc3ccccc3)cc2)nc(-c2ccc(Oc3ccccc3)cc2)c(C#N)c1-c1ccc2c(c1)c1ccccc1n2Cc1ccccc1	631	0.987982	-1.98488	0.72464	0.493	0.93097	-1.495	2.859	4.032	-2.366	3.75548	1.3903	0.218537	-2.62561	1.62872	4.0046	1.2579
Ra35_Rb016	CCn1c2ccccc2c2cc(-c3c(C#N)c(-c4ccc(Oc5ccccc5)cc4)nc(-c4ccc(Oc5ccccc5)cc4)c3C#N)ccc21	632	0.934483	-2.00503	0.65145	1.502	2.83624	-1.476	3.112	4.007	-1.61	3.70155	1.159	0.228249	-2.67788	1.60733	4.0068	1.2235
Ra35_Rb017	Cn1c2ccccc2c2cc(-c3c(C#N)c(-c4ccc(Oc5ccccc5)cc4)nc(-c4ccc(Oc5ccccc5)cc4)c3C#N)ccc21	633	0.928779	-1.95251	0.70461	0.56	1.05492	-1.575	2.838	4.016	-2.278	3.7234	1.1997	0.225234	-2.7156	1.69186	4.038	1.2489
Ra35_Rb018	N#Cc1c(-c2ccc(Oc3ccccc3)cc2)nc(-c2ccc(Oc3ccccc3)cc2)c(C#N)c1-c1ccc2c(c1)c1ccccc1n2-c1ccccc1	634	1.02058	-1.94831	0.75002	0.749	1.41127	-1.108	2.266	3.781	-1.518	4.02923	1.1016	0.221664	-2.62229	1.69457	4.0394	1.2575
Ra35_Rb020	N#Cc1c(-c2ccc(Oc3ccccc3)cc2)nc(-c2ccc(Oc3ccccc3)cc2)c(C#N)c1-c1ccc(-n2c3ccccc3c3ccccc32)cc1	635	0.95277	-1.91893	0.74964	0.939	1.77057	-0.957	2.017	3.67	-1.078	4.16755	0.9229	0.219965	-2.61964	1.65348	4.0357	1.2573
Ra36_Rb011	N#Cc1c(-c2ccc(-c3ccco3)cc2)nc(-c2ccc(-c3ccco3)cc2)c(C#N)c1-c1ccc2c(c1)c1ccccc1n2Cc1ccccc1	636	0.982577	-1.90983	0.75399	1.873	3.53444	-0.933	3.304	4.484	-1.431	3.49234	1.2475	0.203614	-2.24022	1.31296	3.7228	1.2419
Ra36_Rb016	CCn1c2ccccc2c2cc(-c3c(C#N)c(-c4ccc(-c5ccco5)cc4)nc(-c4ccc(-c5ccco5)cc4)c3C#N)ccc21	637	0.939663	-1.91119	0.75598	1.701	3.21048	-1.064	2.923	4.59	-1.222	3.37076	1.2624	0.204145	-2.28082	1.30929	3.7179	1.2406
Ra36_Rb017	Cn1c2ccccc2c2cc(-c3c(C#N)c(-c4ccc(-c5ccco5)cc4)nc(-c4ccc(-c5ccco5)cc4)c3C#N)ccc21	638	0.93943	-1.91188	0.75709	1.565	2.95397	-1.169	2.807	4.692	-1.242	3.30993	1.2391	0.203608	-2.28451	1.31205	3.724	1.2432
Ra36_Rb018	N#Cc1c(-c2ccc(-c3ccco3)cc2)nc(-c2ccc(-c3ccco3)cc2)c(C#N)c1-c1ccc2c(c1)c1ccccc1n2-c1ccccc1	639	1.02156	-1.84334	0.76359	1.434	2.70385	-1.241	2.569	4.798	-1.135	3.35148	1.1882	0.192114	-2.20309	1.3813	3.7118	1.2406
Ra36_Rb020	N#Cc1c(-c2ccc(-c3ccco3)cc2)nc(-c2ccc(-c3ccco3)cc2)c(C#N)c1-c1ccc(-n2c3ccccc3c3ccccc32)cc1	640	0.954067	-1.81663	0.75978	1.451	2.73563	-1.269	2.318	4.793	-0.867	3.36431	1.0993	0.188053	-2.25429	1.39172	3.6964	1.2324
Ra37_Rb011	N#Cc1c(-c2ccc(-c3cccs3)cc2)nc(-c2ccc(-c3cccs3)cc2)c(C#N)c1-c1ccc2c(c1)c1ccccc1n2Cc1ccccc1	641	0.984404	-1.89038	0.77426	1.231	2.32229	-0.991	3.411	4.765	-2.18	3.37319	1.2889	0.207619	-2.26862	1.36264	3.8369	1.303
Ra37_Rb016	CCn1c2ccccc2c2cc(-c3c(C#N)c(-c4ccc(-c5cccs5)cc4)nc(-c4ccc(-c5cccs5)cc4)c3C#N)ccc21	642	0.935125	-1.89191	0.78439	1.004	1.89488	-1.081	2.731	4.899	-1.727	3.30551	1.2894	0.187539	-2.32373	1.36695	3.8275	1.3032
Ra37_Rb017	Cn1c2ccccc2c2cc(-c3c(C#N)c(-c4ccc(-c5cccs5)cc4)nc(-c4ccc(-c5cccs5)cc4)c3C#N)ccc21	643	0.941889	-1.89292	0.76912	1.064	2.00811	-1.106	3.133	4.825	-2.068	3.2471	1.3356	0.206873	-2.31267	1.36164	3.835	1.299
Ra37_Rb018	N#Cc1c(-c2ccc(-c3cccs3)cc2)nc(-c2ccc(-c3cccs3)cc2)c(C#N)c1-c1ccc2c(c1)c1ccccc1n2-c1ccccc1	644	1.02944	-1.8828	0.77745	1.248	2.35677	-0.991	3.091	4.779	-1.843	3.35567	1.2681	0.206192	-2.21989	1.36653	3.8308	1.3018
Ra37_Rb020	N#Cc1c(-c2ccc(-c3cccs3)cc2)nc(-c2ccc(-c3cccs3)cc2)c(C#N)c1-c1ccc(-n2c3ccccc3c3ccccc32)cc1	645	0.955332	-1.79873	0.78249	1.268	2.39211	-0.937	2.684	4.79	-1.416	3.37915	1.1311	0.19214	-2.28503	1.44163	3.8106	1.2943
Ra38_Rb011	N#Cc1c(-c2ccc(S)cc2)nc(-c2ccc(S)cc2)c(C#N)c1-c1ccc2c(c1)c1ccccc1n2Cc1ccccc1	646	1.00194	-1.95222	0.64702	1.439	2.71612	-1.622	3.114	4.087	-1.675	3.65518	1.1174	0.191943	-2.62007	1.66979	4.0077	1.2442
Ra38_Rb016	CCn1c2ccccc2c2cc(-c3c(C#N)c(-c4ccc(S)cc4)nc(-c4ccc(S)cc4)c3C#N)ccc21	647	0.941312	-1.95285	0.61323	2.162	4.07991	-1.322	3.082	3.866	-0.92	3.75624	1.0198	0.193728	-2.652	1.64047	3.9802	1.2237
Ra38_Rb017	Cn1c2ccccc2c2cc(-c3c(C#N)c(-c4ccc(S)cc4)nc(-c4ccc(S)cc4)c3C#N)ccc21	648	0.935933	-1.89359	0.6785	1.064	2.00944	-1.727	3.102	4.115	-2.038	3.64827	1.1612	0.185624	-2.6829	1.72524	4.0174	1.2573
Ra38_Rb018	N#Cc1c(-c2ccc(S)cc2)nc(-c2ccc(S)cc2)c(C#N)c1-c1ccc2c(c1)c1ccccc1n2-c1ccccc1	649	1.02953	-1.94483	0.69001	0.452	0.85318	-1.797	3.006	4.2	-2.554	3.62178	1.1906	0.194616	-2.56896	1.65365	4.0199	1.2595
Ra38_Rb020	N#Cc1c(-c2ccc(S)cc2)nc(-c2ccc(S)cc2)c(C#N)c1-c1ccc(-n2c3ccccc3c3ccccc32)cc1	650	0.956339	-1.85564	0.74797	1.118	2.10916	-1.173	2.03	3.821	-0.912	4.01357	0.9086	0.182092	-2.58391	1.68461	4.0227	1.2716
Ra39_Rb011	N#Cc1c(-c2ccc(-n3cccc3)cc2)nc(-c2ccc(-n3cccc3)cc2)c(C#N)c1-c1ccc2c(c1)c1ccccc1n2Cc1ccccc1	651	0.985782	-1.93233	0.67894	0.688	1.29701	-1.827	3.093	4.362	-2.405	3.46416	1.2793	0.197911	-2.51231	1.56576	4.0033	1.2245
Ra39_Rb016	CCn1c2ccccc2c2cc(-c3c(C#N)c(-c4ccc(-n5cccc5)cc4)nc(-c4ccc(-n5cccc5)cc4)c3C#N)ccc21	652	0.936355	-1.93158	0.69701	0.655	1.23461	-1.796	3.073	4.366	-2.419	3.47304	1.3122	0.181115	-2.57563	1.5804	3.9992	1.2258
Ra39_Rb017	Cn1c2ccccc2c2cc(-c3c(C#N)c(-c4ccc(-n5cccc5)cc4)nc(-c4ccc(-n5cccc5)cc4)c3C#N)ccc21	653	0.942767	-1.93474	0.62132	1.911	3.6049	-1.498	3.183	4.113	-1.272	3.57729	1.1183	0.197266	-2.64433	1.65235	3.9716	1.1972
Ra39_Rb018	N#Cc1c(-c2ccc(-n3cccc3)cc2)nc(-c2ccc(-n3cccc3)cc2)c(C#N)c1-c1ccc2c(c1)c1ccccc1n2-c1ccccc1	654	1.03067	-1.92659	0.71141	0.352	0.66455	-1.755	2.976	4.37	-2.624	3.49378	1.3296	0.199638	-2.46622	1.5703	4.0059	1.2302
Ra39_Rb020	N#Cc1c(-c2ccc(-n3cccc3)cc2)nc(-c2ccc(-n3cccc3)cc2)c(C#N)c1-c1ccc(-n2c3ccccc3c3ccccc32)cc1	655	0.961422	-1.88936	0.74606	1.165	2.20143	-1.359	2.289	4.156	-1.124	3.73751	1.0903	0.191611	-2.52175	1.59381	3.9942	1.2334
Ra40_Rb011	COc1cc(-c2nc(-c3cc(OC)c(OC)c(OC)c3)c(C#N)c(-c3ccc4c(c3)c3ccccc3n4Cc3ccccc3)c2C#N)cc(OC)c1OC	656	0.975681	-1.96926	0.70957	1.001	1.88704	-1.213	2.111	3.763	-1.111	4.00731	0.8487	0.177246	-2.40888	1.4153	3.9922	1.2595
Ra40_Rb016	CCn1c2ccccc2c2cc(-c3c(C#N)c(-c4cc(OC)c(OC)c(OC)c4)nc(-c4cc(OC)c(OC)c(OC)c4)c3C#N)ccc21	657	0.941856	-1.9815	0.63959	1.202	2.26753	-1.656	3.11	4.045	-1.908	3.69862	0.9967	0.19553	-2.66408	1.62443	3.9844	1.2382
Ra40_Rb017	COc1cc(-c2nc(-c3cc(OC)c(OC)c(OC)c3)c(C#N)c(-c3ccc4c(c3)c3ccccc3n4C)c2C#N)cc(OC)c1OC	658	0.936321	-1.91608	0.70112	0.635	1.19647	-1.461	2.422	3.872	-1.787	3.87857	0.9318	0.191388	-2.51768	1.53793	3.9984	1.2538
Ra40_Rb018	COc1cc(-c2nc(-c3cc(OC)c(OC)c(OC)c3)c(C#N)c(-c3ccc4c(c3)c3ccccc3n4-c3ccccc3)c2C#N)cc(OC)c1OC	659	1.02511	-1.91203	0.70776	1.114	2.10116	-1.156	2.067	3.739	-0.953	4.02906	0.8185	0.190168	-2.42513	1.53821	3.9894	1.2574
Ra40_Rb020	COc1cc(-c2nc(-c3cc(OC)c(OC)c(OC)c3)c(C#N)c(-c3ccc(-n4c5ccccc5c5ccccc54)cc3)c2C#N)cc(OC)c1OC	660	0.959643	-1.93406	0.70074	1.572	2.96848	-1.069	2.328	3.63	-0.756	4.06796	0.6413	0.197963	-2.40199	1.42757	3.9985	1.2533
Ra41_Rb011	CC(C)(C)c1ccc2c(c1)c1cc(C(C)(C)C)ccc1n2-c1ccc(-c2nc(-c3ccc(-n4c5ccc(C(C)(C)C)cc5c5cc(C(C)(C)C)ccc54)cc3)c(C#N)c(-c3ccc4c(c3)c3ccccc3n4Cc3ccccc3)c2C#N)cc1	661	1.25489	-1.90943	0.60878	3.098	5.81926	-2.137	3.327	4.772	-0.228	2.89908	0.8196	0.213249	-2.03502	1.38049	3.769	0.9959
Ra41_Rb016	CCn1c2ccccc2c2cc(-c3c(C#N)c(-c4ccc(-n5c6ccc(C(C)(C)C)cc6c6cc(C(C)(C)C)ccc65)cc4)nc(-c4ccc(-n5c6ccc(C(C)(C)C)cc6c6cc(C(C)(C)C)ccc65)cc4)c3C#N)ccc21	662	0.757401	-1.9083	0.61253	2.828	5.34059	-2.344	2.977	4.925	-0.149	2.89975	0.8095	0.19165	-2.54243	1.39154	3.7626	0.9896
Ra41_Rb017	Cn1c2ccccc2c2cc(-c3c(C#N)c(-c4ccc(-n5c6ccc(C(C)(C)C)cc6c6cc(C(C)(C)C)ccc65)cc4)nc(-c4ccc(-n5c6ccc(C(C)(C)C)cc6c6cc(C(C)(C)C)ccc65)cc4)c3C#N)ccc21	663	0.802526	-1.88438	0.63363	2.457	4.61822	-2.382	2.895	5.004	-0.438	2.91101	0.9555	0.189256	-2.49019	1.40834	3.7439	1.0199
Ra41_Rb018	CC(C)(C)c1ccc2c(c1)c1cc(C(C)(C)C)ccc1n2-c1ccc(-c2nc(-c3ccc(-n4c5ccc(C(C)(C)C)cc5c5cc(C(C)(C)C)ccc54)cc3)c(C#N)c(-c3ccc4c(c3)c3ccccc3n4-c3ccccc3)c2C#N)cc1	664	0.779786	-1.879	0.60509	4.022	7.62117	-0.959	2.812	4.096	1.21	3.09643	0.8946	0.188408	-2.49786	1.39864	3.7299	0.9965
Ra41_Rb020	CC(C)(C)c1ccc2c(c1)c1cc(C(C)(C)C)ccc1n2-c1ccc(-c2nc(-c3ccc(-n4c5ccc(C(C)(C)C)cc5c5cc(C(C)(C)C)ccc54)cc3)c(C#N)c(-c3ccc(-n4c5ccccc5c5ccccc54)cc3)c2C#N)cc1	665	1.25832	-1.86916	0.59798	3.548	6.67079	-1.761	2.893	4.547	0.655	2.93051	0.7573	0.20706	-2.00345	1.39262	3.7373	0.9716
