# Supplementary material for: Sequential closed-loop Bayesian optimization as a guide for organic molecular metallophotocatalyst formulation discovery
Source: Nat Chem. 2024 Jun 11;16(8):1286–94. doi: 10.1038/s41557-024-01546-5 (PMC11321994; doi:10.1038/s41557-024-01546-5)
Supplement: Supplementary file 2 — Containing complete dataset for BO workflow, including dataset for BO training, molecular DFT descriptors and molecular structure_XYZ. [file 41557_2024_1546_MOESM2_ESM.zip › molecular_structures_xyz/000.xyz]

49

 N  1.2129287834   0.0206229665   1.6625318324
 C  2.2711285246   0.0376326762   1.1960828997
 C  3.5918415292   0.0338346055   0.6408537301
 C  4.2950650283   1.2310230402   0.3989672231
 C  3.6952301029   2.575789771   0.5674092315
 C  4.4726501834   3.5967248255   1.1241064954
 C  3.9466515744   4.8710807233   1.2824811997
 C  2.6456694217   5.1456062166   0.869122324
 C  1.8741094631   4.1405470651   0.2955953241
 C  2.392746919   2.8597030709   0.1470889816
 N  5.5729992899   1.2071498428   0.023251299
 C  6.2103675169   0.0562758621   -0.1830901093
 C  7.6372181375   0.1673886807   -0.5683203509
 C  8.6073460367   -0.703054479   -0.0638511824
 C  9.9405240546   -0.5491516967   -0.4252598869
 C  10.3164453872   0.4677208545   -1.296408037
 C  9.3558480903   1.3428062544   -1.7966365261
 C  8.0256440221   1.2004444702   -1.427903124
 C  5.5334553171   -1.1751636311   -0.0624562294
 C  6.1548976496   -2.4123588414   -0.4312774943
 N  6.6382054003   -3.4146374002   -0.74673402
 C  4.2069953925   -1.1964645162   0.3813349277
 C  3.4875975457   -2.4833362484   0.5952932095
 C  3.7853683182   -3.2284344198   1.7109867873
 C  3.1158889951   -4.4438431834   1.9696471762
 C  2.1621094175   -4.8988047711   1.1012982747
 C  1.8355161988   -4.16522458   -0.0678555847
 C  0.8566906442   -4.6355780621   -0.9807563834
 C  0.5543583677   -3.9276145462   -2.1127175564
 C  1.2231793505   -2.7131506912   -2.3859118296
 C  2.1722656145   -2.2301096778   -1.5235952603
 C  2.5028658262   -2.9371198747   -0.3374019502
 H  5.4874285981   3.3793240627   1.4390467561
 H  4.5539424113   5.6527629725   1.7280734735
 H  2.2362081692   6.1439641053   0.9888546658
 H  0.865632404   4.3532203445   -0.0447292005
 H  1.7892295974   2.0919857818   -0.3246953224
 H  8.3327864719   -1.4846924592   0.6358466602
 H  10.6873785474   -1.2232611024   -0.0179766625
 H  11.3578542713   0.5825226627   -1.5810789554
 H  9.6443393876   2.1397047853   -2.4749162242
 H  7.2747153106   1.8829751173   -1.8105653685
 H  4.537079835   -2.8731895462   2.4089870192
 H  3.3648548745   -5.0088090134   2.8619876368
 H  1.6402980147   -5.8324502452   1.2910010023
 H  0.3536962088   -5.5732041723   -0.761674105
 H  -0.1953675576   -4.29675596   -2.8055561548
 H  0.9836743048   -2.1600983956   -3.2888920801
 H  2.6814610479   -1.300113244   -1.7533685312
