# Supplementary material for: Sequential closed-loop Bayesian optimization as a guide for organic molecular metallophotocatalyst formulation discovery
Source: Nat Chem. 2024 Jun 11;16(8):1286–94. doi: 10.1038/s41557-024-01546-5 (PMC11321994; doi:10.1038/s41557-024-01546-5)
Supplement: Supplementary file 2 — Containing complete dataset for BO workflow, including dataset for BO training, molecular DFT descriptors and molecular structure_XYZ. [file 41557_2024_1546_MOESM2_ESM.zip › molecular_structures_xyz/001.xyz]

53

 N  1.2656751748   -0.3578508319   0.5850811592
 C  2.3947061402   -0.2852385214   0.3443126155
 C  3.8004149633   -0.2066444912   0.0789779955
 C  4.4762849953   1.0297989796   0.1224671782
 C  3.782849785   2.3314231146   0.2698807416
 C  4.3543750985   3.3125272637   1.0867746574
 C  3.740567443   4.5486194946   1.2320663256
 C  2.5599891461   4.8263198654   0.548051835
 C  1.9970865024   3.8627920236   -0.2821437853
 C  2.6018479625   2.6190872583   -0.4199159018
 N  5.8053945053   1.0855752871   0.0605188453
 C  6.5320373276   -0.0186788883   -0.1009732379
 C  8.0015123637   0.1739129271   -0.1201114299
 C  8.8694203546   -0.7164933565   0.5180479549
 C  10.2398975352   -0.485875679   0.5068439466
 C  10.7564390886   0.6288895786   -0.145042234
 C  9.8964743538   1.5238099296   -0.7761803995
 C  8.5264366489   1.3038497815   -0.7558885993
 C  5.9137456772   -1.2741477326   -0.2712625341
 C  6.6803001817   -2.4263125305   -0.6420693536
 N  7.2901661219   -3.3533585124   -0.9685672748
 C  4.5211964482   -1.3871432945   -0.1516339936
 C  3.8396139642   -2.6995835945   -0.2641951641
 C  4.1760536091   -3.7495992071   0.5935410944
 C  3.5327148635   -4.9736831071   0.4898976735
 C  2.545936714   -5.1907380912   -0.4778462065
 C  1.8636833604   -6.5045043976   -0.5905191717
 C  1.561203773   -7.2544198416   0.5515390783
 C  0.9219057342   -8.4839166544   0.44599354
 C  0.5740751021   -8.9878041992   -0.8034935721
 C  0.8701225633   -8.2518256492   -1.9466459281
 C  1.5081577916   -7.0216602497   -1.841244232
 C  2.2199689971   -4.1353266045   -1.3364637016
 C  2.8511301816   -2.9051920512   -1.229627315
 H  5.2773910698   3.0931774797   1.6122928871
 H  4.1852828861   5.2980388419   1.8793255407
 H  2.0827078547   5.7953105327   0.6579091641
 H  1.0865156168   4.0799388456   -0.8315749984
 H  2.1662811935   1.8859938342   -1.0900928875
 H  8.4779207001   -1.5757620536   1.0515916741
 H  10.9040650423   -1.1773823135   1.0156335688
 H  11.8279005071   0.8039441103   -0.1566842861
 H  10.2943606726   2.3966740073   -1.2842556649
 H  7.8516214435   2.0010203947   -1.2404714317
 H  4.9375741916   -3.6066566936   1.3536050089
 H  3.8169489047   -5.7776120756   1.1609196813
 H  1.8096488353   -6.8629560403   1.533170562
 H  0.6891694795   -9.0470503481   1.3448266067
 H  0.0750937379   -9.9486539106   -0.8858988669
 H  0.6092552972   -8.6391862484   -2.926996204
 H  1.7514946142   -6.4661345122   -2.741659472
 H  1.4487527888   -4.269153668   -2.0879137445
 H  2.5805206922   -2.1028382007   -1.9086277441
