# Supplementary material for: Sequential closed-loop Bayesian optimization as a guide for organic molecular metallophotocatalyst formulation discovery
Source: Nat Chem. 2024 Jun 11;16(8):1286–94. doi: 10.1038/s41557-024-01546-5 (PMC11321994; doi:10.1038/s41557-024-01546-5)
Supplement: Supplementary file 2 — Containing complete dataset for BO workflow, including dataset for BO training, molecular DFT descriptors and molecular structure_XYZ. [file 41557_2024_1546_MOESM2_ESM.zip › molecular_structures_xyz/002.xyz]

53

 N  1.1216988435   0.076991797   0.8699879786
 C  2.238157692   0.1111074366   0.5701538758
 C  3.6279743147   0.131225511   0.2214123454
 C  4.3356863126   1.343223608   0.0986501892
 C  3.6936707145   2.6744067262   0.2222439218
 C  4.360151782   3.6825068148   0.9262305039
 C  3.793579367   4.9432508276   1.0501873441
 C  2.5648339953   5.2179521696   0.4556035648
 C  1.9064978038   4.2264434886   -0.2637242888
 C  2.4644672636   2.9585140292   -0.3785082365
 N  5.6506305048   1.3499523493   -0.1189131044
 C  6.3290858686   0.2117130992   -0.2557313775
 C  7.7836164818   0.3545597996   -0.5114137034
 C  8.502073896   1.3174593551   0.2044476097
 C  9.8604368824   1.4903477005   -0.0214216975
 C  10.5126872001   0.7181817187   -0.9790600716
 C  9.7999721962   -0.2265885335   -1.7092695549
 C  8.442212219   -0.4123804352   -1.4759624337
 C  5.6828263366   -1.0363620867   -0.1479435593
 C  6.4178453397   -2.2640278502   -0.229525183
 N  7.0057321532   -3.2584546573   -0.2851601299
 C  4.3052946675   -1.0890714956   0.0986255252
 C  3.5970634239   -2.3860470323   0.2633742448
 C  3.8311919339   -3.1477997736   1.3916094123
 C  3.1827671453   -4.3840026119   1.6306604277
 C  2.2904352285   -4.8497216217   0.7011781182
 C  2.0552347164   -4.0819214402   -0.457384319
 C  1.1254716894   -4.6958476699   -1.3220089001
 C  0.8031863875   -4.0690162744   -2.4971533086
 C  1.4223294856   -2.8285699333   -2.7987866305
 C  2.3304610814   -2.2283153158   -1.9557661559
 C  2.6766022171   -2.8511318997   -0.7276924736
 C  0.6703467047   -6.0015585958   -0.7067501708
 C  1.445875494   -6.1027442166   0.6412870639
 H  5.3198928891   3.4670284479   1.3833043382
 H  4.312985932   5.7143001135   1.6105986597
 H  2.1245380184   6.2059940793   0.548439168
 H  0.9567262088   4.4393945842   -0.744062372
 H  1.9521062657   2.2018749027   -0.9625111464
 H  7.9900063106   1.9221130435   0.9452191422
 H  10.4111299965   2.2312371564   0.5496881945
 H  11.574187651   0.8575397236   -1.1594676348
 H  10.2988713821   -0.8194704351   -2.4693690223
 H  7.8938638589   -1.135341936   -2.0698357855
 H  4.5333208127   -2.7794158737   2.1338641977
 H  3.4038453308   -4.9332201418   2.5407284942
 H  0.0934972812   -4.4997010836   -3.1975347465
 H  1.1704216173   -2.3364304884   -3.7337537272
 H  2.7824150812   -1.2827332931   -2.2375855766
 H  0.8954457272   -6.8477146579   -1.3636056665
 H  -0.412662479   -6.0073419333   -0.5482072601
 H  2.0709555114   -7.0003824341   0.6804983121
 H  0.763855262   -6.1583247613   1.4956056051
