# Supplementary material for: Sequential closed-loop Bayesian optimization as a guide for organic molecular metallophotocatalyst formulation discovery
Source: Nat Chem. 2024 Jun 11;16(8):1286–94. doi: 10.1038/s41557-024-01546-5 (PMC11321994; doi:10.1038/s41557-024-01546-5)
Supplement: Supplementary file 2 — Containing complete dataset for BO workflow, including dataset for BO training, molecular DFT descriptors and molecular structure_XYZ. [file 41557_2024_1546_MOESM2_ESM.zip › molecular_structures_xyz/003.xyz]

55

 N  1.2378191817   -0.3994495642   0.1022031079
 C  2.3875566984   -0.3191524342   0.0067012324
 C  3.8154099765   -0.2439571862   -0.0922810241
 C  4.4939669525   0.9914137553   -0.1022663575
 C  3.7987156121   2.3010700573   -0.0842413005
 C  4.3148502115   3.3271642778   0.7139188329
 C  3.6966257256   4.5690994298   0.7458914913
 C  2.5680782257   4.8073464689   -0.0341811565
 C  2.0623632355   3.7984056363   -0.8466568101
 C  2.670780879   2.5487895827   -0.8709223247
 N  5.8254882532   1.0399513494   -0.1120223113
 C  6.5556140809   -0.0742348622   -0.141759486
 C  8.0260145395   0.1159824693   -0.1663155286
 C  8.5894576249   1.1189921677   0.6291798583
 C  9.960551491   1.3327104481   0.6214143016
 C  10.7826639468   0.5613513743   -0.1959264822
 C  10.2267481507   -0.4230723308   -1.0056740751
 C  8.8553143558   -0.649341967   -0.99033113
 C  5.9404901132   -1.342407769   -0.1321452893
 C  6.7071886007   -2.5519399865   -0.0734498735
 N  7.3088288745   -3.5375763399   -0.0100095718
 C  4.5451043976   -1.4373653299   -0.1064310657
 C  3.8603441671   -2.7629778239   -0.0667093354
 C  3.5722415845   -3.3557259535   1.176047617
 C  3.9078127905   -2.7451607309   2.4270321046
 C  3.6092645489   -3.3568837598   3.6072173999
 C  2.95452468   -4.6213050384   3.6303410994
 C  2.6183093892   -5.2353220153   2.4635095364
 C  2.9127915321   -4.6295009308   1.2024372102
 C  2.5718284906   -5.2521036116   0.00380731
 C  2.8552746835   -4.6687328648   -1.2289550727
 C  2.5016530051   -5.3143538936   -2.4546282604
 C  2.7816633835   -4.7378499128   -3.6549998218
 C  3.4361127731   -3.4738455422   -3.703337024
 C  3.7900934003   -2.8252813015   -2.5586973658
 C  3.5144749167   -3.395328411   -1.2744925847
 H  5.1973468777   3.1399612546   1.3160752833
 H  4.0976667388   5.3539366829   1.3795993224
 H  2.0876078655   5.780726649   -0.0128200594
 H  1.1935343956   3.9833497187   -1.4704128956
 H  2.280047926   1.779486333   -1.5277959842
 H  7.9456191466   1.7218054703   1.2604573881
 H  10.3886807217   2.1046517664   1.2532366886
 H  11.8547921949   0.7323058882   -0.2056560969
 H  10.860167807   -1.0156962742   -1.658146397
 H  8.4330580434   -1.4034860703   -1.6452674668
 H  4.4068583296   -1.7821691306   2.4323591852
 H  3.8725015146   -2.8770477875   4.5447885392
 H  2.7272031682   -5.0885016992   4.5833252858
 H  2.1185886866   -6.1998175656   2.4639146968
 H  2.0722348514   -6.2169529283   0.0313733731
 H  2.0030887555   -6.2779166602   -2.4001830402
 H  2.5095763163   -5.2347570315   -4.580854202
 H  3.6540340236   -3.0245316204   -4.667306684
 H  4.2878121652   -1.8634044523   -2.6170547864
