# Supplementary material for: Sequential closed-loop Bayesian optimization as a guide for organic molecular metallophotocatalyst formulation discovery
Source: Nat Chem. 2024 Jun 11;16(8):1286–94. doi: 10.1038/s41557-024-01546-5 (PMC11321994; doi:10.1038/s41557-024-01546-5)
Supplement: Supplementary file 2 — Containing complete dataset for BO workflow, including dataset for BO training, molecular DFT descriptors and molecular structure_XYZ. [file 41557_2024_1546_MOESM2_ESM.zip › molecular_structures_xyz/004.xyz]

45

 C  1.0735646296   0.2658234227   0.3487241976
 C  -0.1164494147   0.2006661706   0.1718857197
 C  -1.5320626255   0.1223675172   -0.0376669937
 C  -2.0440681288   -0.4950813954   -1.1848243178
 C  -3.4133939434   -0.5765600717   -1.3826199954
 C  -4.294494464   -0.0339963627   -0.44446042
 C  -5.7625925722   -0.1145092442   -0.6561133367
 C  -6.4220249853   -1.3472381943   -0.7525827922
 C  -5.6607758154   -2.5571003935   -0.6506823848
 N  -5.0359345117   -3.5272664192   -0.5740600422
 C  -7.811676245   -1.3808419752   -0.9855539912
 C  -8.5856794098   -2.640284843   -1.1141292463
 C  -8.4061238444   -3.7129827042   -0.2372117908
 C  -9.1732359256   -4.8641345753   -0.3751434963
 C  -10.1185611818   -4.9579973838   -1.3906479688
 C  -10.3078294054   -3.8889697999   -2.262468461
 C  -9.5539963573   -2.7327015225   -2.119063464
 N  -8.513689748   -0.2565417393   -1.1179375013
 C  -7.9277751479   0.9347068388   -1.0080804372
 C  -8.8213148918   2.1094163203   -1.1520554619
 C  -8.7160000241   3.222150938   -0.3134241386
 C  -9.5914159917   4.2920387548   -0.4582771858
 C  -10.5726657369   4.2646666876   -1.4433736325
 C  -10.6877116916   3.1552892033   -2.2769651551
 C  -9.8243979454   2.0793218954   -2.126187676
 C  -6.5398941608   1.0435780627   -0.7885774991
 C  -5.8890100865   2.3204507141   -0.8038601583
 N  -5.3505297593   3.3434068721   -0.8381025259
 C  -3.7851355055   0.5899887684   0.6968764813
 C  -2.4167062561   0.6628874833   0.9028828815
 H  2.1307337727   0.3234198598   0.5054910549
 H  -1.3641007616   -0.9105438349   -1.9204974105
 H  -3.7987673494   -1.0525295651   -2.2783176939
 H  -7.6892867431   -3.6450947569   0.5736264753
 H  -9.0335600162   -5.6870711027   0.3186949061
 H  -10.7121513136   -5.8605331593   -1.4996203618
 H  -11.0467887944   -3.9550002808   -3.0549403913
 H  -9.7039094702   -1.8954681053   -2.7922442488
 H  -7.9713352322   3.246213557   0.4746740471
 H  -9.5081432752   5.1462968994   0.2061483736
 H  -11.2517716742   5.1039944568   -1.5579885021
 H  -11.4538738339   3.1272632684   -3.045467763
 H  -9.9151362597   1.2108324627   -2.7695438264
 H  -4.4625157076   1.0086476784   1.4341521218
 H  -2.0268621951   1.1398095969   1.7955040116
