# Supplementary material for: Sequential closed-loop Bayesian optimization as a guide for organic molecular metallophotocatalyst formulation discovery
Source: Nat Chem. 2024 Jun 11;16(8):1286–94. doi: 10.1038/s41557-024-01546-5 (PMC11321994; doi:10.1038/s41557-024-01546-5)
Supplement: Supplementary file 2 — Containing complete dataset for BO workflow, including dataset for BO training, molecular DFT descriptors and molecular structure_XYZ. [file 41557_2024_1546_MOESM2_ESM.zip › molecular_structures_xyz/005.xyz]

49

 N  1.0850798501   0.16694865   1.1781282431
 C  2.1862529671   0.1267995936   0.8262760523
 C  3.5613727788   0.0784047045   0.4259073454
 C  4.2964855165   1.264949903   0.2236185143
 C  3.6843889197   2.6149480721   0.2352393237
 C  4.383224433   3.6678591027   0.8350641818
 C  3.8481013255   4.9481852495   0.8463466425
 C  2.6183204543   5.1960437267   0.2422669505
 C  1.9273460625   4.1580915266   -0.3738638899
 C  2.4540592359   2.8720040869   -0.3760136092
 N  5.6145220898   1.2296426917   0.0371874908
 C  6.2691431587   0.0714629505   -0.0206564843
 C  7.7377356102   0.1671186766   -0.196747056
 C  8.6175669631   -0.6697542892   0.4954380122
 C  9.990336287   -0.5326935327   0.3275064632
 C  10.4964271595   0.4336636579   -0.5353773818
 C  9.6254058534   1.2761857812   -1.2210659948
 C  8.2543934818   1.1510502144   -1.0460202379
 C  5.578517476   -1.1548094746   0.0530087792
 C  6.2503008409   -2.3928401032   -0.2085650993
 N  6.7784615286   -3.3942127861   -0.4457795708
 C  4.1998768878   -1.1643813966   0.3093021315
 C  3.4514215618   -2.4366046238   0.4551925143
 C  3.8482937925   -3.3839454715   1.4381119031
 C  3.1629783932   -4.5578663895   1.5817216996
 C  2.0551511771   -4.8637062125   0.7495501486
 C  1.3317466802   -6.0773438346   0.8715529175
 C  0.2680420456   -6.3398064545   0.0489604447
 C  -0.1253296015   -5.4024082421   -0.9355826181
 C  0.5537280838   -4.2215366405   -1.0765572936
 C  1.658745829   -3.9213284662   -0.2382486044
 C  2.3763364845   -2.7061617905   -0.3583683327
 H  5.3438903009   3.4709924874   1.2982452643
 H  4.3926956146   5.7553092939   1.3262538352
 H  2.2024158641   6.1989086372   0.2469392375
 H  0.9765965533   4.3486949127   -0.8616014735
 H  1.9165633736   2.0773643071   -0.8815667131
 H  8.2369201605   -1.410576152   1.1903216021
 H  10.6651212703   -1.1802535499   0.8783946966
 H  11.5691265101   0.5347683307   -0.6693281558
 H  10.0156275971   2.0339278928   -1.8933176376
 H  7.5718899949   1.808646712   -1.5733037257
 H  4.6877206776   -3.1591377928   2.088015672
 H  3.4606025435   -5.2743428563   2.3417911773
 H  1.6377700926   -6.7940247968   1.6284266762
 H  -0.2797943243   -7.2718662833   0.1486700761
 H  -0.9703269822   -5.6255213446   -1.5796227295
 H  0.2571922035   -3.4969782343   -1.8296686369
 H  2.0715952236   -1.9946504433   -1.120332751
