# Supplementary material for: Sequential closed-loop Bayesian optimization as a guide for organic molecular metallophotocatalyst formulation discovery
Source: Nat Chem. 2024 Jun 11;16(8):1286–94. doi: 10.1038/s41557-024-01546-5 (PMC11321994; doi:10.1038/s41557-024-01546-5)
Supplement: Supplementary file 2 — Containing complete dataset for BO workflow, including dataset for BO training, molecular DFT descriptors and molecular structure_XYZ. [file 41557_2024_1546_MOESM2_ESM.zip › molecular_structures_xyz/006.xyz]

53

 N  1.1285556028   0.1608193289   1.3259994424
 C  2.2189482264   0.1214302038   0.9415173002
 C  3.5776450765   0.0659766863   0.4893424064
 C  4.3234465473   1.2481366408   0.305270196
 C  3.7346765096   2.6054801081   0.397373048
 C  4.4673667384   3.6177747054   1.0257516671
 C  3.9538967753   4.9041130578   1.1124986499
 C  2.7122218525   5.1989991758   0.5557181892
 C  1.987644883   4.2022748943   -0.0892407934
 C  2.4926558283   2.9097915699   -0.166735753
 N  5.6318960077   1.2008364968   0.0626840576
 C  6.26240787   0.0360935293   -0.0741104021
 C  7.7241192151   0.117188811   -0.3052858935
 C  8.6157112823   -0.7665308163   0.3092331934
 C  9.9832853413   -0.6398128185   0.0968189061
 C  10.4721276333   0.3630891964   -0.7337111053
 C  9.5895551149   1.2513656243   -1.3426288316
 C  8.2242195012   1.1361239031   -1.1225919753
 C  5.5538664451   -1.1819227713   -0.0266938711
 C  6.1930469612   -2.4142628286   -0.3814140883
 N  6.6989185685   -3.4055492234   -0.6966305935
 C  4.1887930279   -1.1813675906   0.2933878387
 C  3.4204676446   -2.443877697   0.4221315941
 C  3.8488784498   -3.4460874117   1.2956927639
 C  3.1121283057   -4.6175735625   1.4096474761
 C  1.9561144477   -4.7970909322   0.6605346506
 C  1.5113767415   -3.804788442   -0.2188830146
 C  0.2676123454   -3.9815459291   -1.0105532434
 C  -0.5965890079   -2.9025842972   -1.2271485515
 C  -1.7629835584   -3.0645153337   -1.96540046
 C  -2.0871302737   -4.3081019884   -2.4990901688
 C  -1.2366828051   -5.3889508987   -2.2874513758
 C  -0.0699156843   -5.2273496839   -1.5494879054
 C  2.2594352396   -2.6310921168   -0.3286495743
 H  5.4369449251   3.3841703567   1.4519214337
 H  4.5247568526   5.6792468062   1.614164107
 H  2.3129965891   6.2066246864   0.6194148175
 H  1.0273663284   4.4304785016   -0.5408271511
 H  1.928904509   2.1484080497   -0.6947888336
 H  8.2493128326   -1.536828772   0.9791008576
 H  10.6679568276   -1.3238301875   0.5882837434
 H  11.5405964225   0.456855071   -0.9021819372
 H  9.9662906139   2.037720356   -1.9892094009
 H  7.5328193955   1.8294672102   -1.5890088169
 H  4.7414220721   -3.3019731598   1.8957023355
 H  3.4354864414   -5.3920244596   2.0977939781
 H  1.3797200057   -5.7095329646   0.7755198905
 H  -0.3647077445   -1.9341333606   -0.7933464483
 H  -2.4247563528   -2.2169652199   -2.1169597107
 H  -2.9985423595   -4.4345618766   -3.0755589782
 H  -1.478426955   -6.3622980525   -2.7038933516
 H  0.5958440524   -6.0728764954   -1.4055994319
 H  1.9492486906   -1.8643360793   -1.0309108821
