# Supplementary material for: Sequential closed-loop Bayesian optimization as a guide for organic molecular metallophotocatalyst formulation discovery
Source: Nat Chem. 2024 Jun 11;16(8):1286–94. doi: 10.1038/s41557-024-01546-5 (PMC11321994; doi:10.1038/s41557-024-01546-5)
Supplement: Supplementary file 2 — Containing complete dataset for BO workflow, including dataset for BO training, molecular DFT descriptors and molecular structure_XYZ. [file 41557_2024_1546_MOESM2_ESM.zip › molecular_structures_xyz/007.xyz]

53

 C  0.6676371013   -0.37681277   -0.0755946133
 O  1.7930628784   -0.9727712725   0.5522379809
 C  1.9703332426   -0.7514242888   1.8737921544
 C  3.1191140212   -1.378893186   2.4301476971
 C  3.4121510647   -1.2348558302   3.7534126599
 C  2.5787095275   -0.4572552514   4.6037596231
 C  2.8601514611   -0.2949110924   5.978555961
 C  2.0474839758   0.4730885084   6.7814979663
 C  2.3613332418   0.6545977011   8.2196629706
 C  2.6014366509   1.9288809357   8.7537001914
 C  2.6273169201   3.0577914482   7.8713489868
 N  2.6694806322   3.9587817009   7.1473010797
 C  2.9211240802   2.0713522247   10.118336795
 C  3.1817929786   3.3835179901   10.7588794684
 C  2.3871358164   4.5026447511   10.4959684314
 C  2.6416085385   5.707855122   11.1399314981
 C  3.692944495   5.8092480419   12.0446296451
 C  4.4837026809   4.6958794125   12.3164671886
 C  4.2242486179   3.4874154715   11.6854322839
 N  3.0262304469   1.007413422   10.9136445498
 C  2.7916318731   -0.2189232183   10.4495251247
 C  2.9233688317   -1.3161468388   11.4404811839
 C  1.9833527246   -2.3454152198   11.5340702896
 C  2.1248964224   -3.3358662435   12.4992544553
 C  3.2070388794   -3.3129878482   13.3722552855
 C  4.1436884932   -2.2862008345   13.2881145241
 C  3.9975949996   -1.2875878653   12.3354816671
 C  2.4516279154   -0.4340968526   9.0987818966
 C  2.2288754994   -1.7586185517   8.5992186012
 N  2.0522334553   -2.8268954005   8.1926017047
 C  0.9068006146   1.1053465023   6.2207078277
 C  0.607783395   0.9500811028   4.8945526902
 C  1.4335824992   0.1700668341   4.044547855
 C  1.1422998113   0.0084856711   2.6653153818
 H  0.7128177055   -0.6758940211   -1.123349964
 H  0.7064523596   0.7160201761   -0.007694687
 H  -0.2694913564   -0.7351428986   0.3645455611
 H  3.7479189307   -1.9701006524   1.7725598734
 H  4.2898784806   -1.7155112829   4.1756079158
 H  3.7444295828   -0.7742513297   6.3882962223
 H  1.5493266182   4.4308134821   9.8108615322
 H  2.0108058031   6.5675615834   10.9370305504
 H  3.8927024939   6.7530835684   12.5427227355
 H  5.3037374018   4.7687894692   13.0240660357
 H  4.8340858584   2.6164826924   11.8997984414
 H  1.1227266898   -2.363516876   10.8746736948
 H  1.3820022965   -4.1239935621   12.5709900715
 H  3.3180334254   -4.0907519006   14.1216117804
 H  4.9890173397   -2.2615744439   13.9687631244
 H  4.7216609144   -0.4823447647   12.2723310872
 H  0.2600538687   1.7009810482   6.8571682495
 H  -0.273404178   1.4271039497   4.4756290287
 H  0.2626319789   0.4955314864   2.2617677408
