# Supplementary material for: Sequential closed-loop Bayesian optimization as a guide for organic molecular metallophotocatalyst formulation discovery
Source: Nat Chem. 2024 Jun 11;16(8):1286–94. doi: 10.1038/s41557-024-01546-5 (PMC11321994; doi:10.1038/s41557-024-01546-5)
Supplement: Supplementary file 2 — Containing complete dataset for BO workflow, including dataset for BO training, molecular DFT descriptors and molecular structure_XYZ. [file 41557_2024_1546_MOESM2_ESM.zip › molecular_structures_xyz/008.xyz]

53

 C  2.2302106887   0.2369155843   -0.5767717365
 O  1.2078687035   1.2245000075   -0.596371551
 C  1.3223965373   2.2789538542   0.235502908
 C  2.366477933   2.4726898556   1.1076682538
 C  2.3843339087   3.6157877885   1.9310425007
 C  1.3901147682   4.561398206   1.8860255007
 C  1.4986083474   5.7577783875   2.7608708015
 C  1.7653018328   7.0301634944   2.2370059519
 C  2.024349157   7.1544669764   0.8335867957
 N  2.2532438268   7.2352408013   -0.2973003991
 C  1.8390636755   8.14180252   3.0995777427
 C  2.0290566727   9.5322325187   2.6228308147
 C  1.363684039   10.0221241783   1.4955118848
 C  1.5414771734   11.3418382154   1.0974361324
 C  2.3874802616   12.1811339639   1.8144752134
 C  3.0474943334   11.7012437262   2.9427017502
 C  2.8627533337   10.3877839655   3.3506025396
 N  1.7679859959   7.9858879123   4.4209208393
 C  1.5715322038   6.7859849491   4.9635875803
 C  1.5501373053   6.7436080659   6.4453212901
 C  0.9493755646   7.7970949928   7.1424761963
 C  0.9298491595   7.7989834617   8.5300738591
 C  1.5265939594   6.7591162031   9.2380862781
 C  2.1429768478   5.718197734   8.5518760098
 C  2.1532370912   5.7062657309   7.1621476661
 C  1.3727224888   5.6502287369   4.1514344612
 C  0.9881358749   4.3897023963   4.7138714946
 N  0.6524784254   3.3765381246   5.1597456771
 C  0.2801654014   4.3774678635   0.9983859977
 C  -0.8099458138   5.2825024866   0.9293166596
 C  -1.8566371545   5.0656539081   0.0703647937
 C  -1.873057032   3.9293169378   -0.7639582265
 C  -0.8415865541   3.0278360501   -0.7133067248
 C  0.2500473112   3.2266084545   0.1656052935
 H  1.9359673825   -0.5125792607   -1.3118698061
 H  2.3092694153   -0.2312742643   0.4099209003
 H  3.1982188141   0.6641228667   -0.8589266474
 H  3.1830791853   1.7655412278   1.1741645598
 H  3.2232809889   3.7528551522   2.6065648274
 H  0.6805638055   9.3872027499   0.9420104708
 H  1.010478716   11.7152180596   0.2275081636
 H  2.5279928143   13.2103228643   1.4986037537
 H  3.7070484669   12.3527802175   3.5073397335
 H  3.3694131795   10.0108990858   4.2323072357
 H  0.4915757641   8.6082246915   6.5868759821
 H  0.4493928969   8.6150513552   9.0607117453
 H  1.515698171   6.7635966974   10.3237528227
 H  2.6248342399   4.913491304   9.0981900488
 H  2.6591673565   4.9011774178   6.6406721337
 H  -0.8201762301   6.1547716485   1.5739373635
 H  -2.6804706229   5.7718885429   0.0359051794
 H  -2.7059292576   3.7674745918   -1.4410036686
 H  -0.8482513536   2.1466669997   -1.3435490471
