# Supplementary material for: Sequential closed-loop Bayesian optimization as a guide for organic molecular metallophotocatalyst formulation discovery
Source: Nat Chem. 2024 Jun 11;16(8):1286–94. doi: 10.1038/s41557-024-01546-5 (PMC11321994; doi:10.1038/s41557-024-01546-5)
Supplement: Supplementary file 2 — Containing complete dataset for BO workflow, including dataset for BO training, molecular DFT descriptors and molecular structure_XYZ. [file 41557_2024_1546_MOESM2_ESM.zip › molecular_structures_xyz/009.xyz]

65

 N  1.3408540129   -0.3874409016   0.8162429041
 C  2.4546351289   -0.2832707158   0.5212086018
 C  3.8437607216   -0.1623974184   0.1928131006
 C  4.492667   1.0861965745   0.2732909983
 C  3.7750419564   2.362406493   0.5067354177
 C  4.3496311584   3.3160521537   1.353372357
 C  3.7151002813   4.5303699077   1.5744686697
 C  2.5098285198   4.8141938576   0.9376209652
 C  1.9424285677   3.8785561173   0.0789428016
 C  2.5682342082   2.6561682654   -0.1347620016
 N  5.8171793304   1.1782369276   0.1698595723
 C  6.5604146847   0.1006526886   -0.0748188462
 C  8.0247643089   0.326793366   -0.1270996548
 C  8.9293266161   -0.5754455209   0.4402560908
 C  10.2935774622   -0.3124539454   0.405765736
 C  10.7673579646   0.8468126195   -0.1994766451
 C  9.8711081282   1.7526854735   -0.760688851
 C  8.5072094254   1.4998757727   -0.7165951527
 C  5.9639695368   -1.1568761495   -0.2967676266
 C  6.7454549533   -2.2591270574   -0.7726377815
 N  7.3705532071   -3.1406561389   -1.1856359637
 C  4.5786287079   -1.3141736166   -0.1309032254
 C  3.9239434476   -2.6314841375   -0.289802447
 C  4.3616672   -3.7428580674   0.4376340186
 C  3.750269985   -4.9760984577   0.2929111234
 C  2.6755848668   -5.1426909829   -0.5925138676
 N  2.0548071472   -6.391354078   -0.7430750003
 C  2.0043579053   -7.3147334482   0.339194868
 C  1.5971790229   -6.8993201676   1.6092751829
 C  1.5455928573   -7.8099884083   2.6575828372
 C  1.8784365451   -9.1453993626   2.449332625
 C  2.2728624823   -9.5619722635   1.1814833676
 C  2.3444538245   -8.6532266789   0.1324072385
 C  1.4610982229   -6.7646113818   -1.9819442279
 C  2.157589275   -6.6004818328   -3.1816905238
 C  1.5713179738   -6.9736368612   -4.3850135666
 C  0.2963380442   -7.5317280698   -4.4056789987
 C  -0.3931229602   -7.706129148   -3.2095216425
 C  0.1794164091   -7.3184818361   -2.0039376565
 C  2.2372957213   -4.029105695   -1.3236284625
 C  2.8509347244   -2.7979135713   -1.1712178271
 H  5.2921752264   3.0925694837   1.8412764348
 H  4.1629247605   5.2582799007   2.2438668238
 H  2.0165951545   5.7666496381   1.1063495156
 H  1.0120519835   4.1016302121   -0.4338629001
 H  2.1285822275   1.945298657   -0.8261982009
 H  8.5707795154   -1.470558851   0.9371965804
 H  10.986555736   -1.0135186217   0.8603215913
 H  11.8339774371   1.0477340847   -0.2290429377
 H  10.2359645569   2.6598211417   -1.2323658362
 H  7.8041625811   2.2054107868   -1.1459265804
 H  5.1872327373   -3.6442357468   1.1353790153
 H  4.1129883655   -5.8197828299   0.8681123613
 H  1.3203845921   -5.8627210272   1.772085928
 H  1.2279972583   -7.4739470209   3.6401960988
 H  1.8295337757   -9.8559197122   3.2686561096
 H  2.5390369577   -10.6002087621   1.00664486
 H  2.6652623185   -8.9782082344   -0.852015743
 H  3.1585744887   -6.1815329511   -3.1684827918
 H  2.1232582194   -6.8401319009   -5.3106800535
 H  -0.1556883635   -7.8294335389   -5.3467248355
 H  -1.3901224593   -8.1366356067   -3.2123001136
 H  -0.3659258215   -7.4432936161   -1.0740702081
 H  1.4065289511   -4.1271481923   -2.0124239705
 H  2.4928512259   -1.9563115971   -1.7556996546
