# Supplementary material for: Sequential closed-loop Bayesian optimization as a guide for organic molecular metallophotocatalyst formulation discovery
Source: Nat Chem. 2024 Jun 11;16(8):1286–94. doi: 10.1038/s41557-024-01546-5 (PMC11321994; doi:10.1038/s41557-024-01546-5)
Supplement: Supplementary file 2 — Containing complete dataset for BO workflow, including dataset for BO training, molecular DFT descriptors and molecular structure_XYZ. [file 41557_2024_1546_MOESM2_ESM.zip › molecular_structures_xyz/010.xyz]

66

 N  1.8363649091   -0.6029437319   2.3593480979
 C  2.7057387518   -0.4363066474   1.614780544
 C  3.8045206694   -0.2439509877   0.714728187
 C  4.5273620113   0.9653142602   0.7122246612
 C  4.1387740523   2.1439867831   1.524676906
 C  5.1370662709   2.8748667235   2.1765910529
 C  4.8086032923   3.9930804385   2.9301146603
 C  3.4822829757   4.4063285991   3.0244590236
 C  2.486921434   3.696483583   2.3615407272
 C  2.810558672   2.5680574489   1.6172217069
 N  5.6306945466   1.1059274795   -0.0212966917
 C  6.0588893693   0.1171117949   -0.8047577393
 C  7.2877106512   0.4055329783   -1.5863122639
 C  8.3507951676   1.054800026   -0.9508133998
 C  9.5085589748   1.357727584   -1.6537342483
 C  9.6094682001   1.0354311488   -3.004525786
 C  8.5473678492   0.4096327823   -3.6479766334
 C  7.3917318922   0.091449984   -2.9435936778
 C  5.3767339663   -1.1140137417   -0.8639084269
 C  5.8607384401   -2.1814151948   -1.688610005
 N  6.2509506091   -3.0461521012   -2.3502855788
 C  4.2250870186   -1.3152644741   -0.0877799338
 C  3.4932426305   -2.6045421143   -0.0958489825
 C  4.1539788003   -3.7940270779   0.2694439905
 C  3.4985641114   -5.012465147   0.2824543886
 C  2.1539615269   -5.0337172544   -0.0916539167
 C  1.4756262598   -3.8521283681   -0.4674982828
 C  2.1482077742   -2.635269223   -0.4601955133
 C  0.1194471447   -4.2419121479   -0.7883120692
 C  -1.0090457643   -3.5415131939   -1.2165120203
 C  -2.1877215016   -4.2379776051   -1.4347431804
 C  -2.2448127448   -5.6244435735   -1.2300740293
 C  -1.1359864444   -6.3428429667   -0.807173271
 C  0.047470107   -5.6375502117   -0.5853755681
 N  1.2859896559   -6.1023309769   -0.1623109181
 C  1.6256136039   -7.4709657892   0.1832404734
 C  2.4406160529   -8.1953718242   -0.8697891621
 C  3.5069472962   -9.0056092081   -0.4830950269
 C  4.2445361538   -9.708456294   -1.4316340196
 C  3.9256660716   -9.6013790674   -2.780878999
 C  2.864448586   -8.790338999   -3.1750285652
 C  2.1261118596   -8.09310999   -2.2255676379
 H  6.1699846936   2.5539655769   2.0951763113
 H  5.5899239903   4.5452460768   3.4430543231
 H  3.2263479656   5.2844876224   3.6093866721
 H  1.4534653643   4.0237597999   2.4169638422
 H  2.0278826622   2.0375659051   1.0858577192
 H  8.2662817963   1.3115734836   0.0997825988
 H  10.3328986211   1.8497748314   -1.1469629703
 H  10.5128207706   1.2781300968   -3.5557911909
 H  8.612751517   0.172026489   -4.7051072421
 H  6.5621642085   -0.3745429311   -3.4640735088
 H  5.1972437498   -3.7537052644   0.5651465817
 H  4.0210969318   -5.9177420929   0.5706220817
 H  1.6366645114   -1.7226844657   -0.7509504993
 H  -0.9619234413   -2.4680906515   -1.3753894467
 H  -3.0747563004   -3.7087160711   -1.7683238751
 H  -3.1774742995   -6.1511749387   -1.408568597
 H  -1.193591802   -7.4158365193   -0.6578083468
 H  2.1713878078   -7.4644540805   1.1310926379
 H  0.6886093537   -8.0027645401   0.3664324891
 H  3.7634873193   -9.0851392513   0.5702414996
 H  5.0742011099   -10.3334465792   -1.1146330704
 H  4.5026125935   -10.1442417537   -3.5235773562
 H  2.6101642218   -8.7003002311   -4.227051419
 H  1.2999657511   -7.4626842142   -2.5417581069
