# Supplementary material for: Sequential closed-loop Bayesian optimization as a guide for organic molecular metallophotocatalyst formulation discovery
Source: Nat Chem. 2024 Jun 11;16(8):1286–94. doi: 10.1038/s41557-024-01546-5 (PMC11321994; doi:10.1038/s41557-024-01546-5)
Supplement: Supplementary file 2 — Containing complete dataset for BO workflow, including dataset for BO training, molecular DFT descriptors and molecular structure_XYZ. [file 41557_2024_1546_MOESM2_ESM.zip › molecular_structures_xyz/011.xyz]

55

 N  1.1390657213   -0.3749439548   0.2945327246
 C  2.2748349564   -0.2932999918   0.0915074152
 C  3.6878178964   -0.2056931729   -0.1281683575
 C  4.3582316925   1.0316185516   -0.0418752709
 C  3.6564500457   2.3284533977   0.1069627036
 C  4.1993434851   3.2963327681   0.9584298182
 C  3.5776820538   4.5282376599   1.1057845794
 C  2.4184261221   4.8150913157   0.38980449
 C  1.8844933116   3.8649383711   -0.4742637978
 C  2.4967750125   2.6252218455   -0.6145309081
 N  5.6883555409   1.0916103572   -0.0623636248
 C  6.423455447   -0.0072628448   -0.2215924631
 C  7.8920780525   0.1894004442   -0.1916686367
 C  8.7423620055   -0.7099653274   0.4576603697
 C  10.111693763   -0.4752715543   0.4938633635
 C  10.6446580132   0.6524744868   -0.1214637313
 C  9.8020554401   1.5560741605   -0.7635817317
 C  8.4328097348   1.3320019062   -0.790491904
 C  5.814726852   -1.2611993758   -0.4335636644
 C  6.595469297   -2.4049256514   -0.8007009154
 N  7.2165314521   -3.3256654317   -1.1237766761
 C  4.4198612593   -1.3789002211   -0.358138724
 C  3.7458653264   -2.6915625135   -0.5152809881
 C  4.0583706975   -3.7524635756   0.3393947612
 C  3.4253773336   -4.9765002822   0.1984064275
 C  2.4735983385   -5.1693012289   -0.8118453439
 C  1.8245960627   -6.4331649598   -0.9630908951
 C  1.2752298433   -7.5030155262   -1.0911086834
 C  0.6257917251   -8.7680696293   -1.2425409248
 C  0.8958725385   -9.813581029   -0.3485192753
 C  0.2630011491   -11.0397051314   -0.499268749
 C  -0.6423858133   -11.2382690371   -1.5381902319
 C  -0.9148367753   -10.2039834904   -2.4295575813
 C  -0.2869608382   -8.9743872593   -2.286393245
 C  2.166644603   -4.1063195209   -1.6717962907
 C  2.7919985513   -2.8797199015   -1.519460521
 H  5.1060464846   3.0699774747   1.5087980663
 H  3.9996156391   5.2673118391   1.7796338888
 H  1.9352720323   5.7809785692   0.501263582
 H  0.9910501712   4.0896224365   -1.0482242424
 H  2.0847682598   1.9028036609   -1.310734516
 H  8.3369167792   -1.5796181956   0.963283873
 H  10.7618563797   -1.1737916244   1.0110793253
 H  11.7153311556   0.8308238985   -0.0959744509
 H  10.2129019908   2.4389302163   -1.2432708767
 H  7.7712453816   2.0358131671   -1.283680787
 H  4.7881233046   -3.6149812084   1.1306655572
 H  3.665080846   -5.7917947982   0.8723035229
 H  1.6019646479   -9.6553320152   0.4601192917
 H  0.4774822738   -11.8439460282   0.1976603348
 H  -1.1354542242   -12.1986759781   -1.6531366813
 H  -1.6200249306   -10.3555577796   -3.2408842312
 H  -0.4968695397   -8.1661511192   -2.9793561579
 H  1.4355135385   -4.2480816969   -2.4602448513
 H  2.5499399127   -2.0674154718   -2.1970441648
