# Supplementary material for: Sequential closed-loop Bayesian optimization as a guide for organic molecular metallophotocatalyst formulation discovery
Source: Nat Chem. 2024 Jun 11;16(8):1286–94. doi: 10.1038/s41557-024-01546-5 (PMC11321994; doi:10.1038/s41557-024-01546-5)
Supplement: Supplementary file 2 — Containing complete dataset for BO workflow, including dataset for BO training, molecular DFT descriptors and molecular structure_XYZ. [file 41557_2024_1546_MOESM2_ESM.zip › molecular_structures_xyz/012.xyz]

57

 N  1.1739843041   -0.391103306   0.4680409432
 C  2.3030736997   -0.3106039247   0.2299935687
 C  3.7093498876   -0.2199561244   -0.0289981687
 C  4.3702973158   1.024490393   0.0124875519
 C  3.6592241242   2.3181786944   0.1471353006
 C  4.2080243447   3.3088048306   0.9680206973
 C  3.5760988733   4.5370644123   1.1023906485
 C  2.4001099606   4.7970920219   0.4037258112
 C  1.8601539356   3.8242445721   -0.4309114343
 C  2.4830278856   2.5884211691   -0.5580600285
 N  5.6989610284   1.0960365113   -0.040296072
 C  6.439368861   -0.0009846933   -0.1882580155
 C  7.9066485006   0.2082723376   -0.1970518925
 C  8.7787442491   -0.6665790919   0.456629163
 C  10.1465797898   -0.4203323974   0.455462367
 C  10.656215957   0.694385179   -0.2019317745
 C  9.7918517591   1.5736203965   -0.848895606
 C  8.4242633849   1.3382477157   -0.8386215745
 C  5.8376065703   -1.2646653628   -0.3560035147
 C  6.6223860261   -2.4081209825   -0.7155982989
 N  7.2486026941   -3.3272008606   -1.0335657386
 C  4.4449270248   -1.3938298629   -0.2490232619
 C  3.7778545936   -2.711441811   -0.3692907034
 C  4.1351976546   -3.7710457387   0.4718546864
 C  3.5067457669   -4.9998837115   0.3642468138
 C  2.5119258687   -5.2194890003   -0.599481468
 C  1.8193815431   -6.5018037496   -0.7729315692
 C  2.112138545   -7.6501582265   -0.1469311976
 C  1.4226149179   -8.9362925239   -0.3140784246
 C  1.9472451973   -10.0635477485   0.3307138775
 C  1.3437442909   -11.3092040535   0.2056452529
 C  0.1965636831   -11.4523702598   -0.5671506401
 C  -0.3410467694   -10.3389030838   -1.2101682633
 C  0.2619401248   -9.095464923   -1.085136273
 C  2.1627611337   -4.1518730527   -1.4359776196
 C  2.7787655893   -2.9151574622   -1.3235248049
 H  5.1276307946   3.1034623649   1.5051156647
 H  4.0029213676   5.2941474518   1.7527809268
 H  1.9084881903   5.7597834578   0.505534816
 H  0.9532608789   4.0277056205   -0.9915490334
 H  2.0657725195   1.8472474133   -1.2311913774
 H  8.3922961362   -1.525556766   0.9942709646
 H  10.8140316204   -1.0995826127   0.976311865
 H  11.7256385778   0.8816546625   -0.2056316289
 H  10.1842102346   2.4463522577   -1.3614609617
 H  7.7459297014   2.0233336964   -1.3353862746
 H  4.8956601151   -3.6243254977   1.2323076265
 H  3.7921859505   -5.7931552223   1.0467004844
 H  1.007250731   -6.4773483029   -1.4959374925
 H  2.9442077963   -7.677593786   0.5534472933
 H  2.843581761   -9.9558974598   0.9356363717
 H  1.7710091806   -12.1685970581   0.7137764029
 H  -0.2793136058   -12.4232120953   -0.6667965289
 H  -1.2398029738   -10.4405608502   -1.8112893264
 H  -0.1795194147   -8.2409042574   -1.5878299921
 H  1.39578035   -4.2987455359   -2.1907404622
 H  2.4949477724   -2.110453763   -1.9943396756
