# Supplementary material for: Sequential closed-loop Bayesian optimization as a guide for organic molecular metallophotocatalyst formulation discovery
Source: Nat Chem. 2024 Jun 11;16(8):1286–94. doi: 10.1038/s41557-024-01546-5 (PMC11321994; doi:10.1038/s41557-024-01546-5)
Supplement: Supplementary file 2 — Containing complete dataset for BO workflow, including dataset for BO training, molecular DFT descriptors and molecular structure_XYZ. [file 41557_2024_1546_MOESM2_ESM.zip › molecular_structures_xyz/013.xyz]

59

 N  1.2588245115   0.0410642194   1.2984715687
 C  2.3173225928   0.0465313474   0.832056353
 C  3.6418147417   0.0415547006   0.2857293874
 C  4.4008470731   1.2276965442   0.2211501796
 C  3.8478096986   2.5660947168   0.5376806745
 C  4.6391536172   3.4735683557   1.2495068804
 C  4.1588370205   4.7418067857   1.5438960052
 C  2.8911388154   5.1252297247   1.1141537019
 C  2.1069066769   4.2351778217   0.3880258883
 C  2.5792257744   2.9596445337   0.1025445884
 N  5.6897605305   1.1976722045   -0.1113606261
 C  6.2862893055   0.0556804933   -0.4482295774
 C  7.7311237676   0.1534203101   -0.7645329443
 C  8.6431936551   -0.8243973405   -0.3577923961
 C  9.9956416073   -0.6816646717   -0.6441483324
 C  10.4491139141   0.4320786849   -1.3429319286
 C  9.5468019624   1.4136136955   -1.7444000986
 C  8.197391195   1.2806152511   -1.4493778985
 C  5.5557730444   -1.1481080919   -0.5213849743
 C  6.1423281664   -2.3318936123   -1.0758901499
 N  6.6010354716   -3.2825617502   -1.5489563692
 C  4.2118030012   -1.1727822429   -0.122067745
 C  3.424171623   -2.4295559686   -0.1359893713
 C  3.8490923236   -3.5422948597   0.5926478312
 C  3.106836557   -4.7146043715   0.576595821
 C  1.9333075087   -4.8139448729   -0.176408842
 C  1.13088935   -6.0671739153   -0.147232004
 C  0.7287210562   -6.5644216446   1.072154804
 C  -0.0609960784   -7.7297950525   1.1727406273
 C  -0.4460161861   -8.3966914287   0.0426840708
 C  -0.0400402101   -7.9377045519   -1.2363522935
 C  -0.4123447408   -8.6385824882   -2.4129924388
 C  0.0038348988   -8.2158727109   -3.6465119881
 C  0.8247415864   -7.0713793574   -3.7568645443
 C  1.1949504402   -6.3685262434   -2.6400063521
 C  0.7647021939   -6.7660570919   -1.3450484264
 C  1.515106544   -3.6949727014   -0.9043143953
 C  2.2451332035   -2.515868872   -0.8807842399
 H  5.6284790023   3.1721972926   1.5761381273
 H  4.7759262908   5.4337827383   2.1084446384
 H  2.5179387427   6.1193969591   1.3402759566
 H  1.1252024906   4.5348032716   0.0349598221
 H  1.9681372211   2.2851229398   -0.4873421995
 H  8.3073550938   -1.6856337426   0.2092302625
 H  10.6965892711   -1.4415330136   -0.3133802224
 H  11.5055535106   0.5387365093   -1.5695472568
 H  9.8956734639   2.2863058313   -2.2876276454
 H  7.4914572706   2.045469758   -1.7539854279
 H  4.7562825557   -3.4889569567   1.1860918416
 H  3.4477563723   -5.5703774082   1.1504494184
 H  1.005335198   -6.0339122726   1.9782130471
 H  -0.3669161259   -8.0832381961   2.1525466662
 H  -1.0616833441   -9.2896735573   0.1051935678
 H  -1.0321627237   -9.525232148   -2.311202798
 H  -0.2852071274   -8.7610512218   -4.5398383743
 H  1.1693819598   -6.7498754786   -4.7350564229
 H  1.8368393489   -5.5016953351   -2.7443411689
 H  0.6001904663   -3.7411852949   -1.4858766119
 H  1.9019948494   -1.6609762234   -1.4547656657
