# Supplementary material for: Sequential closed-loop Bayesian optimization as a guide for organic molecular metallophotocatalyst formulation discovery
Source: Nat Chem. 2024 Jun 11;16(8):1286–94. doi: 10.1038/s41557-024-01546-5 (PMC11321994; doi:10.1038/s41557-024-01546-5)
Supplement: Supplementary file 2 — Containing complete dataset for BO workflow, including dataset for BO training, molecular DFT descriptors and molecular structure_XYZ. [file 41557_2024_1546_MOESM2_ESM.zip › molecular_structures_xyz/014.xyz]

54

 N  1.0453484829   -0.1324614353   0.2424437306
 C  2.1893629568   -0.1059404736   0.0743015703
 C  3.6111729874   -0.0818288872   -0.1049734914
 C  4.3193857298   1.1360889133   -0.0891335343
 C  3.6552936094   2.4595014074   -0.0028728292
 C  4.2101585053   3.440494104   0.8251316977
 C  3.6233487704   4.6947694337   0.9165985003
 C  2.4882070739   4.9906693085   0.1664797412
 C  1.9434853115   4.0266757835   -0.6750091236
 C  2.520199367   2.76470177   -0.7584195247
 N  5.6508506654   1.1575914546   -0.1314336046
 C  6.3495031624   0.0273693958   -0.2261023471
 C  7.8237614626   0.1868359165   -0.2888997407
 C  8.4383460994   1.1043642708   0.569000524
 C  9.8127402369   1.292414806   0.525980408
 C  10.5860252361   0.5828377022   -0.3890465229
 C  9.9782853273   -0.3147409836   -1.2601295458
 C  8.603776249   -0.5168608862   -1.2098308089
 C  5.706984405   -1.2263300565   -0.2542211502
 C  6.467248516   -2.4396570675   -0.3146289012
 N  7.0768585583   -3.4215780767   -0.3578969545
 C  4.307886359   -1.2958047391   -0.1876777108
 C  3.5906160583   -2.5954086809   -0.1844558434
 C  3.8330804973   -3.529775098   0.8295352249
 C  3.162592103   -4.746257085   0.8486517466
 C  2.2526462063   -5.0286109742   -0.1641981256
 C  2.0077572982   -4.0964004829   -1.1850286021
 C  2.6657609661   -2.8799344806   -1.1969382574
 C  0.9886819029   -4.6407253965   -2.1562010086
 C  0.6711293795   -5.9972391575   -1.5738958375
 C  -0.2056576798   -6.9694746874   -2.0314660079
 C  -0.3292897797   -8.1579454185   -1.3132007524
 C  0.4154173087   -8.3705648706   -0.1521861908
 C  1.2966711484   -7.3988675716   0.3116657464
 C  1.4189662559   -6.2128014276   -0.4056965757
 H  5.0983707765   3.2084897836   1.4028708068
 H  4.0544341132   5.4442446641   1.5729669867
 H  2.0327521203   5.9739094902   0.2338773873
 H  1.0689769808   4.2570577977   -1.2753034952
 H  2.0993474791   2.0300763376   -1.4362044087
 H  7.8321874927   1.660946981   1.2757773261
 H  10.2813525859   1.9968698396   1.2061013178
 H  11.6604310615   0.7346299736   -0.4266485831
 H  10.5733220359   -0.8575035716   -1.9878145469
 H  8.1399803168   -1.2020081395   -1.9109941568
 H  4.5399036763   -3.2939226127   1.6185757965
 H  3.3512781513   -5.4589712506   1.6455762929
 H  2.4832750285   -2.1574846198   -1.9870863917
 H  0.1003402616   -4.0008065499   -2.21759341
 H  1.3915984418   -4.713749575   -3.1734118554
 H  -0.7884544782   -6.8109188559   -2.9346035353
 H  -1.0124118477   -8.9271560834   -1.6609980113
 H  0.3057518559   -9.3028000566   0.3937443796
 H  1.8759432109   -7.5651598819   1.215352202
