# Supplementary material for: Sequential closed-loop Bayesian optimization as a guide for organic molecular metallophotocatalyst formulation discovery
Source: Nat Chem. 2024 Jun 11;16(8):1286–94. doi: 10.1038/s41557-024-01546-5 (PMC11321994; doi:10.1038/s41557-024-01546-5)
Supplement: Supplementary file 2 — Containing complete dataset for BO workflow, including dataset for BO training, molecular DFT descriptors and molecular structure_XYZ. [file 41557_2024_1546_MOESM2_ESM.zip › molecular_structures_xyz/015.xyz]

59

 C  -0.1371819656   0.5345891032   -1.3370077451
 C  0.3727134239   1.1861485848   -0.05834804
 N  1.2171759098   2.3441207864   -0.3095927858
 C  2.5871863604   2.3139942994   -0.5250385235
 C  3.4604744058   1.2254218208   -0.5031557194
 C  4.8038857071   1.4733502537   -0.744233574
 C  5.2766140355   2.7683372145   -1.004813466
 C  4.4047832945   3.8461743292   -1.0289026439
 C  3.0483091391   3.6221366307   -0.7895066059
 C  1.8845112475   4.4802411352   -0.7393345556
 C  1.6929942739   5.8464687566   -0.9089538872
 C  0.4048292069   6.3714735115   -0.8128675767
 C  0.1809020739   7.8216653379   -1.0059688439
 C  -0.7301886567   8.3054796315   -1.9584182417
 C  -1.3563918076   7.3845363757   -2.8596858079
 N  -1.8373226489   6.6434642152   -3.606562417
 C  -0.953405688   9.6918287151   -2.0778580588
 C  -1.9634585336   10.277324432   -2.9918483202
 C  -3.2371579513   9.7199454245   -3.1343712084
 C  -4.1715454395   10.3155353636   -3.9732432015
 C  -3.8423368193   11.4662090083   -4.6817624028
 C  -2.5772976789   12.0302108513   -4.5393489967
 C  -1.6460244848   11.4454878088   -3.6926474892
 N  -0.2287900112   10.5653507177   -1.3808645084
 C  0.6874425835   10.1513379527   -0.5075228779
 C  1.4515765508   11.2208517543   0.1782715804
 C  0.7852292304   12.3903682079   0.5584917202
 C  1.4757183792   13.4191651684   1.1836274736
 C  2.8428869464   13.3001151304   1.4189953659
 C  3.5159292865   12.1482489264   1.0255514391
 C  2.8252719633   11.1105659642   0.4109255131
 C  0.8756474332   8.778574688   -0.24920968
 C  1.7060166034   8.346955208   0.8358071771
 N  2.3508146123   8.0010807872   1.7318878069
 C  -0.6837655312   5.5189554278   -0.5364336068
 C  -0.5122985929   4.1600540636   -0.3471846661
 C  0.7811882933   3.6423882823   -0.4508867453
 H  -0.7361366183   1.238035847   -1.923499761
 H  -0.7646033047   -0.3283353876   -1.092457389
 H  0.6937623303   0.1880638933   -1.9590535356
 H  -0.4609310959   1.5118702499   0.5684796215
 H  0.953715758   0.4740273958   0.5329852229
 H  3.1063197974   0.2187396767   -0.3080612301
 H  5.5041125329   0.6433810437   -0.7329233802
 H  6.3345943494   2.9248783671   -1.1903758069
 H  4.7692557663   4.8489880411   -1.2320762838
 H  2.5343788222   6.4935963092   -1.1368274772
 H  -3.5150017881   8.8370104141   -2.5691993162
 H  -5.1616732897   9.880789697   -4.0670504674
 H  -4.572520843   11.9268788244   -5.3400745105
 H  -2.315989793   12.9294666077   -5.0883807991
 H  -0.6616014439   11.8847688636   -3.5735960295
 H  -0.2783853953   12.4808870107   0.3668154266
 H  0.9461903816   14.3171425016   1.4862986111
 H  3.3837486578   14.1073988188   1.9032649647
 H  4.5848498856   12.0569836676   1.1905943157
 H  3.3664429724   10.2284137492   0.0868046911
 H  -1.6797712267   5.9409791566   -0.4491661006
 H  -1.3624016063   3.5237993836   -0.1271966471
