# Supplementary material for: Sequential closed-loop Bayesian optimization as a guide for organic molecular metallophotocatalyst formulation discovery
Source: Nat Chem. 2024 Jun 11;16(8):1286–94. doi: 10.1038/s41557-024-01546-5 (PMC11321994; doi:10.1038/s41557-024-01546-5)
Supplement: Supplementary file 2 — Containing complete dataset for BO workflow, including dataset for BO training, molecular DFT descriptors and molecular structure_XYZ. [file 41557_2024_1546_MOESM2_ESM.zip › molecular_structures_xyz/016.xyz]

56

 C  1.6951477652   0.5306832444   0.6598014381
 N  0.6863226467   0.0767848426   1.5924702236
 C  -0.4317874038   0.796967107   1.9811851577
 C  -0.8586214808   2.0570810182   1.560631851
 C  -2.0345260444   2.5520086271   2.1055391046
 C  -2.7713550848   1.821013547   3.0494386169
 C  -2.339473126   0.5718245012   3.4687844882
 C  -1.1595962448   0.0520844061   2.9348826433
 C  -0.4230082932   -1.1766374544   3.1370613686
 C  -0.6237673374   -2.2935721711   3.9402626863
 C  0.2969585506   -3.3389899541   3.8944133472
 C  0.0933500611   -4.5465253377   4.7294397895
 C  -0.019925525   -5.821402336   4.153908727
 C  -0.0185920913   -5.9437113638   2.7261349746
 N  -0.0422719878   -6.0353744289   1.5733115915
 C  -0.243622821   -6.947178928   4.970601154
 C  -0.3635951488   -8.3260839627   4.4365999099
 C  0.5036719154   -8.8135102448   3.4552742137
 C  0.3836151156   -10.1224039544   3.0031273272
 C  -0.6054005624   -10.9528482182   3.5191221092
 C  -1.4686881884   -10.4751507777   4.5016222604
 C  -1.3427921176   -9.1731642662   4.9653729949
 N  -0.3828492385   -6.8231455233   6.2899728298
 C  -0.2695178147   -5.6333649439   6.878639718
 C  -0.430236628   -5.6316782362   8.3548605388
 C  0.4389306422   -4.9308454741   9.1946280472
 C  0.2724209333   -4.9831379068   10.5738957785
 C  -0.7647520561   -5.7266976127   11.1262089447
 C  -1.6303962163   -6.4324233144   10.2948097657
 C  -1.458245932   -6.3943774986   8.9181649877
 C  -0.0246659987   -4.4677486079   6.1257826345
 C  0.0775233892   -3.1898787145   6.766134636
 N  0.1584196726   -2.1574295924   7.2813241009
 C  1.4202491081   -3.2525214535   3.0475201414
 C  1.6457080828   -2.1443374153   2.2511733105
 C  0.7100299105   -1.108391893   2.2921460632
 H  1.2257199405   1.1283895973   -0.1237878302
 H  2.1704119662   -0.3315199417   0.1894717783
 H  2.4620651766   1.1338958614   1.1574987473
 H  -0.2931506687   2.6343479873   0.8369467345
 H  -2.3894198933   3.530257427   1.7951171726
 H  -3.6864083533   2.2406666569   3.4554388419
 H  -2.9072103251   0.0068024701   4.2023596934
 H  -1.4980220084   -2.3575345686   4.5807498164
 H  1.2944259704   -8.1844227666   3.0613449046
 H  1.0707877087   -10.494242225   2.2496698046
 H  -0.7000935558   -11.9733430054   3.160851529
 H  -2.240933358   -11.1198741306   4.9094916533
 H  -2.009444104   -8.7999016716   5.7352491436
 H  1.265362927   -4.365169985   8.7790742156
 H  0.9611636926   -4.4447249955   11.2172727454
 H  -0.895637181   -5.7616387051   12.203416965
 H  -2.4403858271   -7.0168259739   10.7200094974
 H  -2.1270938731   -6.9487906694   8.2685714822
 H  2.1385126957   -4.0661266338   3.0347713891
 H  2.5264786187   -2.0893504367   1.6211442418
