# Supplementary material for: Sequential closed-loop Bayesian optimization as a guide for organic molecular metallophotocatalyst formulation discovery
Source: Nat Chem. 2024 Jun 11;16(8):1286–94. doi: 10.1038/s41557-024-01546-5 (PMC11321994; doi:10.1038/s41557-024-01546-5)
Supplement: Supplementary file 2 — Containing complete dataset for BO workflow, including dataset for BO training, molecular DFT descriptors and molecular structure_XYZ. [file 41557_2024_1546_MOESM2_ESM.zip › molecular_structures_xyz/017.xyz]

63

 N  1.2051252751   -0.0671346412   -0.6681470825
 C  2.348035054   -0.0371870193   -0.4929020522
 C  3.7631041649   -0.0072503103   -0.2695013587
 C  4.4639347287   1.2146284636   -0.2445145674
 C  3.8125011988   2.5299347037   -0.4660643468
 C  4.153818599   3.599225869   0.3678989119
 C  3.5774554429   4.8475689926   0.1785208709
 C  2.670293067   5.0475386299   -0.8587104302
 C  2.3432713034   3.9938588595   -1.705271062
 C  2.9075287599   2.7384614038   -1.5097539665
 N  5.7745964093   1.2528960384   -0.0093311775
 C  6.4666107377   0.1306217439   0.1830302616
 C  7.9217906408   0.3026838215   0.4143540836
 C  8.3564630132   1.359336575   1.2209502812
 C  9.711318879   1.5586700914   1.4458754657
 C  10.6487335051   0.7182572751   0.8511719948
 C  10.2245684035   -0.3212393101   0.0304701014
 C  8.8678428289   -0.5325284291   -0.1857368286
 C  5.828422891   -1.1256122073   0.1836949449
 C  6.5510696596   -2.3144120341   0.5279943337
 N  7.1260208532   -3.2715346474   0.830096981
 C  4.4473232513   -1.2113430808   -0.0459797388
 C  3.7438156948   -2.5169573366   -0.033346193
 C  2.7047535954   -2.7492890801   0.8887711822
 C  2.0341650535   -3.958363926   0.9361946687
 C  2.4091326332   -4.948805293   0.0280074151
 C  3.4385818911   -4.7299178782   -0.9132280451
 C  4.1130154467   -3.513570905   -0.9338844547
 C  3.5435358939   -5.9374776168   -1.7039383196
 C  4.3664220157   -6.3264326179   -2.7620917095
 C  4.2115912443   -7.5947455332   -3.2994006649
 C  3.2467907934   -8.4741914403   -2.7862740649
 C  2.4175784916   -8.10968988   -1.7357802082
 C  2.5728319055   -6.829647572   -1.2051017554
 N  1.8903460475   -6.2210035194   -0.1525058964
 C  0.8384610638   -6.8061330178   0.6064085629
 C  0.973544143   -6.9455205658   1.9864381488
 C  -0.060452291   -7.5083050001   2.725931256
 C  -1.2177233877   -7.9484116302   2.0907990886
 C  -1.3437451495   -7.8159169572   0.7112576714
 C  -0.3223052148   -7.2370300645   -0.0332068614
 H  4.8662011439   3.4420922021   1.1708157551
 H  3.8388789706   5.6674129415   0.8402867471
 H  2.2240794788   6.0256429018   -1.0102601555
 H  1.6504268286   4.1478006828   -2.5265360432
 H  2.6628253795   1.9313857283   -2.19157384
 H  7.6238402233   2.0161073428   1.6774993499
 H  10.0369575305   2.3734434077   2.0850306
 H  11.708838691   0.8776706042   1.0230737751
 H  10.9509979639   -0.9687791933   -0.4503858092
 H  8.5523133406   -1.3321349337   -0.8469985987
 H  2.4343238294   -1.9700338415   1.5938457374
 H  1.243820492   -4.1229458631   1.6593547763
 H  4.9035588371   -3.3369509836   -1.6569054777
 H  5.1166373263   -5.6457061187   -3.1535138092
 H  4.8421827638   -7.9133011675   -4.1234722786
 H  3.1454877054   -9.4650495735   -3.2186385314
 H  1.6768084946   -8.7973869913   -1.3435834425
 H  1.8872221886   -6.6189862697   2.4724410763
 H  0.0456680297   -7.6126835222   3.8012278684
 H  -2.0202317969   -8.3944130832   2.6700171626
 H  -2.245721738   -8.1539922332   0.2106592322
 H  -0.4223942194   -7.1118729904   -1.1063895346
