# Supplementary material for: Sequential closed-loop Bayesian optimization as a guide for organic molecular metallophotocatalyst formulation discovery
Source: Nat Chem. 2024 Jun 11;16(8):1286–94. doi: 10.1038/s41557-024-01546-5 (PMC11321994; doi:10.1038/s41557-024-01546-5)
Supplement: Supplementary file 2 — Containing complete dataset for BO workflow, including dataset for BO training, molecular DFT descriptors and molecular structure_XYZ. [file 41557_2024_1546_MOESM2_ESM.zip › molecular_structures_xyz/018.xyz]

73

 C  -3.9210884977   5.4647771748   -0.9535886937
 O  -3.6077865456   4.264205886   -1.641209622
 C  -2.5262012884   4.2623967833   -2.459197603
 C  -1.6927464023   5.3596862794   -2.672318124
 C  -0.6122720785   5.2466363618   -3.543673476
 C  -0.3362904894   4.0488877864   -4.1942021179
 N  0.798319134   3.9371092092   -5.0530550738
 C  2.0692861803   4.3113471413   -4.5209444674
 C  2.5455214412   3.7125441818   -3.3512243689
 C  3.7609948038   4.0933287989   -2.8109084048
 C  4.5385381502   5.0719648354   -3.4385462905
 O  5.7172638298   5.3705092653   -2.838521494
 C  6.5368371294   6.3618868558   -3.4369225013
 C  4.0740708033   5.6700802897   -4.6099115445
 C  2.8402536011   5.2942486888   -5.1340568299
 C  0.6679503613   3.4994086169   -6.3691105473
 C  -0.5635250911   3.5795775367   -7.0420273518
 C  -0.6848929216   3.1504336055   -8.3514605932
 C  0.406083293   2.6121991381   -9.0419194245
 C  0.2707946641   2.1526518463   -10.4394492998
 C  -0.2378848657   2.9920601479   -11.4441041537
 C  -0.4948852621   4.3690712726   -11.1440127819
 N  -0.6718081571   5.4879456791   -10.9089646034
 C  -0.4099553247   2.4991130411   -12.7530353097
 C  -1.0346925186   3.2868350546   -13.8424910601
 C  -0.4978008864   3.2039231714   -15.1313736678
 C  -1.0720405461   3.9129060784   -16.1771328966
 C  -2.2002392643   4.6972996018   -15.9521321289
 C  -2.7515356095   4.76856301   -14.6771615347
 C  -2.1715221542   4.0702678435   -13.6247749632
 N  0.0171728623   1.2833496719   -13.0896716545
 C  0.5626616352   0.4751811955   -12.1823525142
 C  1.0333486344   -0.836763015   -12.6874530441
 C  2.2312472988   -1.4072798091   -12.2478958851
 C  2.6588910838   -2.6232192057   -12.7676494021
 C  1.8940482339   -3.2831681702   -13.7236856708
 C  0.7033258861   -2.7168087674   -14.1710204157
 C  0.2796375134   -1.4964993635   -13.6637590141
 C  0.6458169643   0.8561235715   -10.8280932906
 C  1.0258316564   -0.0938083051   -9.8253616976
 N  1.3013819593   -0.8683207665   -9.0113491024
 C  1.6303747704   2.5245087931   -8.3703765456
 C  1.764897147   2.9628108423   -7.0656286321
 C  -1.1688583126   2.9487112801   -3.963191412
 C  -2.2566225117   3.0566262294   -3.1157131799
 H  -4.8117273077   5.2497289626   -0.3616870079
 H  -4.1403081381   6.2814521708   -1.6506548129
 H  -3.1080822185   5.7679872229   -0.2842173721
 H  -1.8755128653   6.3060011026   -2.1781151384
 H  0.027916526   6.1068065061   -3.7125981514
 H  1.9525900306   2.9458753704   -2.8624050837
 H  4.1336691319   3.6336162792   -1.901285468
 H  6.8415186393   6.0734527439   -4.4492633914
 H  6.0303970515   7.3330419162   -3.4739369541
 H  7.4222712233   6.4428734553   -2.8050303438
 H  4.6512048266   6.4356337084   -5.1138095197
 H  2.4769073215   5.7735813883   -6.0377374537
 H  -1.4299969499   3.9896551509   -6.5376851508
 H  -1.6518197721   3.2244124467   -8.8397413578
 H  0.3770931347   2.586284836   -15.3024962047
 H  -0.6392389265   3.8519578513   -17.1707993064
 H  -2.6523676003   5.2478232936   -16.7714756391
 H  -3.6410487124   5.3646643625   -14.499424035
 H  -2.6255630534   4.1154375165   -12.6408452034
 H  2.8493025857   -0.8919238327   -11.5207405926
 H  3.5965588682   -3.051501029   -12.4277413076
 H  2.2279214014   -4.2353580076   -14.1245200592
 H  0.1037522804   -3.2265629859   -14.9187097782
 H  -0.6439147147   -1.0481271617   -14.0133752742
 H  2.4996332233   2.1197250615   -8.8796222052
 H  2.7285934424   2.8834405799   -6.577447386
 H  -0.9594339614   2.0043391008   -4.4556602675
 H  -2.9068657761   2.206802627   -2.935133146
