# Supplementary material for: Sequential closed-loop Bayesian optimization as a guide for organic molecular metallophotocatalyst formulation discovery
Source: Nat Chem. 2024 Jun 11;16(8):1286–94. doi: 10.1038/s41557-024-01546-5 (PMC11321994; doi:10.1038/s41557-024-01546-5)
Supplement: Supplementary file 2 — Containing complete dataset for BO workflow, including dataset for BO training, molecular DFT descriptors and molecular structure_XYZ. [file 41557_2024_1546_MOESM2_ESM.zip › molecular_structures_xyz/019.xyz]

63

 N  1.6075795337   -0.4713727728   1.5332109287
 C  2.6329513235   -0.31611932   1.0209672709
 C  3.9190622058   -0.1412057247   0.4141596015
 C  4.5790912847   1.1038479616   0.4608748187
 C  3.9454108483   2.3433996323   0.9699867149
 C  4.7114029398   3.2249545622   1.7400511644
 C  4.1557718117   4.4034357279   2.2176601373
 C  2.8350777078   4.7248812632   1.9157862783
 C  2.073861583   3.8632748066   1.1330678698
 C  2.6227451457   2.6759027538   0.6635856636
 N  5.8457512794   1.2207801564   0.0670166638
 C  6.5084569033   0.1812000375   -0.4362744618
 C  7.9218129666   0.4347680209   -0.8041956641
 C  8.9290022001   -0.5019237337   -0.5550669733
 C  10.2480645917   -0.2143301328   -0.8850693897
 C  10.5731772035   1.0045045537   -1.470909652
 C  9.5757874345   1.9451260781   -1.7140764841
 C  8.2594662943   1.6668116286   -1.3742312377
 C  5.8693881651   -1.0613705003   -0.6250000262
 C  6.5123518982   -2.1177961226   -1.3484991981
 N  7.0143115138   -2.96470081   -1.9556828137
 C  4.5577497433   -1.2456098242   -0.1663881658
 C  3.8732173056   -2.5563431564   -0.2904587199
 C  4.423665801   -3.6990325887   0.2946798931
 C  3.7864028339   -4.9252745801   0.1776025152
 C  2.5852375359   -5.0225291266   -0.5238574555
 N  1.9320108655   -6.2733020035   -0.6422369221
 C  1.5693319991   -7.1080021136   0.4148264428
 C  1.7206699799   -6.9162302441   1.7878309455
 C  1.2445672926   -7.9082699258   2.6330719579
 C  0.6277415436   -9.0638625427   2.1330372242
 C  0.4699754604   -9.243130207   0.7672720377
 C  0.9399979865   -8.2585287059   -0.1029852328
 C  0.9258849004   -8.1148071829   -1.5436682352
 C  0.4607084601   -8.92116442   -2.5834310145
 C  0.6214608779   -8.4903950251   -3.8914598491
 C  1.2472936927   -7.2661725157   -4.1662573083
 C  1.716964601   -6.4469938524   -3.1495930924
 C  1.54176859   -6.8806017472   -1.8357778785
 C  2.0286487722   -3.8855592435   -1.1085030144
 C  2.6709468909   -2.6617319554   -0.9937011533
 H  5.7416599245   2.9730232583   1.9664483075
 H  4.7553482308   5.0738261217   2.8254562498
 H  2.4020812275   5.6492743583   2.2855965643
 H  1.0494221007   4.1171181318   0.8797388238
 H  2.0248943027   2.0267129556   0.0333134469
 H  8.6948892438   -1.4460511407   -0.0755596054
 H  11.0239181983   -0.9442563684   -0.6768698409
 H  11.6036889916   1.2244076092   -1.732513224
 H  9.8244644352   2.89923699   -2.16812867
 H  7.479756163   2.3985777556   -1.5551325675
 H  5.3545938252   -3.6318799975   0.8482091944
 H  4.225986986   -5.8110238065   0.6227367376
 H  2.1899694322   -6.0237520906   2.1861482442
 H  1.3517029012   -7.7824446557   3.7063000543
 H  0.2680485591   -9.8207691858   2.8229667605
 H  -0.0155009955   -10.1331700591   0.3776150046
 H  -0.0156812143   -9.8732067329   -2.3681190925
 H  0.2645306547   -9.1058555532   -4.7112757705
 H  1.3710294101   -6.949824839   -5.1976357958
 H  2.2053116048   -5.5054930635   -3.3743348215
 H  1.0886537743   -3.9579762837   -1.6443161524
 H  2.2336422773   -1.7837005089   -1.4577680328
