# Supplementary material for: Sequential closed-loop Bayesian optimization as a guide for organic molecular metallophotocatalyst formulation discovery
Source: Nat Chem. 2024 Jun 11;16(8):1286–94. doi: 10.1038/s41557-024-01546-5 (PMC11321994; doi:10.1038/s41557-024-01546-5)
Supplement: Supplementary file 2 — Containing complete dataset for BO workflow, including dataset for BO training, molecular DFT descriptors and molecular structure_XYZ. [file 41557_2024_1546_MOESM2_ESM.zip › molecular_structures_xyz/020.xyz]

57

 N  1.1443211981   0.2207892532   1.3369432964
 C  2.222770839   0.2047318517   0.9195705398
 C  3.5656162745   0.1598808347   0.4216442945
 C  4.3233427068   1.3341334039   0.241267784
 C  3.7765752343   2.6947091371   0.4635392961
 C  4.5748564296   3.6461790852   1.1065086134
 C  4.0993201479   4.9327030707   1.3177891438
 C  2.8296223157   5.2897708925   0.8714961915
 C  2.0386517629   4.3547217738   0.2126987864
 C  2.5060448825   3.061253854   0.0113929502
 N  5.6020410924   1.2739389494   -0.1294462048
 C  6.1929827865   0.1046095039   -0.3711138518
 C  7.612418211   0.1725467258   -0.796001422
 C  8.4632619492   1.0823518592   -0.1601249249
 C  9.7941647828   1.1813216538   -0.5406413589
 C  10.285464449   0.3882064725   -1.5742590756
 C  9.4393840774   -0.5026092784   -2.2258012355
 C  8.1090983923   -0.6146186176   -1.8383609381
 C  5.4922483656   -1.1083021121   -0.2126424554
 C  6.1361746103   -2.3747350651   -0.3994578273
 N  6.6454343464   -3.4042307606   -0.5347590438
 C  4.1529348282   -1.0898597898   0.1923100082
 C  3.4037036056   -2.3544391596   0.4314827895
 C  3.7001793642   -3.0908692074   1.5784829828
 C  3.0234159292   -4.2646545115   1.8663546047
 C  2.0305842116   -4.7419285015   1.0079272703
 C  1.3098317551   -5.9563358911   1.2834288724
 C  0.3525705242   -6.4087379778   0.4425903332
 C  0.0198624566   -5.6939331331   -0.7607056342
 C  -0.9658661642   -6.146589163   -1.6422526324
 C  -1.264590084   -5.4362879737   -2.7985904308
 C  -0.5865361542   -4.2616322549   -3.0981575816
 C  0.4051682577   -3.7744156713   -2.2417216149
 C  1.1300613128   -2.5656381952   -2.5206414716
 C  2.085373818   -2.1039658573   -1.681655626
 C  2.4172661316   -2.8034137337   -0.4665261559
 C  1.7252549644   -4.0099283462   -0.1700150287
 C  0.7161672058   -4.4924895512   -1.0584309326
 H  5.5657582311   3.3666988136   1.4477785393
 H  4.721977582   5.6596160202   1.8298954454
 H  2.4602640866   6.2979673   1.0321470833
 H  1.0550097737   4.6319585374   -0.1529366749
 H  1.8886793313   2.3490369571   -0.5250729066
 H  8.0758388719   1.7030361001   0.6406097498
 H  10.4493095721   1.8809673316   -0.0310966868
 H  11.3255350873   0.4692667682   -1.8748739355
 H  9.8120926221   -1.1106814225   -3.0440091555
 H  7.4549810256   -1.2958631788   -2.3713219536
 H  4.4655218844   -2.729883749   2.2583807968
 H  3.2616614816   -4.820811822   2.7678789137
 H  1.556288923   -6.5020781366   2.1895232089
 H  -0.1864652112   -7.3264380916   0.6598920852
 H  -1.4983212064   -7.064994708   -1.4121471305
 H  -2.0329341069   -5.8023301887   -3.4725295288
 H  -0.8211954014   -3.7093255708   -4.0035886133
 H  0.8949758939   -2.024779701   -3.4328289349
 H  2.6196247423   -1.1929148286   -1.9281326127
