# Supplementary material for: Sequential closed-loop Bayesian optimization as a guide for organic molecular metallophotocatalyst formulation discovery
Source: Nat Chem. 2024 Jun 11;16(8):1286–94. doi: 10.1038/s41557-024-01546-5 (PMC11321994; doi:10.1038/s41557-024-01546-5)
Supplement: Supplementary file 2 — Containing complete dataset for BO workflow, including dataset for BO training, molecular DFT descriptors and molecular structure_XYZ. [file 41557_2024_1546_MOESM2_ESM.zip › molecular_structures_xyz/021.xyz]

52

 C  0.9815785369   0.0974428639   -1.1574207154
 C  0.5264631001   -1.2923174959   -0.8087962951
 C  -0.6326453797   -1.7969785395   -1.3417852827
 C  -1.0805137483   -3.0978485659   -1.035518136
 C  -0.3622707712   -3.9104088606   -0.1950252248
 C  -0.8608279502   -5.2872717874   0.0690934056
 C  -0.2293819486   -6.4110743844   -0.4788917582
 C  0.8674018257   -6.2122079458   -1.3787335433
 N  1.7367959817   -6.0327371031   -2.1201444276
 C  -0.7155915168   -7.7003240083   -0.182998578
 C  -0.0570578706   -8.9460013323   -0.6426282101
 C  1.3327876915   -9.0935351635   -0.6279627793
 C  1.913486549   -10.2883022204   -1.0364273309
 C  1.1154224919   -11.3422308286   -1.4684293671
 C  -0.270109893   -11.2043166068   -1.4783832344
 C  -0.8541973906   -10.017334173   -1.0593266974
 N  -1.8355925056   -7.8613351079   0.5204247628
 C  -2.5003016737   -6.815844221   1.007886585
 C  -3.7542657327   -7.1280616092   1.7338254603
 C  -3.7982500677   -8.2625122836   2.550951373
 C  -4.9629287678   -8.5928835012   3.2293453559
 C  -6.1023836159   -7.8058350976   3.0846312287
 C  -6.0719092397   -6.688111249   2.2575488033
 C  -4.9036256284   -6.3464878346   1.5867297367
 C  -2.0027693425   -5.5058738191   0.8482850556
 C  -2.6102446786   -4.38961705   1.5101026571
 N  -3.0805343565   -3.4875066844   2.0603722918
 C  0.8457909053   -3.4282538725   0.4014373992
 C  1.6079849881   -4.2076998809   1.3102200857
 C  2.7590893786   -3.7172726596   1.8686004541
 C  3.2060306813   -2.4184569666   1.5488186184
 C  2.48625671   -1.6378357874   0.6825437271
 C  1.2880082875   -2.1105749348   0.0862382492
 H  0.2802198395   0.5674626683   -1.8509776713
 H  1.9703356524   0.0908817567   -1.6289868645
 H  1.0540142993   0.7324326542   -0.2676568558
 H  -1.2217839024   -1.1862481957   -2.0191344675
 H  -1.9989642998   -3.4628220788   -1.4848691259
 H  1.9658863001   -8.2896223735   -0.2689437204
 H  2.9931998463   -10.3960232099   -1.009621401
 H  1.571631447   -12.2729362043   -1.7915007149
 H  -0.8975145989   -12.024894796   -1.8120660379
 H  -1.9330969653   -9.9072986682   -1.0591918612
 H  -2.9100684182   -8.8760124955   2.655629696
 H  -4.9822671408   -9.467835265   3.8715498787
 H  -7.0148512174   -8.0675344626   3.6116052308
 H  -6.9621004215   -6.081036124   2.1266741827
 H  -4.90166452   -5.4869907858   0.9253339782
 H  1.2697686386   -5.2044881686   1.5725755104
 H  3.3275296002   -4.328964558   2.5623180496
 H  4.1196519836   -2.0372434797   1.9943112406
 H  2.8339588278   -0.6381375022   0.4479972845
