# Supplementary material for: Sequential closed-loop Bayesian optimization as a guide for organic molecular metallophotocatalyst formulation discovery
Source: Nat Chem. 2024 Jun 11;16(8):1286–94. doi: 10.1038/s41557-024-01546-5 (PMC11321994; doi:10.1038/s41557-024-01546-5)
Supplement: Supplementary file 2 — Containing complete dataset for BO workflow, including dataset for BO training, molecular DFT descriptors and molecular structure_XYZ. [file 41557_2024_1546_MOESM2_ESM.zip › molecular_structures_xyz/022.xyz]

58

 C  0.0815010979   0.2176543491   -0.4308971311
 N  1.0417332345   -0.8765604007   -0.4619152781
 C  1.8095194756   -1.1131155721   0.7146532062
 C  1.6669146645   -2.2980019379   1.4396382313
 C  2.4047417765   -2.4996354642   2.6003164587
 C  3.2755888136   -1.5158568088   3.059928685
 C  3.4105269318   -0.3297414845   2.3450840123
 C  2.6883874108   -0.1310952435   1.1736434549
 C  1.0147904048   -1.7793813123   -1.5075693992
 C  2.0280618169   -2.7468088134   -1.6703766119
 C  2.0072649461   -3.626168376   -2.7342932979
 C  0.9944582142   -3.5759262305   -3.7016527208
 C  0.9831131358   -4.5215913394   -4.8366828867
 C  1.017116289   -5.9111462798   -4.6311621729
 C  0.956334777   -6.4202391385   -3.2929480747
 N  0.8787814332   -6.830352949   -2.2140618429
 C  0.9886622892   -6.7905824038   -5.7311283591
 C  1.0330247092   -8.2674224722   -5.5930760343
 C  0.2102184354   -9.0473529207   -6.4121368334
 C  0.2418889368   -10.4319984184   -6.3238785127
 C  1.1102207584   -11.0549895391   -5.4313558554
 C  1.9459936329   -10.2865487618   -4.6282559376
 C  1.9069969587   -8.8991816007   -4.7043080178
 N  0.8968826246   -6.3305381902   -6.9786084546
 C  0.8728628963   -5.0206868671   -7.2197804881
 C  0.7884897401   -4.6349723556   -8.651441695
 C  -0.1096194773   -5.3159710563   -9.4790023409
 C  -0.2024499671   -4.9961011232   -10.8264931035
 C  0.6156490814   -4.0077093979   -11.3672585567
 C  1.5264724537   -3.341911089   -10.554309786
 C  1.6118104677   -3.6493634934   -9.2011218856
 C  0.918367214   -4.0829666682   -6.1699436312
 C  0.8780970837   -2.6780183635   -6.4485085897
 N  0.8441188127   -1.5437346858   -6.6729540026
 C  -0.0026128633   -2.6095205471   -3.5519422014
 C  -0.0036663066   -1.7343423684   -2.4782095265
 H  0.3413072063   0.8919911648   0.3841136596
 H  -0.9432260873   -0.1407171222   -0.2655939165
 H  0.1055428795   0.7838079515   -1.3668290476
 H  0.9756516488   -3.0587842012   1.091194026
 H  2.2866229659   -3.4256863307   3.1550122989
 H  3.8452606795   -1.6729268712   3.9706578377
 H  4.089787229   0.4427297033   2.692968937
 H  2.8034826879   0.7873808921   0.6060600109
 H  2.8451993674   -2.7976861021   -0.961369525
 H  2.8129965206   -4.347249498   -2.8326966661
 H  -0.4597454594   -8.559256953   -7.1115948089
 H  -0.4106066216   -11.0269611213   -6.9553085744
 H  1.1391136492   -12.1383895811   -5.3668261059
 H  2.6374103743   -10.7663748548   -3.9427515476
 H  2.5808088147   -8.3132102899   -4.0889814606
 H  -0.7406693356   -6.0908123118   -9.0566757483
 H  -0.9130795265   -5.5214099947   -11.4569862241
 H  0.5471805624   -3.761835094   -12.4225883448
 H  2.1794619183   -2.5827824613   -10.9734253382
 H  2.3425961695   -3.1392033042   -8.5831928723
 H  -0.8155856903   -2.5537749721   -4.2688759075
 H  -0.8134118556   -1.021289324   -2.3927115021
