# Supplementary material for: Sequential closed-loop Bayesian optimization as a guide for organic molecular metallophotocatalyst formulation discovery
Source: Nat Chem. 2024 Jun 11;16(8):1286–94. doi: 10.1038/s41557-024-01546-5 (PMC11321994; doi:10.1038/s41557-024-01546-5)
Supplement: Supplementary file 2 — Containing complete dataset for BO workflow, including dataset for BO training, molecular DFT descriptors and molecular structure_XYZ. [file 41557_2024_1546_MOESM2_ESM.zip › molecular_structures_xyz/023.xyz]

56

 C  0.5836254548   0.7898201112   0.3381567829
 C  0.1745582717   -0.3297599275   1.2566368346
 C  0.8355288534   -1.5593851256   1.2315791885
 C  0.4443807459   -2.6036563767   2.0588092048
 C  -0.6267782105   -2.4554089359   2.9462957586
 C  -1.0454857593   -3.568454313   3.8336307605
 C  -0.1039052581   -4.4501471248   4.3759776743
 C  -0.4930575224   -5.4947418078   5.2008427406
 C  -1.840143505   -5.6776089379   5.5211397249
 C  -2.2538179193   -6.7907834969   6.4113916228
 C  -2.0122297521   -8.127112747   6.0638529731
 C  -1.433220484   -8.4198817557   4.7858159059
 N  -0.9880500606   -8.6480534516   3.7430007195
 C  -2.433879326   -9.1631097755   6.9210477952
 C  -2.2079187145   -10.5998927913   6.6308522277
 C  -0.9867901104   -11.0684702909   6.1390417062
 C  -0.8000376008   -12.4266522058   5.9099607685
 C  -1.8299119897   -13.3266068623   6.1618864449
 C  -3.0465405856   -12.8667731037   6.6591138902
 C  -3.2318678076   -11.5130795017   6.9021036775
 N  -3.0866136042   -8.8963523406   8.0513828721
 C  -3.3245746931   -7.639694221   8.4240048147
 C  -4.0438824369   -7.4774118832   9.7119799935
 C  -3.6468192667   -6.5398811544   10.6686665792
 C  -4.3292865767   -6.441403927   11.8758496679
 C  -5.4153009209   -7.2700936885   12.135754458
 C  -5.8107696956   -8.2117244878   11.1893740357
 C  -5.1229845423   -8.3227713746   9.9891377009
 C  -2.918906641   -6.5537812439   7.6226498346
 C  -3.2076658091   -5.204526381   8.0097247894
 N  -3.4422339615   -4.1133824551   8.313059673
 C  -2.7875993848   -4.8003681326   4.9891847702
 C  -2.393553457   -3.7669858995   4.1522879762
 C  -1.2877055289   -1.2232464853   2.9742593958
 C  -0.8912648274   -0.1814886591   2.145579136
 H  0.3251532522   1.7656620994   0.7593460407
 H  0.0769544373   0.7080261431   -0.6312385827
 H  1.6601044885   0.7732698517   0.1433755058
 H  1.6686555382   -1.7037984536   0.5485803659
 H  0.9688185264   -3.5526245026   2.0007612072
 H  0.9512822837   -4.3079196665   4.1673355283
 H  0.2578228482   -6.1587996788   5.6175446889
 H  -0.1675280564   -10.3803965289   5.961303366
 H  0.1565120969   -12.7810151895   5.5389869532
 H  -1.6832443948   -14.3864427259   5.9773782166
 H  -3.8527036244   -13.5653231681   6.8604778702
 H  -4.1758381359   -11.1521456252   7.295890567
 H  -2.7877606607   -5.9028707044   10.4891406798
 H  -4.005188365   -5.7174829631   12.6168416815
 H  -5.9500177339   -7.1870987958   13.0770255721
 H  -6.6556930971   -8.8637296287   11.3879860314
 H  -5.4240385624   -9.0602986743   9.2528759586
 H  -3.8410334012   -4.9395022813   5.2105419742
 H  -3.1498434986   -3.1165885929   3.7253561016
 H  -2.1069070226   -1.06699094   3.6695508308
 H  -1.4155242923   0.7692007794   2.1967173446
