# Supplementary material for: Sequential closed-loop Bayesian optimization as a guide for organic molecular metallophotocatalyst formulation discovery
Source: Nat Chem. 2024 Jun 11;16(8):1286–94. doi: 10.1038/s41557-024-01546-5 (PMC11321994; doi:10.1038/s41557-024-01546-5)
Supplement: Supplementary file 2 — Containing complete dataset for BO workflow, including dataset for BO training, molecular DFT descriptors and molecular structure_XYZ. [file 41557_2024_1546_MOESM2_ESM.zip › molecular_structures_xyz/024.xyz]

71

 C  -1.4086203965   1.6552713619   -5.1277388127
 C  -0.6628481985   0.3841407529   -4.8184228417
 C  0.6824758074   0.2414858404   -5.1656591425
 C  1.3691789934   -0.9272831421   -4.8570393291
 C  0.7327338395   -1.9686549144   -4.1928262442
 C  -0.6145903932   -1.8449228337   -3.8506188165
 N  -1.2883799968   -2.8958828339   -3.1663790027
 C  -1.1745109905   -4.2237892649   -3.6045718467
 C  -1.2398874486   -5.2892874347   -2.6956467261
 C  -1.141632343   -6.5990898819   -3.1335117625
 C  -0.9490865394   -6.8918109899   -4.4864786295
 C  -0.8314479967   -8.2948240138   -4.9494589085
 C  -1.8684422117   -9.2201837395   -4.7562465453
 C  -3.0509011685   -8.8135209652   -4.0567402604
 N  -3.9999597051   -8.4840897831   -3.4834477828
 C  -1.7402137599   -10.5332001887   -5.2512570675
 C  -2.820044574   -11.5471166629   -5.1665587823
 C  -4.1497384503   -11.2384755643   -5.4659046521
 C  -5.1262915105   -12.2260018547   -5.4086139138
 C  -4.7874491876   -13.5253157693   -5.0464377839
 C  -3.4630498166   -13.8408490661   -4.7548384742
 C  -2.4828898818   -12.8607432749   -4.8244701643
 N  -0.6076896973   -10.9452021676   -5.8179676105
 C  0.4191880477   -10.112492839   -5.9782941371
 C  1.6355884084   -10.7045837535   -6.5869957909
 C  1.4874113529   -11.6025602742   -7.6490038952
 C  2.6016999887   -12.1916121565   -8.229933377
 C  3.8749189131   -11.9070882552   -7.7435014445
 C  4.0279245561   -11.0320294238   -6.6734308323
 C  2.9153736386   -10.4293338422   -6.0978887545
 C  0.3220764461   -8.7586726925   -5.6002507814
 C  1.3911033241   -7.8434726608   -5.8698893005
 N  2.2474726606   -7.0992167347   -6.0948451799
 C  -0.8699281726   -5.8298168269   -5.3915841916
 C  -0.9927157774   -4.5189786808   -4.9630608654
 C  -2.0763067221   -2.5715322906   -2.0260422015
 C  -1.5688005776   -1.7230360852   -1.0425969703
 C  -2.3586400187   -1.3921312233   0.0526359339
 C  -3.6401047645   -1.9124235348   0.1842490489
 C  -4.1589587763   -2.770605791   -0.7893069519
 C  -5.5428975194   -3.3464580163   -0.6454521806
 C  -3.370522693   -3.0819006081   -1.8944046439
 C  -1.3011577032   -0.672143   -4.1710999833
 H  -1.2348810677   2.4101405504   -4.3513847511
 H  -2.4873449818   1.483318753   -5.1812639273
 H  -1.0817415627   2.0873799957   -6.0783027476
 H  1.1924961096   1.050849821   -5.6808080309
 H  2.4165664822   -1.0267898253   -5.1265277304
 H  1.2746699405   -2.874029405   -3.940700086
 H  -1.3610044659   -5.0901932186   -1.6373299432
 H  -1.1840416489   -7.4030511201   -2.4054441481
 H  -4.4238145738   -10.2354596558   -5.7740145972
 H  -6.1539103358   -11.9781163481   -5.6549466937
 H  -5.5532869212   -14.2933379993   -4.9974417295
 H  -3.1924721826   -14.8542485075   -4.4751621767
 H  -1.4484970543   -13.1035191796   -4.6063176302
 H  0.4929431995   -11.8271575449   -8.0191516263
 H  2.4760641228   -12.8766731036   -9.0625762583
 H  4.7460353389   -12.3724127439   -8.1944773627
 H  5.0163953383   -10.8208012991   -6.2778994555
 H  3.0478888271   -9.7689672393   -5.2479589825
 H  -0.7421008634   -6.0285518553   -6.4509683971
 H  -0.9559655559   -3.7159803398   -5.6898575611
 H  -0.5644227081   -1.3243278901   -1.1387049702
 H  -1.9628577676   -0.7279590256   0.8153726239
 H  -4.2469178908   -1.6505795891   1.0467916413
 H  -5.5604973752   -4.1407212519   0.1102006366
 H  -6.2600559819   -2.5832705973   -0.3269551403
 H  -5.8965599599   -3.7773758854   -1.5860741831
 H  -3.767044672   -3.7303215733   -2.6698333475
 H  -2.3516707745   -0.5852488425   -3.9101918266
