# Supplementary material for: Sequential closed-loop Bayesian optimization as a guide for organic molecular metallophotocatalyst formulation discovery
Source: Nat Chem. 2024 Jun 11;16(8):1286–94. doi: 10.1038/s41557-024-01546-5 (PMC11321994; doi:10.1038/s41557-024-01546-5)
Supplement: Supplementary file 2 — Containing complete dataset for BO workflow, including dataset for BO training, molecular DFT descriptors and molecular structure_XYZ. [file 41557_2024_1546_MOESM2_ESM.zip › molecular_structures_xyz/025.xyz]

71

 C  -1.56739653   1.73593284   -9.0863073263
 C  -1.1698036119   2.2986457998   -7.7479336805
 C  -1.8807162519   1.9732112683   -6.5906202329
 C  -1.5413462442   2.5140916575   -5.3576616347
 C  -0.4595226764   3.3888866413   -5.2467916987
 N  -0.0934378312   3.919470201   -3.9759033456
 C  0.0432871349   3.0136010529   -2.8841524565
 C  0.8059343847   1.8533850589   -3.0249420866
 C  0.9201887783   0.9585108282   -1.9693233167
 C  0.2941231615   1.196139599   -0.7437868661
 C  0.4072511447   0.2111409002   0.3888498383
 C  -0.4580715428   2.3646699445   -0.6134450678
 C  -0.595415379   3.2584884387   -1.6682199806
 C  0.1307578081   5.289713893   -3.8057989364
 C  -0.5091567393   6.2328376525   -4.6253006919
 C  -0.2876258264   7.5874899052   -4.451381486
 C  0.5833466553   8.0561247649   -3.4624735048
 C  0.8207593913   9.5042305537   -3.2830185109
 C  -0.2395196814   10.4060322434   -3.0968616878
 C  -1.5696401055   9.9008909172   -2.9292661725
 N  -2.6381057009   9.4897509914   -2.7628903458
 C  0.0217055996   11.7869020551   -2.9912909052
 C  -1.0457773822   12.8110297524   -2.8934983594
 C  -0.8678982787   13.8921294528   -2.0240323195
 C  -1.8393607669   14.878030659   -1.9228382546
 C  -2.9904444684   14.8062889913   -2.7029209701
 C  -3.1645921614   13.7450127091   -3.5848888508
 C  -2.1998938037   12.7489964039   -3.6794832298
 N  1.2707010753   12.2467575829   -2.9429912065
 C  2.3085290803   11.419534851   -3.0543196234
 C  3.6471350041   12.0476772962   -2.947215046
 C  4.6913048972   11.4403174468   -2.2440545652
 C  5.9234682632   12.0742246722   -2.1364763775
 C  6.1270140839   13.3139610157   -2.7332429444
 C  5.0885555362   13.9278594028   -3.4285113933
 C  3.8529019447   13.303804937   -3.5270207059
 C  2.1174314987   10.0433879491   -3.2906291364
 C  3.2263848989   9.200486301   -3.6256378122
 N  4.1167851105   8.5260867956   -3.9268167327
 C  1.2236999102   7.1164523081   -2.6482176484
 C  1.0017229593   5.7604225355   -2.8106595561
 C  0.2695051924   3.7093873216   -6.3923261715
 C  -0.0919191409   3.1764742539   -7.623540765
 H  -1.885167232   0.6920388237   -9.002576583
 H  -0.7403167736   1.7855521246   -9.8002687618
 H  -2.4067425118   2.2954074698   -9.5169801074
 H  -2.7234077777   1.2898050366   -6.6554682064
 H  -2.114455592   2.2551066823   -4.4730945917
 H  1.3122978642   1.6552703169   -3.964284615
 H  1.5198161429   0.0611275531   -2.0978176111
 H  -0.3248803794   -0.5987512602   0.2832850761
 H  1.398451776   -0.2517635156   0.4177634233
 H  0.2255779266   0.6917191091   1.3543954478
 H  -0.9586369199   2.5754307937   0.3278658996
 H  -1.197427411   4.1534919277   -1.5474612211
 H  -1.1902714398   5.9023717637   -5.4003093754
 H  -0.794044144   8.2903984415   -5.105386947
 H  0.0336267738   13.9466482044   -1.4236070112
 H  -1.697000285   15.7056957971   -1.2349711446
 H  -3.7481046208   15.580256169   -2.6273711701
 H  -4.0515694655   13.6931078613   -4.2083856219
 H  -2.3372871637   11.9407128013   -4.3894704021
 H  4.5393010509   10.4855096004   -1.7526045535
 H  6.7238594674   11.5989550844   -1.5782072596
 H  7.0921745186   13.8045087035   -2.6519318873
 H  5.2410899303   14.8967673458   -3.893706584
 H  3.0386529179   13.7805614236   -4.061748332
 H  1.8993162975   7.4477123105   -1.8658661915
 H  1.5139012893   5.0583211843   -2.1637606884
 H  1.1229353874   4.3758104498   -6.3179973309
 H  0.4886209834   3.4372679529   -8.504451885
