# Supplementary material for: Sequential closed-loop Bayesian optimization as a guide for organic molecular metallophotocatalyst formulation discovery
Source: Nat Chem. 2024 Jun 11;16(8):1286–94. doi: 10.1038/s41557-024-01546-5 (PMC11321994; doi:10.1038/s41557-024-01546-5)
Supplement: Supplementary file 2 — Containing complete dataset for BO workflow, including dataset for BO training, molecular DFT descriptors and molecular structure_XYZ. [file 41557_2024_1546_MOESM2_ESM.zip › molecular_structures_xyz/026.xyz]

53

 N  1.2197155181   -0.3658376968   0.5977662074
 C  2.3482256014   -0.2918428802   0.3549452943
 C  3.7533663461   -0.2119553155   0.0870168719
 C  4.4290338329   1.0244758593   0.1337793139
 C  3.735518554   2.3253170615   0.2873189348
 C  4.3084259494   3.3037524895   1.1064394087
 C  3.694511328   4.5391218236   1.2572907441
 C  2.5123989214   4.8187751469   0.5767227285
 C  1.9480524281   3.8579311818   -0.2556088032
 C  2.5529473828   2.6149273484   -0.3989665709
 N  5.7580008681   1.0808017339   0.0695743948
 C  6.4845651535   -0.0226533897   -0.0975352348
 C  7.9539406667   0.1703723463   -0.11864762
 C  8.8232013608   -0.7223347835   0.5144525791
 C  10.193590469   -0.491295682   0.501767061
 C  10.708678798   0.6262091473   -0.146575753
 C  9.8473708324   1.5234117699   -0.7726236084
 C  8.4774329915   1.3029944234   -0.7508116314
 C  5.8661993656   -1.2775398257   -0.2719643531
 C  6.6322048526   -2.4278506457   -0.6495842435
 N  7.241489766   -3.3533627466   -0.9814980192
 C  4.4739291896   -1.3913340595   -0.1498676338
 C  3.7923658513   -2.7034118465   -0.2664925352
 C  4.1313272771   -3.7572932863   0.5854539364
 C  3.4886445567   -4.9813151189   0.4776276233
 C  2.4986598126   -5.1938742194   -0.4878372766
 C  1.8166374002   -6.5068066256   -0.6045308119
 C  1.5211953397   -7.2647877988   0.5344474568
 C  0.8830233901   -8.4940586184   0.4343974923
 C  0.5420812976   -8.9603825724   -0.8226051659
 F  -0.0774795285   -10.1530610486   -0.928611768
 C  0.8151565373   -8.2446947145   -1.9745501668
 C  1.4532857148   -7.0170263684   -1.8562266006
 C  2.1694113416   -4.134453638   -1.3402430794
 C  2.801218568   -2.9049958181   -1.2300067992
 H  5.2326311675   3.0829013188   1.6292422359
 H  4.1403371998   5.2864588077   1.9061990146
 H  2.0350263912   5.787221059   0.6909468078
 H  1.036241503   4.0766596918   -0.8023579369
 H  2.1162202211   1.8839766773   -1.0707402159
 H  8.4328656731   -1.5837970541   1.0453077428
 H  10.8588370853   -1.1846253639   1.0066598058
 H  11.7800732528   0.8016207505   -0.1593898679
 H  10.2441347216   2.3984192711   -1.2778910656
 H  7.8015740367   2.0019223759   -1.2314034777
 H  4.8949044628   -3.6178440441   1.344084111
 H  3.7761590277   -5.7882729363   1.1436503553
 H  1.7742485113   -6.882529093   1.5179395382
 H  0.6434749603   -9.0827281369   1.3132212714
 H  0.5383880206   -8.6499575092   -2.9417150407
 H  1.6890026656   -6.4583674834   -2.7560891939
 H  1.3953156333   -4.264155505   -2.0894995027
 H  2.5283377318   -2.0997544587   -1.9046469536
