# Supplementary material for: Sequential closed-loop Bayesian optimization as a guide for organic molecular metallophotocatalyst formulation discovery
Source: Nat Chem. 2024 Jun 11;16(8):1286–94. doi: 10.1038/s41557-024-01546-5 (PMC11321994; doi:10.1038/s41557-024-01546-5)
Supplement: Supplementary file 2 — Containing complete dataset for BO workflow, including dataset for BO training, molecular DFT descriptors and molecular structure_XYZ. [file 41557_2024_1546_MOESM2_ESM.zip › molecular_structures_xyz/027.xyz]

54

 N  1.2772308612   -0.8655307825   1.3684229657
 C  2.3642913126   -0.7608910905   0.9855431114
 C  3.7105701365   -0.6313328481   0.5114109024
 C  3.9749133579   -0.6906890514   -0.8598671739
 C  5.2777979941   -0.5639084348   -1.3118455762
 C  6.3361199077   -0.3778026844   -0.4146595728
 C  7.7293548783   -0.2424364677   -0.9057899455
 C  8.0054356875   0.4337439154   -2.0983312424
 C  9.3079077492   0.5692860677   -2.555216933
 C  10.3681145787   0.0171852333   -1.8338308172
 C  11.7645069554   0.1515832032   -2.3209378645
 C  12.3667268268   1.406874851   -2.4815658184
 C  11.6140027301   2.5865695683   -2.1728547725
 N  10.9955264351   3.5324855662   -1.9272816799
 C  13.682859329   1.4936253333   -2.9781735208
 C  14.3906322649   2.7805211272   -3.1900847183
 C  14.3596418359   3.8075148011   -2.2433726616
 C  15.0619366397   4.9861462483   -2.4674768715
 C  15.7936689859   5.1532267349   -3.6380778144
 C  15.8349810404   4.1301255269   -4.5816427356
 C  15.1466966392   2.9466144833   -4.3549456635
 N  14.3691079389   0.3984193168   -3.3008966027
 C  13.841297862   -0.8139552818   -3.1391539115
 C  14.7143091368   -1.9529497862   -3.5131136915
 C  14.7964589539   -3.1066311809   -2.7289889917
 C  15.6493006744   -4.1414535785   -3.0948276202
 C  16.4207061987   -4.037940225   -4.2473046378
 C  16.3492390661   -2.8875661782   -5.0285715196
 C  15.5091327102   -1.8466992488   -4.6590001209
 C  12.5259119547   -0.9749285247   -2.6595728618
 C  11.9110945208   -2.2687868892   -2.6121995646
 N  11.3979656568   -3.3051051556   -2.5928621668
 C  10.100230006   -0.6679834677   -0.6470094784
 C  8.7975182117   -0.7882397344   -0.1869682801
 C  6.0539657866   -0.321526284   0.9553777872
 C  4.7556182582   -0.4458407917   1.4210339901
 H  3.1630125321   -0.8423146847   -1.5626690917
 H  5.4766860457   -0.6307734015   -2.3760546049
 H  7.1966901252   0.8789558342   -2.6682217364
 H  9.4992669517   1.1004161671   -3.4820500785
 H  13.8125202215   3.6821315409   -1.315577816
 H  15.0402471626   5.7728448422   -1.7199527804
 H  16.3367186738   6.0769643986   -3.813015131
 H  16.4073907075   4.2533826014   -5.4957519183
 H  15.1827544019   2.1449581183   -5.0847560649
 H  14.2188713321   -3.1904079751   -1.814918692
 H  15.7137882445   -5.0281831331   -2.4721661568
 H  17.0821554802   -4.8498686375   -4.533756176
 H  16.9515771866   -2.800084816   -5.927426533
 H  15.4557823983   -0.946532101   -5.2616934268
 H  10.9144429421   -1.1030775347   -0.0761669276
 H  8.6098626253   -1.3321393053   0.7328606136
 H  6.8570709095   -0.1582366936   1.6659769786
 H  4.5467289773   -0.3929495107   2.4838856149
