# Supplementary material for: Sequential closed-loop Bayesian optimization as a guide for organic molecular metallophotocatalyst formulation discovery
Source: Nat Chem. 2024 Jun 11;16(8):1286–94. doi: 10.1038/s41557-024-01546-5 (PMC11321994; doi:10.1038/s41557-024-01546-5)
Supplement: Supplementary file 2 — Containing complete dataset for BO workflow, including dataset for BO training, molecular DFT descriptors and molecular structure_XYZ. [file 41557_2024_1546_MOESM2_ESM.zip › molecular_structures_xyz/028.xyz]

51

 N  1.910252026   1.0060828797   0.1660552572
 C  3.0342727269   0.7376847782   0.2159357797
 C  4.4290394261   0.407385095   0.2780332143
 C  5.3637156389   1.4000025212   0.582858352
 C  6.7121783524   1.0737385848   0.6168089604
 C  7.1232609773   -0.2252748349   0.3518908414
 C  6.1882571608   -1.2257399157   0.0679236722
 C  6.669725314   -2.5968569972   -0.2306814896
 N  7.7712802564   -2.6711181677   -0.973865714
 C  8.2772309309   -3.8491545179   -1.3292708406
 C  9.5228050903   -3.7948398462   -2.1339435271
 C  9.6556406694   -2.7985521262   -3.1067443636
 C  10.8113738347   -2.7018044428   -3.8691593858
 C  11.8606813682   -3.5857947905   -3.6614775709
 C  11.7391271826   -4.5695192196   -2.6769539359
 C  12.825411258   -5.4761552366   -2.439641076
 N  13.702354414   -6.2062050719   -2.2499982416
 C  10.5753057343   -4.6797260159   -1.9134370944
 C  7.6337302906   -5.0517322209   -0.9770105738
 C  8.0811700537   -6.3136147632   -1.4881668217
 N  8.4274923301   -7.330133284   -1.9169894494
 C  6.5058079863   -5.0177695854   -0.1487938368
 C  5.8557300566   -6.272703595   0.3171093069
 C  6.5194949282   -7.0527515929   1.2343643854
 C  5.9375264011   -8.2369640973   1.7341922416
 C  4.7005561093   -8.6274530332   1.3003579793
 C  3.9905180747   -7.8592633055   0.3426901554
 C  2.7138877627   -8.266136704   -0.1235443273
 C  2.0389047687   -7.5269595227   -1.0572603016
 C  2.6156806796   -6.3445955328   -1.5729900396
 C  3.8462795121   -5.9231447464   -1.1421881016
 C  4.5669558536   -6.6617165887   -0.1670571269
 C  6.037614798   -3.7590804008   0.2491700349
 C  4.9564568967   -3.6862043978   1.1868055358
 N  4.0968024663   -3.6370528193   1.9585691066
 C  4.8341260175   -0.9042084775   0.0231630829
 H  5.0318091073   2.4124668368   0.7839023166
 H  7.4465718201   1.8371915547   0.8491498663
 H  8.1776081973   -0.477583102   0.3707176642
 H  8.8389398263   -2.1034472055   -3.2660038481
 H  10.8959089459   -1.9322576514   -4.628636569
 H  12.7695137522   -3.5174307369   -4.2489511408
 H  10.5186350012   -5.4359160951   -1.1397122192
 H  7.4979797156   -6.7468824214   1.5913738174
 H  6.4789708399   -8.82849486   2.4651117623
 H  4.2419962002   -9.5359341444   1.6802273279
 H  2.2850447885   -9.1808053377   0.2759131388
 H  1.0628081151   -7.8469846889   -1.4082298543
 H  2.0794018978   -5.7674665355   -2.3199014185
 H  4.2782221651   -5.0187226684   -1.5573820409
 H  4.0902322805   -1.6481509525   -0.2358128908
