# Supplementary material for: Sequential closed-loop Bayesian optimization as a guide for organic molecular metallophotocatalyst formulation discovery
Source: Nat Chem. 2024 Jun 11;16(8):1286–94. doi: 10.1038/s41557-024-01546-5 (PMC11321994; doi:10.1038/s41557-024-01546-5)
Supplement: Supplementary file 2 — Containing complete dataset for BO workflow, including dataset for BO training, molecular DFT descriptors and molecular structure_XYZ. [file 41557_2024_1546_MOESM2_ESM.zip › molecular_structures_xyz/029.xyz]

55

 N  1.7492478361   0.7182355283   -0.5858007428
 C  2.8502096702   0.4417929666   -0.3634669216
 C  4.216155481   0.1013818804   -0.0870434738
 C  5.0563721563   1.0407967942   0.5159338084
 C  6.3815544867   0.7074856516   0.7575650093
 C  6.862298159   -0.545636367   0.4035576908
 C  6.0186151796   -1.4954886894   -0.1815148224
 C  6.5805171273   -2.8145148949   -0.5658986697
 N  7.8039448334   -2.7851254056   -1.0879848362
 C  8.3980889957   -3.904904209   -1.4920911192
 C  9.772245746   -3.7406478989   -2.0287656131
 C  10.0583789776   -2.627333601   -2.8256280178
 C  11.3360490015   -2.425188011   -3.3290622199
 C  12.3540073304   -3.3195300135   -3.0298887603
 C  12.0762505466   -4.4216596205   -2.2173556497
 C  13.1252322583   -5.3408875785   -1.8815751217
 N  13.9724254417   -6.0807670592   -1.6117396286
 C  10.7905675922   -4.638352875   -1.7179946036
 C  7.7329939163   -5.1443719853   -1.4336743446
 C  8.3035878803   -6.3087657009   -2.0437601306
 N  8.7561285707   -7.2398370318   -2.5591358009
 C  6.4663329627   -5.227837247   -0.8371805666
 C  5.7573219557   -6.5226403532   -0.7042222675
 C  6.3553611157   -7.5933421863   -0.0350152655
 C  5.6870086666   -8.8014899261   0.092582063
 C  4.4107472688   -8.9817918809   -0.4517222372
 C  3.7005649222   -10.2787520555   -0.3185575893
 C  3.8185505505   -11.0434167185   0.8474756657
 C  3.1533034444   -12.2572305452   0.9721724072
 C  2.3580641424   -12.7304819404   -0.0668321761
 C  2.2331154552   -11.9796194461   -1.2315193166
 C  2.8974497919   -10.7652965889   -1.3561253683
 C  3.8225307768   -7.9055682539   -1.1250437714
 C  4.4807018106   -6.6911827962   -1.2461869704
 C  5.9003109198   -4.0318085549   -0.3720592577
 C  4.6700909792   -4.0721113437   0.3617857185
 N  3.69077637   -4.1031815209   0.9760139871
 C  4.6894328059   -1.16545326   -0.4340766962
 H  4.6715236297   2.0185692745   0.7835817713
 H  7.0437377374   1.4296706775   1.2224927133
 H  7.8999753986   -0.8017063948   0.5859813698
 H  9.2659725221   -1.9233687354   -3.0539915499
 H  11.5406408407   -1.5645454731   -3.9564635404
 H  13.3569504191   -3.1686006159   -3.4134354464
 H  10.6102742164   -5.4881580483   -1.0701379128
 H  7.3435259579   -7.4796272527   0.3992985396
 H  6.175188289   -9.6218094859   0.6083784824
 H  4.4193093989   -10.6763908717   1.6738605553
 H  3.2524211524   -12.8318191044   1.888267993
 H  1.8386667545   -13.679028564   0.0305573809
 H  1.6205370059   -12.3427335583   -2.0513383616
 H  2.8074477555   -10.1995556961   -2.2782794236
 H  2.8279181401   -8.0101167651   -1.5458822817
 H  4.0025275385   -5.8735444973   -1.7761361768
 H  4.0213781182   -1.864822151   -0.9229285031
