# Supplementary material for: Sequential closed-loop Bayesian optimization as a guide for organic molecular metallophotocatalyst formulation discovery
Source: Nat Chem. 2024 Jun 11;16(8):1286–94. doi: 10.1038/s41557-024-01546-5 (PMC11321994; doi:10.1038/s41557-024-01546-5)
Supplement: Supplementary file 2 — Containing complete dataset for BO workflow, including dataset for BO training, molecular DFT descriptors and molecular structure_XYZ. [file 41557_2024_1546_MOESM2_ESM.zip › molecular_structures_xyz/030.xyz]

55

 N  1.7336726878   0.8805149685   -0.0268286022
 C  2.850424448   0.6325537239   0.1447666218
 C  4.2359260287   0.327647004   0.3582658987
 C  5.1040554448   1.3256854287   0.8076984459
 C  6.446526434   1.024384291   0.988561452
 C  6.9165559554   -0.2550910546   0.7266342194
 C  6.0461112084   -1.2619976759   0.2967815136
 C  6.5954142271   -2.6105078327   0.0095177078
 N  7.7834614299   -2.629665083   -0.5900484271
 C  8.366515204   -3.7815365096   -0.911916295
 C  9.7036259079   -3.6666064403   -1.5455703268
 C  10.754927073   -4.5285682824   -1.2229297358
 C  12.0037770524   -4.3721593528   -1.813392247
 C  12.2211210427   -3.3596080023   -2.7347161756
 C  11.1731818439   -2.4892520867   -3.0514340675
 C  11.3865062863   -1.4328247155   -3.9983795674
 N  11.5605017306   -0.581681263   -4.7620773527
 C  9.9216350404   -2.6329219643   -2.4550036971
 C  7.7216050797   -5.0120738056   -0.6816758837
 C  8.2692135511   -6.2393733671   -1.1800544803
 N  8.7017163379   -7.2244948706   -1.6040625313
 C  6.4943652008   -5.03899743   -0.0054536441
 C  5.8223788685   -6.3218011226   0.3211629143
 C  6.431341589   -7.1908208697   1.2073797346
 C  5.8515335936   -8.4216506294   1.5968141844
 C  4.6386626784   -8.7741673759   1.0654087675
 C  4.0186735796   -7.9001642613   0.1494875937
 C  2.7898957763   -8.4090493565   -0.3199948181
 C  2.0755960569   -7.6746758553   -1.2299486349
 C  2.6051763684   -6.4336089023   -1.6674344611
 C  3.8044481629   -5.9354799645   -1.2096875991
 C  4.5606298604   -6.6694049019   -0.2582649482
 C  2.5296419808   -9.7483475359   0.3347433237
 C  3.7616024103   -9.9905397339   1.257432178
 C  5.9423961438   -3.8049492264   0.366726901
 C  4.7553734193   -3.7882120906   1.1691244008
 N  3.8096702574   -3.7810715467   1.8345454857
 C  4.6993785358   -0.9646715465   0.104265638
 H  4.7266769435   2.3228481605   1.0051951269
 H  7.1303076045   1.7922281776   1.3336858502
 H  7.9669712926   -0.4874910216   0.8612294219
 H  10.6134670581   -5.3111993085   -0.4861990447
 H  12.8133939462   -5.0422366809   -1.5460368166
 H  13.1907934223   -3.2338294868   -3.2033658745
 H  9.1178947504   -1.9491114992   -2.7005802563
 H  7.3886709491   -6.9112442399   1.637481352
 H  6.37516576   -9.0560794073   2.3052550771
 H  1.1244756237   -8.021818094   -1.6229626304
 H  2.0424017733   -5.8564525805   -2.3953945829
 H  4.1686476664   -4.9854825972   -1.5870322605
 H  2.4262432858   -10.5407425736   -0.4131869489
 H  1.5965542636   -9.7332569865   0.906739154
 H  4.2958291657   -10.9063279523   0.9855024109
 H  3.465805168   -10.0998350247   2.3055955613
 H  4.0082428309   -1.7113496456   -0.268109025
