# Supplementary material for: Sequential closed-loop Bayesian optimization as a guide for organic molecular metallophotocatalyst formulation discovery
Source: Nat Chem. 2024 Jun 11;16(8):1286–94. doi: 10.1038/s41557-024-01546-5 (PMC11321994; doi:10.1038/s41557-024-01546-5)
Supplement: Supplementary file 2 — Containing complete dataset for BO workflow, including dataset for BO training, molecular DFT descriptors and molecular structure_XYZ. [file 41557_2024_1546_MOESM2_ESM.zip › molecular_structures_xyz/031.xyz]

57

 N  2.3234663439   0.7916184743   1.6885946865
 C  3.4188011908   0.4715218868   1.4994836809
 C  4.778417923   0.077904907   1.265581228
 C  5.818280641   0.9507279729   1.5947758698
 C  7.1283897787   0.5681907802   1.3438423344
 C  7.3977361877   -0.667788927   0.7728681394
 C  6.3600161186   -1.5521574635   0.4598008416
 C  6.6945386925   -2.853050301   -0.1710651672
 N  7.6798291262   -2.8203643971   -1.0649233373
 C  8.0546211424   -3.9194904035   -1.7148319241
 C  9.1838935181   -3.7484684985   -2.6622649667
 C  9.2574249599   -2.5742640486   -3.4191314254
 C  10.3078689151   -2.3636225264   -4.3013990615
 C  11.3127383564   -3.3120402811   -4.4296963888
 C  11.2526059971   -4.4769901164   -3.6610675767
 C  12.297382501   -5.4542773843   -3.7682828441
 N  13.1412862518   -6.2404573589   -3.8561119384
 C  10.1927663837   -4.7012181257   -2.7800630483
 C  7.3859542023   -5.1422820685   -1.5138118985
 C  7.6825790067   -6.3016899377   -2.3019584592
 N  7.9056853522   -7.2371163573   -2.9439746168
 C  6.3792924993   -5.2297937207   -0.5463518433
 C  5.6824508369   -6.5198025262   -0.2691130932
 C  6.2286705041   -7.4098500133   0.6734168245
 C  7.4345913982   -7.138106966   1.3956004061
 C  7.9245665456   -8.030079692   2.3014445074
 C  7.2510728055   -9.2586048499   2.5563076029
 C  6.1010920078   -9.5547936305   1.8919839341
 C  5.5514161241   -8.6473806342   0.9337533429
 C  4.3735521232   -8.9429798413   0.2516381905
 C  3.8298073999   -8.0648233536   -0.6828329262
 C  2.6210443646   -8.3780015986   -1.378918405
 C  2.0967001729   -7.5165779349   -2.2924352223
 C  2.7532619349   -6.2831401308   -2.5669802532
 C  3.9067873433   -5.9461769558   -1.9250309602
 C  4.4923889749   -6.8220244564   -0.9556529683
 C  6.0503254919   -4.0628666705   0.1515660441
 C  5.0845593384   -4.1439950027   1.2070527247
 N  4.3156109291   -4.2205770231   2.0671944103
 C  5.0422970751   -1.1719353159   0.7017029212
 H  5.5957470559   1.9159454085   2.0359588485
 H  7.9438145433   1.2386036183   1.5925290213
 H  8.4214533919   -0.9619096405   0.5703846876
 H  8.477193807   -1.828761552   -3.314437708
 H  10.3453519674   -1.4539755365   -4.8907679106
 H  12.1407364269   -3.1558483784   -5.1122111796
 H  10.1872330197   -5.6023808822   -2.1788685538
 H  7.962952647   -6.2076444472   1.2185058563
 H  8.8404206312   -7.8042645075   2.8389203695
 H  7.6614611469   -9.9527266314   3.28290093
 H  5.5741984921   -10.4869116982   2.0749827355
 H  3.8659834161   -9.8825640109   0.4535925886
 H  2.1337326536   -9.3234016417   -1.1582505023
 H  1.1788666929   -7.7622548952   -2.817211541
 H  2.3261561834   -5.6048678786   -3.2992214947
 H  4.3910310965   -5.0024250305   -2.1511500131
 H  4.2136263693   -1.8162278049   0.4338545011
