# Supplementary material for: Sequential closed-loop Bayesian optimization as a guide for organic molecular metallophotocatalyst formulation discovery
Source: Nat Chem. 2024 Jun 11;16(8):1286–94. doi: 10.1038/s41557-024-01546-5 (PMC11321994; doi:10.1038/s41557-024-01546-5)
Supplement: Supplementary file 2 — Containing complete dataset for BO workflow, including dataset for BO training, molecular DFT descriptors and molecular structure_XYZ. [file 41557_2024_1546_MOESM2_ESM.zip › molecular_structures_xyz/032.xyz]

47

 C  1.0998415538   0.1106573466   0.3436531663
 C  -0.0883957124   0.0826508002   0.146493668
 C  -1.5022159138   0.050087469   -0.0857618182
 C  -2.0206927452   -0.6191467539   -1.2005314927
 C  -3.3885500865   -0.6556202002   -1.4201293742
 C  -4.2609979795   -0.0156894404   -0.5366719704
 C  -5.7267194079   -0.0444668829   -0.7718144787
 C  -6.4393543842   -1.2504836671   -0.8208335419
 C  -5.7380187975   -2.488065553   -0.6458585261
 N  -5.1685382846   -3.4850316179   -0.5092275195
 C  -7.8246467421   -1.2335187   -1.0709142133
 C  -8.654741899   -2.4632319056   -1.1480373266
 C  -8.5364879073   -3.5024285908   -0.2219984602
 C  -9.3521732915   -4.6249772416   -0.3110131524
 C  -10.291519736   -4.7298317814   -1.3246353303
 C  -10.4188664384   -3.6858182714   -2.2464431896
 C  -11.3917163298   -3.7770971838   -3.2969224533
 N  -12.176316725   -3.8519571521   -4.1435454368
 C  -9.6132113865   -2.5520155996   -2.1560539509
 N  -8.4765307464   -0.09032206   -1.27028871
 C  -7.8376160319   1.0754527653   -1.210413551
 C  -8.6789728469   2.2784888444   -1.4331474609
 C  -9.6433180484   2.2507864825   -2.4454574668
 C  -10.463152197   3.3472593486   -2.6735997286
 C  -10.3487523736   4.480979588   -1.881619006
 C  -9.4010338723   4.5034451543   -0.8554402481
 C  -9.29063319   5.6608589071   -0.0147956122
 N  -9.2037055197   6.5948281668   0.6620522277
 C  -8.5630406966   3.4093879155   -0.6294227443
 C  -6.4519508656   1.1377379224   -0.9730138709
 C  -5.7537351164   2.3881452259   -1.0340271181
 N  -5.1871270199   3.3936867822   -1.1034844463
 C  -3.7449797701   0.6595286146   0.5721068959
 C  -2.3785093078   0.6876775449   0.8002704232
 H  2.1554749314   0.1337429062   0.5185508191
 H  -1.3466954058   -1.1094574811   -1.8944350674
 H  -3.7784512363   -1.1707776234   -2.2917896765
 H  -7.8247123214   -3.4299592742   0.5922602329
 H  -9.2556647924   -5.419541581   0.4207599978
 H  -10.9279822019   -5.6040825602   -1.4047290675
 H  -9.7263146913   -1.7459883615   -2.8713739846
 H  -9.740048518   1.3632474032   -3.0609111809
 H  -11.1975070534   3.3172973014   -3.4711083327
 H  -10.9878855031   5.3410650103   -2.0476052348
 H  -7.8533311797   3.4442090734   0.1887013812
 H  -4.4161192319   1.152712365   1.2678121587
 H  -1.9836429801   1.2047365456   1.6679537723
