# Supplementary material for: Sequential closed-loop Bayesian optimization as a guide for organic molecular metallophotocatalyst formulation discovery
Source: Nat Chem. 2024 Jun 11;16(8):1286–94. doi: 10.1038/s41557-024-01546-5 (PMC11321994; doi:10.1038/s41557-024-01546-5)
Supplement: Supplementary file 2 — Containing complete dataset for BO workflow, including dataset for BO training, molecular DFT descriptors and molecular structure_XYZ. [file 41557_2024_1546_MOESM2_ESM.zip › molecular_structures_xyz/033.xyz]

51

 N  1.796193139   1.0072720743   -0.617266688
 C  2.9099908981   0.747810894   -0.4437495358
 C  4.2919483393   0.4286105095   -0.2284417644
 C  5.1862831455   1.4362183839   0.1416061618
 C  6.5248382754   1.1200431989   0.3257476873
 C  6.9656256779   -0.1835502127   0.1441802682
 C  6.0690728794   -1.1983254836   -0.2056798129
 C  6.5878311518   -2.5734284821   -0.4122460743
 N  7.758249179   -2.6551312782   -1.0389992888
 C  8.30759357   -3.8381375822   -1.3033639498
 C  9.624376101   -3.7915096294   -1.9865310923
 C  9.8408573141   -2.8219485646   -2.9713216693
 C  11.0644115982   -2.7310227892   -3.6202948135
 C  12.0986365283   -3.5932740814   -3.2846000308
 C  11.8923447778   -4.5494584802   -2.2871739746
 C  12.9605331417   -5.4318572207   -1.915174043
 N  13.8230989493   -6.1422533653   -1.6163773413
 C  10.6605092423   -4.6543910427   -1.6384977174
 C  7.6463012442   -5.0368536108   -0.9757575726
 C  8.1495081158   -6.2999855075   -1.4282549495
 N  8.5403806346   -7.3176803723   -1.8140773602
 C  6.4391862394   -4.9948093556   -0.2625754958
 C  5.7438034213   -6.2376526069   0.1514903432
 C  6.4214889085   -7.1936229203   0.9567524288
 C  5.788854253   -8.3419362037   1.3433224302
 C  4.4553800295   -8.6127662016   0.9408280621
 C  3.7788982942   -9.800096396   1.3198517523
 C  2.4920215609   -10.0295192934   0.9095842334
 C  1.8175094791   -9.0837396159   0.1012896667
 C  2.4445558172   -7.9274383694   -0.2796558159
 C  3.7768540014   -7.6618588192   0.1307330979
 C  4.4483114865   -6.4729107089   -0.2449836708
 C  5.9221595919   -3.7277304593   0.0430083068
 C  4.7615521681   -3.6197468692   0.8769352121
 N  3.8407175108   -3.5232819909   1.5698175516
 C  4.7256161989   -0.8873965499   -0.4001502582
 H  4.8317033391   2.452045456   0.2763609355
 H  7.2285074425   1.8947405815   0.6103595981
 H  8.0130749548   -0.4285214131   0.2804678276
 H  9.0359707488   -2.1429861755   -3.2294932182
 H  11.2139103307   -1.9828271488   -4.3910706714
 H  13.0598736574   -3.5284915172   -3.7822135896
 H  10.5376113739   -5.3890738584   -0.851622672
 H  7.4384648882   -6.9952290822   1.2794884243
 H  6.304225299   -9.0649616742   1.9687516289
 H  4.3007660576   -10.5235023983   1.9397939455
 H  1.981568444   -10.9414967305   1.2036846918
 H  0.7979270615   -9.2806653559   -0.2152982253
 H  1.9330596316   -7.1963626536   -0.8993020535
 H  3.9251685212   -5.7557894839   -0.8708014929
 H  4.0144753863   -1.6439995435   -0.7101694118
