# Supplementary material for: Sequential closed-loop Bayesian optimization as a guide for organic molecular metallophotocatalyst formulation discovery
Source: Nat Chem. 2024 Jun 11;16(8):1286–94. doi: 10.1038/s41557-024-01546-5 (PMC11321994; doi:10.1038/s41557-024-01546-5)
Supplement: Supplementary file 2 — Containing complete dataset for BO workflow, including dataset for BO training, molecular DFT descriptors and molecular structure_XYZ. [file 41557_2024_1546_MOESM2_ESM.zip › molecular_structures_xyz/034.xyz]

55

 N  1.9039115794   0.9225317991   -0.239394939
 C  3.0188823599   0.63936712   -0.1185040965
 C  4.4023804884   0.2906278789   0.0318730065
 C  5.3274299675   1.2697982399   0.40254456
 C  6.6661710844   0.9254849875   0.5247546106
 C  7.0769932238   -0.3778033113   0.2813858857
 C  6.1504263634   -1.3650167704   -0.0694727478
 C  6.63666861   -2.7407566213   -0.3411027418
 N  7.7863086447   -2.8199447699   -1.0063609253
 C  8.3052795119   -4.0018460799   -1.3278374869
 C  9.6003590058   -3.9540248338   -2.0514921813
 C  9.7874127685   -2.9795832015   -3.0371117832
 C  10.9906469025   -2.886858257   -3.7228778111
 C  12.0337350942   -3.7513390057   -3.4222835264
 C  11.8568987365   -4.7121347297   -2.4236176156
 C  12.9357286658   -5.5958274874   -2.0872771702
 N  13.8069017848   -6.3072283376   -1.8171941805
 C  10.6448248139   -4.8202023795   -1.738966792
 C  7.6346013172   -5.2014785876   -1.0216428502
 C  8.1068459426   -6.4526068588   -1.537205303
 N  8.4784074079   -7.4551700253   -1.9777281321
 C  6.4500439856   -5.1644729648   -0.2718415142
 C  5.7381244607   -6.4055940014   0.1194791677
 C  6.403981389   -7.410474301   0.8250545745
 C  5.717894783   -8.5611832433   1.1902000706
 C  4.3789970125   -8.7181578113   0.8551090946
 C  3.6961864672   -7.7233960161   0.1479497208
 C  2.2611912305   -7.8770803927   -0.2016693867
 C  1.3934208759   -6.7809973375   -0.1425565151
 C  0.0492365515   -6.921698316   -0.4668500806
 C  -0.4516691502   -8.1605626523   -0.8550071449
 C  0.4016204763   -9.2580852156   -0.9149433481
 C  1.7459733674   -9.1179512465   -0.5906362298
 C  4.3934043187   -6.5698375168   -0.2153101783
 C  5.9640394451   -3.8992319805   0.0912684701
 C  4.8220606379   -3.8026874321   0.9521486772
 N  3.91103745   -3.7243818317   1.6603517502
 C  4.8065509746   -1.025213815   -0.2021110511
 H  4.9963107471   2.2858860397   0.5861131629
 H  7.3934258315   1.6780191065   0.8093595041
 H  8.1243272813   -0.6440572553   0.3699276857
 H  8.9755188654   -2.2986010156   -3.2668591928
 H  11.1174567764   -2.1353238706   -4.4944497626
 H  12.9797389713   -3.6841235968   -3.9480272871
 H  10.545171393   -5.5581099654   -0.9518690551
 H  7.4447827002   -7.2846105186   1.1046758613
 H  6.2289547512   -9.3371307402   1.7510634883
 H  3.8505837332   -9.6143850349   1.1642080925
 H  1.7695907373   -5.8152973628   0.1826709796
 H  -0.6103098952   -6.0609968147   -0.4081776532
 H  -1.50175436   -8.2702935932   -1.1085903728
 H  0.0215014671   -10.2279332706   -1.221811071
 H  2.4067234828   -9.9768913956   -0.6582681734
 H  3.8899324241   -5.8022041532   -0.7940932555
 H  4.0714665441   -1.758659253   -0.5106968076
