# Supplementary material for: Sequential closed-loop Bayesian optimization as a guide for organic molecular metallophotocatalyst formulation discovery
Source: Nat Chem. 2024 Jun 11;16(8):1286–94. doi: 10.1038/s41557-024-01546-5 (PMC11321994; doi:10.1038/s41557-024-01546-5)
Supplement: Supplementary file 2 — Containing complete dataset for BO workflow, including dataset for BO training, molecular DFT descriptors and molecular structure_XYZ. [file 41557_2024_1546_MOESM2_ESM.zip › molecular_structures_xyz/035.xyz]

55

 C  1.3839867717   -0.4119550359   -0.114503381
 O  2.5437216935   -0.1932739179   0.6750093698
 C  2.5517437942   0.8727930915   1.5056406827
 C  3.7465076788   1.0241807961   2.2624229868
 C  3.8832827767   2.0598351089   3.13777886
 C  2.8379138667   3.0077953711   3.313821086
 C  2.9543143518   4.0872835156   4.2178195871
 C  1.9345331532   4.9999146217   4.3648458277
 C  2.0714487997   6.1357869506   5.310439364
 C  2.0236972454   7.465775607   4.8664955007
 C  1.8034388517   7.730614249   3.4756154555
 N  1.6184065625   7.9410319318   2.3537109277
 C  2.1944580968   8.5174861152   5.7858460685
 C  2.2230788219   9.951630725   5.3999831668
 C  2.9141572423   10.412863511   4.2766847381
 C  2.9437690359   11.7692896878   3.9724259231
 C  2.2831816795   12.6832334019   4.7781282471
 C  1.5984545229   12.2251673978   5.9083611218
 C  0.9155686173   13.1599270336   6.755973979
 N  0.3653431627   13.9149575646   7.4379892491
 C  1.5741856039   10.8683845761   6.2260010949
 N  2.3200238815   8.2778181505   7.0890550652
 C  2.328658181   7.0319530056   7.5549411324
 C  2.449364764   6.9080807186   9.0302222086
 C  3.3321683386   7.7574246482   9.705225659
 C  3.4612865996   7.6943573555   11.0857560201
 C  2.6964574987   6.7975262405   11.8180445077
 C  1.7982623289   5.9626157531   11.1489779563
 C  0.9846504178   5.0483459781   11.8975191777
 N  0.3293330458   4.3124093224   12.5032834486
 C  1.6729727557   6.0109683625   9.7590231102
 C  2.2486591334   5.927523055   6.6857962751
 C  2.3482947846   4.5899313507   7.1904063846
 N  2.4366046784   3.5134076202   7.6033392786
 C  0.7459822161   4.849887733   3.6032444954
 C  0.6076553731   3.804440476   2.7312567906
 C  1.6467836029   2.8548282921   2.5553736753
 C  1.5206216109   1.770470378   1.6488430898
 H  1.5849586973   -1.3069719159   -0.7043350098
 H  1.1957432696   0.4319938274   -0.7872744386
 H  0.5016628151   -0.5805039552   0.5127347225
 H  4.537254877   0.2946851265   2.1213256291
 H  4.7965280857   2.1720015699   3.7148462479
 H  3.8743637138   4.1930482227   4.7851760099
 H  3.4599260329   9.7202469188   3.6465228955
 H  3.493210519   12.1134942421   3.1030746659
 H  2.2980142722   13.7422225616   4.5452471347
 H  1.0492608632   10.5240334447   7.1090979037
 H  3.9230802178   8.4659076424   9.135502497
 H  4.1591015498   8.3503505304   11.5947455266
 H  2.7850009731   6.7440657047   12.8973974224
 H  0.9513058135   5.3680136351   9.2693390348
 H  -0.0636368071   5.5615916619   3.7292370332
 H  -0.3092766347   3.6902530381   2.160621525
 H  0.6024402017   1.674047002   1.0817930692
