# Supplementary material for: Sequential closed-loop Bayesian optimization as a guide for organic molecular metallophotocatalyst formulation discovery
Source: Nat Chem. 2024 Jun 11;16(8):1286–94. doi: 10.1038/s41557-024-01546-5 (PMC11321994; doi:10.1038/s41557-024-01546-5)
Supplement: Supplementary file 2 — Containing complete dataset for BO workflow, including dataset for BO training, molecular DFT descriptors and molecular structure_XYZ. [file 41557_2024_1546_MOESM2_ESM.zip › molecular_structures_xyz/036.xyz]

55

 C  -0.7171469226   -0.8326167925   -0.2348933191
 O  0.4709573768   -0.2700812765   -0.7767900039
 C  0.7436403165   -0.4844327254   -2.0787896488
 C  -0.0505701912   -1.2143501509   -2.9304460891
 C  0.3300744113   -1.3695932476   -4.2775872087
 C  1.4750207811   -0.8023474028   -4.780482328
 C  1.7878624979   -0.9783037785   -6.2213204831
 C  1.7288445144   0.0931614216   -7.1238885605
 C  1.2709592762   1.3659858798   -6.6510324793
 N  0.8805815673   2.3834340312   -6.2642392181
 C  2.0536304774   -0.1137253157   -8.4773826802
 C  2.0932379386   0.9758386818   -9.4839998789
 C  2.6302429676   2.233509985   -9.1966553756
 C  2.6790943113   3.2216051578   -10.1733545685
 C  2.1919678996   2.9722339121   -11.4467806676
 C  1.6636135104   1.7108381963   -11.7399932434
 C  1.1636811233   1.4370373134   -13.0567050684
 N  0.7613099422   1.218459231   -14.1189034023
 C  1.6200992312   0.7122310153   -10.7686435685
 N  2.3199166106   -1.3334618286   -8.9402811639
 C  2.3315193201   -2.3853986403   -8.1263796091
 C  2.6110060545   -3.6915152432   -8.7735561802
 C  3.5690597649   -3.7510798132   -9.7907968637
 C  3.8460970229   -4.9492542288   -10.4344292808
 C  3.1584068198   -6.1035288923   -10.0873698743
 C  2.1863052675   -6.0429565967   -9.0857750694
 C  1.4525989537   -7.2244114463   -8.733525737
 N  0.8617056316   -8.1778751826   -8.4511581578
 C  1.9111450573   -4.8439025977   -8.4255159752
 C  2.1207567531   -2.2353420719   -6.742000088
 C  2.2920328964   -3.3365179422   -5.8407454727
 N  2.4525293448   -4.2216195746   -5.1139695965
 C  2.3334206527   -0.0525868269   -3.911357304
 C  3.5588676254   0.5176560205   -4.3415543528
 C  4.3546790205   1.2217969422   -3.474816096
 C  3.9709537929   1.3907703334   -2.1288408327
 C  2.7991475713   0.8413772007   -1.676878861
 C  1.9603123713   0.1080676137   -2.5499036773
 H  -1.6061673652   -0.4402035092   -0.7394870345
 H  -0.7353465796   -0.537964874   0.8146430816
 H  -0.7059806928   -1.9251312626   -0.3068695945
 H  -0.9703757688   -1.6715286724   -2.5898387505
 H  -0.3181019148   -1.9409605963   -4.9350818807
 H  3.0413802401   2.4411861297   -8.2154019542
 H  3.1074649678   4.1897543969   -9.9384820986
 H  2.2229305968   3.7384892972   -12.2133725371
 H  1.2152950361   -0.2639707167   -11.0072108006
 H  4.101783638   -2.8483130021   -10.0681196951
 H  4.6007958235   -4.98387147   -11.2125564566
 H  3.3631238715   -7.0440610886   -10.5866608314
 H  1.1352666028   -4.8208457466   -7.6697077014
 H  3.8766690276   0.3848280725   -5.3701453581
 H  5.2890292907   1.648171768   -3.8267285807
 H  4.607915304   1.9504194564   -1.4511473064
 H  2.499296362   0.9571404572   -0.642280517
