# Supplementary material for: Sequential closed-loop Bayesian optimization as a guide for organic molecular metallophotocatalyst formulation discovery
Source: Nat Chem. 2024 Jun 11;16(8):1286–94. doi: 10.1038/s41557-024-01546-5 (PMC11321994; doi:10.1038/s41557-024-01546-5)
Supplement: Supplementary file 2 — Containing complete dataset for BO workflow, including dataset for BO training, molecular DFT descriptors and molecular structure_XYZ. [file 41557_2024_1546_MOESM2_ESM.zip › molecular_structures_xyz/037.xyz]

67

 N  2.0152618642   0.7077451531   0.6130311757
 C  3.1301680763   0.4071018251   0.6808963335
 C  4.5135863717   0.0371398953   0.7662197488
 C  5.4320278381   0.9191371192   1.3409695374
 C  6.7708216408   0.5589720132   1.3991439803
 C  7.187747333   -0.6637744826   0.8915294679
 C  6.2681941095   -1.5573515589   0.3323046368
 C  6.7636548482   -2.842402706   -0.2218903549
 N  7.9301212907   -2.7766396439   -0.8588387985
 C  8.4619196786   -3.8609712541   -1.417484732
 C  9.7784216911   -3.6581296959   -2.0729699525
 C  10.0078889327   -2.4694070595   -2.7737393763
 C  11.2325324043   -2.2283284078   -3.3809802077
 C  12.2554727629   -3.1608817391   -3.2840136043
 C  12.0360778559   -4.3409381595   -2.5690836845
 C  13.0927071893   -5.3031184094   -2.4436074631
 N  13.9462320746   -6.0773832752   -2.343520336
 C  10.8030904481   -4.5951397876   -1.9651827994
 C  7.7842304036   -5.0946663679   -1.4028691473
 C  8.2669601804   -6.2009694848   -2.1750539262
 N  8.6468766937   -7.0819595218   -2.8209103698
 C  6.5801048143   -5.2229494683   -0.6923197194
 C  5.8668932018   -6.5152022429   -0.6044111344
 C  6.5150336636   -7.6608264653   -0.1320073559
 C  5.8493456745   -8.8710138866   -0.0452796071
 C  4.5069918683   -8.9790835672   -0.436760383
 N  3.8306362874   -10.204416871   -0.3533497312
 C  4.167195791   -11.1546292111   0.651800686
 C  4.300955965   -10.7600362325   1.9850957086
 C  4.6209022632   -11.6964070625   2.9606127472
 C  4.7916454484   -13.036072681   2.6238070006
 C  4.6475987914   -13.4312413556   1.2973259891
 C  4.345694842   -12.4974757524   0.3132257991
 C  2.7921314188   -10.5266063295   -1.2721445584
 C  2.9769348776   -10.3440351248   -2.6446550259
 C  1.9606194792   -10.6698376624   -3.5344599583
 C  0.7592262253   -11.1980019611   -3.0707945429
 C  0.5790521043   -11.3902670693   -1.7043986834
 C  1.5840068645   -11.0497405804   -0.8068384821
 C  3.8579575245   -7.8309883741   -0.9137242328
 C  4.5273586932   -6.6222553334   -0.9915866404
 C  6.0851360835   -4.0662208299   -0.0692205753
 C  4.9385435755   -4.1626233956   0.7847322848
 N  4.0296206708   -4.2398497427   1.4957213495
 C  4.9241011823   -1.1992216178   0.2637599539
 H  5.0954905741   1.8737403252   1.7299209128
 H  7.4936592228   1.2363664007   1.8405914934
 H  8.2353366826   -0.9402655835   0.93115431
 H  9.2122949703   -1.7362589361   -2.8443143673
 H  11.391683458   -1.3073024019   -3.9310849569
 H  13.2178906721   -2.9812188582   -3.7501475368
 H  10.6713641871   -5.5079983698   -1.3967855874
 H  7.5522723363   -7.6073479719   0.1835527934
 H  6.3771087509   -9.7426875922   0.3232737139
 H  4.1512131421   -9.7197228148   2.2548624353
 H  4.7223998787   -11.3764096467   3.9933336487
 H  5.0332601545   -13.7664049529   3.3897037573
 H  4.7824019398   -14.4726424682   1.0207268544
 H  4.2461628936   -12.8064737667   -0.7221910903
 H  3.9185736605   -9.9492058298   -3.0119057176
 H  2.1169990252   -10.5226165399   -4.5989241361
 H  -0.02950782   -11.4593113323   -3.7693476374
 H  -0.3551248871   -11.7975604115   -1.3294038238
 H  1.4360074025   -11.1892164586   0.2590500982
 H  2.8197201433   -7.8842089719   -1.2193597055
 H  3.9997932733   -5.7523160903   -1.3699839128
 H  4.1924393409   -1.8511093631   -0.1982625619
