# Supplementary material for: Sequential closed-loop Bayesian optimization as a guide for organic molecular metallophotocatalyst formulation discovery
Source: Nat Chem. 2024 Jun 11;16(8):1286–94. doi: 10.1038/s41557-024-01546-5 (PMC11321994; doi:10.1038/s41557-024-01546-5)
Supplement: Supplementary file 2 — Containing complete dataset for BO workflow, including dataset for BO training, molecular DFT descriptors and molecular structure_XYZ. [file 41557_2024_1546_MOESM2_ESM.zip › molecular_structures_xyz/038.xyz]

68

 N  2.0087946678   1.0596265192   0.602619072
 C  3.1138581153   0.7201875614   0.6427601177
 C  4.4850019859   0.3011425556   0.6929734685
 C  5.4634673299   1.1835104826   1.1578311059
 C  6.7892708039   0.7741989786   1.1800803505
 C  7.1348219474   -0.4981213295   0.7457206165
 C  6.1551158612   -1.3909704156   0.2999017473
 C  6.5687025079   -2.7337324667   -0.1783364676
 N  7.6868269552   -2.7648995811   -0.8987720255
 C  8.136031632   -3.911752694   -1.4026620012
 C  9.4047465348   -3.8165519184   -2.1677699806
 C  9.6118983141   -2.71017975   -2.9979304577
 C  10.7929788268   -2.5720338894   -3.713968282
 C  11.7947839664   -3.5253581589   -3.5988772297
 C  11.5992110064   -4.6214700139   -2.7550555479
 C  12.6367247409   -5.6015759407   -2.6098934869
 N  13.4747039421   -6.39044554   -2.4938262991
 C  10.4088037756   -4.7730805531   -2.0413261895
 C  7.4188591631   -5.111792379   -1.2390478643
 C  7.8053721425   -6.292550726   -1.9533431205
 N  8.1074723386   -7.2332009559   -2.5546527991
 C  6.266731123   -5.13481607   -0.4363713148
 C  5.5129382814   -6.3847811546   -0.1962608564
 C  6.1755806682   -7.5198430066   0.3138987566
 C  5.5044363684   -8.7054964337   0.5511724605
 C  4.1406387617   -8.7532376287   0.2558716389
 C  3.4592803736   -7.6278528464   -0.2617013923
 C  4.1483144026   -6.4408426935   -0.4793299731
 C  2.0825489369   -8.0323262299   -0.449447726
 C  0.9425940076   -7.3806507295   -0.9218180401
 C  -0.2549080524   -8.0772052068   -0.972950056
 C  -0.3192040752   -9.4158067352   -0.559061612
 C  0.8004110043   -10.0853366314   -0.0871435151
 C  2.0027062536   -9.3790293598   -0.0327375493
 N  3.2561605223   -9.80003746   0.3944762859
 C  3.596665098   -11.1084602263   0.9239504256
 C  4.3277181175   -12.0063738529   -0.054382932
 C  5.3876658951   -12.7949547706   0.3905826656
 C  6.0468024515   -13.6559701085   -0.4821429522
 C  5.6553553801   -13.7310856815   -1.8144192419
 C  4.6008169137   -12.9425106574   -2.267255251
 C  3.940516019   -12.0869100349   -1.3926244679
 C  5.861056657   -3.9124579256   0.1230977457
 C  4.7803928468   -3.8905969212   1.0641074002
 N  3.9284170953   -3.8671010977   1.8459430357
 C  4.8237455015   -0.9846172448   0.2670201847
 H  5.1830536646   2.1768587074   1.4902310641
 H  7.5574431407   1.4519112321   1.5363525522
 H  8.1718896742   -0.814451844   0.7556496061
 H  8.833107901   -1.9605882444   -3.0824200917
 H  10.9350074786   -1.715380796   -4.363805397
 H  12.7233883949   -3.4247023517   -4.1497064626
 H  10.294343508   -5.6200947842   -1.3752745717
 H  7.2336891605   -7.4581573388   0.546451106
 H  6.0286030758   -9.5675656229   0.9483441891
 H  3.6341616498   -5.5758260544   -0.8868466787
 H  0.9956087586   -6.3446640563   -1.2436232722
 H  -1.151197514   -7.5859189146   -1.3382762563
 H  -1.2664251854   -9.9442506771   -0.6104310665
 H  0.7361239363   -11.1228396382   0.2228049414
 H  4.2038638181   -10.9704716077   1.8231498156
 H  2.6656776121   -11.5810756208   1.2469099506
 H  5.7011642925   -12.7327575562   1.4295279894
 H  6.8721286856   -14.2622727103   -0.1206787469
 H  6.1708881615   -14.3982372656   -2.4986955907
 H  4.2902665869   -12.9943011072   -3.3066812459
 H  3.1189824781   -11.4753330526   -1.7543823232
 H  4.0483236123   -1.6398697741   -0.1116679569
