# Supplementary material for: Sequential closed-loop Bayesian optimization as a guide for organic molecular metallophotocatalyst formulation discovery
Source: Nat Chem. 2024 Jun 11;16(8):1286–94. doi: 10.1038/s41557-024-01546-5 (PMC11321994; doi:10.1038/s41557-024-01546-5)
Supplement: Supplementary file 2 — Containing complete dataset for BO workflow, including dataset for BO training, molecular DFT descriptors and molecular structure_XYZ. [file 41557_2024_1546_MOESM2_ESM.zip › molecular_structures_xyz/039.xyz]

57

 N  1.7700101572   0.6534372789   -0.6982812526
 C  2.8621079138   0.3726685875   -0.4405105354
 C  4.2170488293   0.0269303317   -0.1200410349
 C  5.0352145955   0.9565819119   0.5267752957
 C  6.350685825   0.6186152186   0.8112191504
 C  6.8434952074   -0.629528429   0.4563201188
 C  6.0211602866   -1.5698749706   -0.1728932376
 C  6.5964287998   -2.8834893277   -0.5556581433
 N  7.8379344906   -2.8476577949   -1.0325700955
 C  8.4472590706   -3.9615929782   -1.4300302388
 C  9.8392984005   -3.7896673086   -1.9155085788
 C  10.1518053058   -2.6658821395   -2.6874274847
 C  11.4460470185   -2.456316324   -3.1431577317
 C  12.4539401958   -3.3537429358   -2.8200837064
 C  12.1492181837   -4.4664775949   -2.0320622357
 C  13.1869609624   -5.3891720047   -1.6717472087
 N  14.025132948   -6.1318175903   -1.3820946195
 C  10.8471222297   -4.69059669   -1.5807878671
 C  7.7814255882   -5.2020471159   -1.4115574546
 C  8.3746380551   -6.3595775254   -2.0130257883
 N  8.8453294514   -7.2860105863   -2.5203406707
 C  6.4938698452   -5.2920706884   -0.8636606485
 C  5.7805912785   -6.589228314   -0.774088743
 C  6.3541374797   -7.6642516865   -0.0890134844
 C  5.6863790623   -8.8744362181   0.0008946969
 C  4.4335374653   -9.0388648083   -0.6050182197
 C  3.7463800054   -10.2884554041   -0.5187779149
 C  3.1646536214   -11.346287021   -0.4458091616
 C  2.4767731585   -12.5970508936   -0.3597208807
 C  3.058140467   -13.6792567834   0.3156995876
 C  2.38678072   -14.8914095241   0.3966676682
 C  1.1335668306   -15.0393508971   -0.1916214152
 C  0.5507205514   -13.968379022   -0.863801837
 C  1.214704824   -12.7525267603   -0.9499468071
 C  3.8634963941   -7.9615900549   -1.2966210858
 C  4.5281250706   -6.748814877   -1.3739450751
 C  5.9095458107   -4.1031840541   -0.4041220045
 C  4.6518694859   -4.1540997308   0.280857959
 N  3.6489982705   -4.1955529305   0.8550773889
 C  4.702095931   -1.2350574625   -0.4685250687
 H  4.641210437   1.9306075209   0.7947617564
 H  6.9958886465   1.3332620916   1.3104006599
 H  7.8737857577   -0.8891515863   0.6724739811
 H  9.3670699659   -1.9596171783   -2.9344185735
 H  11.6714380572   -1.587451552   -3.7518134869
 H  13.4695323447   -3.1971928229   -3.1662725208
 H  10.6455749347   -5.5488074305   -0.9505675129
 H  7.3195228281   -7.5490895296   0.3929539774
 H  6.1327264245   -9.700630849   0.543483922
 H  4.0350112438   -13.5605735829   0.7730259371
 H  2.8440838119   -15.7244746671   0.9214546855
 H  0.6113263405   -15.9889288391   -0.1262663758
 H  -0.4263316961   -14.0803461615   -1.323538211
 H  0.7632829077   -11.9157964097   -1.4730238129
 H  2.8970089308   -8.0812588233   -1.7739129107
 H  4.0782909129   -5.9264200559   -1.9206079048
 H  4.0517883651   -1.9262850065   -0.991625245
