# Supplementary material for: Sequential closed-loop Bayesian optimization as a guide for organic molecular metallophotocatalyst formulation discovery
Source: Nat Chem. 2024 Jun 11;16(8):1286–94. doi: 10.1038/s41557-024-01546-5 (PMC11321994; doi:10.1038/s41557-024-01546-5)
Supplement: Supplementary file 2 — Containing complete dataset for BO workflow, including dataset for BO training, molecular DFT descriptors and molecular structure_XYZ. [file 41557_2024_1546_MOESM2_ESM.zip › molecular_structures_xyz/040.xyz]

59

 N  1.6417375663   0.5885454163   -0.4517674153
 C  2.7493967004   0.3378781193   -0.2321655552
 C  4.1235454484   0.029464341   0.041353383
 C  4.945702613   0.9929608398   0.630934448
 C  6.2781233769   0.6902616221   0.8727919862
 C  6.7837713177   -0.5565411696   0.5320615526
 C  5.9589699673   -1.5302056297   -0.0409913409
 C  6.5485755235   -2.8409494671   -0.4115208258
 N  7.7795844657   -2.7913512635   -0.9147998867
 C  8.4016047345   -3.9018833047   -1.3012093598
 C  9.7844508893   -3.7164783167   -1.807981475
 C  10.0672798718   -2.6094480726   -2.6143859554
 C  11.3525990188   -2.3889434991   -3.0899024704
 C  12.3806751024   -3.25765331   -2.7520521223
 C  12.1057958385   -4.3524495604   -1.9287624959
 C  13.1650245043   -5.2443150442   -1.5531459759
 N  14.0204716806   -5.9619432993   -1.2511847288
 C  10.8127721998   -4.5878858299   -1.4575557367
 C  7.7584512129   -5.1530305152   -1.2499970246
 C  8.3614485867   -6.3084179937   -1.8458386654
 N  8.8411474589   -7.2319418293   -2.3501903957
 C  6.4824336215   -5.2573549278   -0.6767795382
 C  5.7934110204   -6.5630036542   -0.5550399766
 C  6.4012238134   -7.627614507   0.1200110408
 C  5.755142486   -8.8456379519   0.2415497238
 C  4.4876506144   -9.0497487154   -0.3227449241
 C  3.7589655877   -10.3209174142   -0.2388184053
 C  4.2313190639   -11.4700167931   0.2640333117
 C  3.5107803638   -12.7465551611   0.3569635339
 C  4.2027673563   -13.8695054319   0.8280773559
 C  3.5779352366   -15.1061707916   0.9360500916
 C  2.2420119437   -15.2446140453   0.5758004924
 C  1.5385743715   -14.1356339245   0.109182115
 C  2.1628610317   -12.9011404403   0.0015228055
 C  3.8897789781   -7.9774572873   -0.9968839187
 C  4.5253657577   -6.7506785381   -1.1093675586
 C  5.8878075416   -4.0699201398   -0.2236412488
 C  4.6492043258   -4.1333587692   0.4944519471
 N  3.6639537939   -4.184473796   1.0978421973
 C  4.6227467697   -1.230540625   -0.2941395906
 H  4.5410540182   1.96538927   0.8887478623
 H  6.9264168686   1.4313698813   1.3274364474
 H  7.8266780417   -0.789463952   0.7152472784
 H  9.266492693   -1.925350165   -2.8721485345
 H  11.5552188573   -1.5341795085   -3.7258948779
 H  13.3892306408   -3.0921103831   -3.1141749754
 H  10.632711671   -5.4309155639   -0.8008660624
 H  7.3776553321   -7.49318516   0.5746339926
 H  6.2443447295   -9.6425130959   0.7910180945
 H  2.7498791208   -10.286061269   -0.6430399741
 H  5.2503890638   -11.5055719842   0.6433889843
 H  5.2468487546   -13.7654124231   1.1109274736
 H  4.1365487153   -15.9621511256   1.3028627841
 H  1.7490040441   -16.2083862186   0.6595076354
 H  0.4937761728   -14.2339518285   -0.1703357282
 H  1.5929806678   -12.0502331233   -0.3577292917
 H  2.9090923431   -8.1124035505   -1.4434644393
 H  4.0418695025   -5.9417495479   -1.647866049
 H  3.9683270072   -1.9491495718   -0.7725900143
