# Supplementary material for: Sequential closed-loop Bayesian optimization as a guide for organic molecular metallophotocatalyst formulation discovery
Source: Nat Chem. 2024 Jun 11;16(8):1286–94. doi: 10.1038/s41557-024-01546-5 (PMC11321994; doi:10.1038/s41557-024-01546-5)
Supplement: Supplementary file 2 — Containing complete dataset for BO workflow, including dataset for BO training, molecular DFT descriptors and molecular structure_XYZ. [file 41557_2024_1546_MOESM2_ESM.zip › molecular_structures_xyz/041.xyz]

61

 N  2.0112940343   1.2106894353   0.3443268142
 C  3.1127096972   0.8612194653   0.3965703606
 C  4.4796048843   0.4303422647   0.461976935
 C  5.4613904659   1.3080398171   0.9287164555
 C  6.7832649629   0.887569317   0.9666811024
 C  7.121637065   -0.3910271425   0.5455596029
 C  6.1385432485   -1.279032927   0.0970711509
 C  6.5479469356   -2.6293174348   -0.3634199748
 N  7.6768842012   -2.6765498242   -1.065948256
 C  8.1303579141   -3.8309018786   -1.5477834688
 C  9.4115861611   -3.7504612526   -2.2929878266
 C  9.634472426   -2.6568588827   -3.1359165541
 C  10.8270259112   -2.5319491313   -3.8349930469
 C  11.8246831079   -3.4853102092   -3.6890524056
 C  11.6133572165   -4.5680549406   -2.8317544879
 C  12.6466289236   -5.5474569427   -2.6547110286
 N  13.4812158429   -6.3357279941   -2.5129960695
 C  10.4110369399   -4.7072727624   -2.1356622177
 C  7.406880102   -5.0266812619   -1.3769513735
 C  7.8074482101   -6.2264534453   -2.0508005757
 N  8.120370233   -7.1858955925   -2.6154787538
 C  6.2409473898   -5.0294421063   -0.5975752439
 C  5.4783827322   -6.2759537199   -0.3490333489
 C  6.1012897699   -7.383518903   0.2299076506
 C  5.3816623532   -8.5458231221   0.4670398483
 C  4.0303396577   -8.6399324397   0.1212849898
 C  3.2658763138   -9.8796480158   0.4274045431
 C  3.274503423   -10.3554267379   1.7195834045
 C  2.5446824903   -11.5048187112   2.0907123038
 C  1.8043496867   -12.1771971538   1.1581349597
 C  1.7792990215   -11.7405851653   -0.1909783985
 C  1.0345200236   -12.4479500372   -1.1704060359
 C  1.0329967493   -12.047797953   -2.4793082434
 C  1.7903316772   -10.9210503532   -2.8701315009
 C  2.5138901661   -10.2124738144   -1.9465901279
 C  2.5215663563   -10.5857089952   -0.5751485465
 C  3.4150314951   -7.5264424053   -0.4606713975
 C  4.1252961449   -6.3572051271   -0.6880857432
 C  5.8272764124   -3.8005920971   -0.0625614039
 C  4.7205520722   -3.764942054   0.8474622037
 N  3.8443649622   -3.7354616008   1.6015780008
 C  4.8108970633   -0.8615528355   0.0487182944
 H  5.1863807035   2.306374052   1.2504896926
 H  7.5542605054   1.5611688778   1.3244936641
 H  8.1558231916   -0.7159639335   0.5690696603
 H  8.8586179636   -1.9072486029   -3.2446935326
 H  10.9813071696   -1.6858165184   -4.4957083338
 H  12.7621958998   -3.3955356282   -4.2264769698
 H  10.2837654643   -5.5440347905   -1.4590072657
 H  7.1485561356   -7.3334648289   0.5102647064
 H  5.8781532995   -9.3975647574   0.9207328468
 H  3.8368647314   -9.8190235815   2.4777767004
 H  2.5687552682   -11.8410608374   3.1226398907
 H  1.2297170941   -13.0576486086   1.431884748
 H  0.4689013164   -13.3212276025   -0.8571547147
 H  0.4609677457   -12.5975320742   -3.2205132027
 H  1.8030946898   -10.618104559   -3.912765107
 H  3.0998849545   -9.3600432047   -2.2696067834
 H  2.3636762534   -7.56824553   -0.7255437908
 H  3.6269778843   -5.5070997228   -1.1430658347
 H  4.0325852856   -1.5128634784   -0.3308489645
