# Supplementary material for: Sequential closed-loop Bayesian optimization as a guide for organic molecular metallophotocatalyst formulation discovery
Source: Nat Chem. 2024 Jun 11;16(8):1286–94. doi: 10.1038/s41557-024-01546-5 (PMC11321994; doi:10.1038/s41557-024-01546-5)
Supplement: Supplementary file 2 — Containing complete dataset for BO workflow, including dataset for BO training, molecular DFT descriptors and molecular structure_XYZ. [file 41557_2024_1546_MOESM2_ESM.zip › molecular_structures_xyz/042.xyz]

56

 N  1.7781794113   0.9691430582   -0.6647114079
 C  2.8826725378   0.6965447489   -0.4554613384
 C  4.2534018895   0.3615664091   -0.1961403631
 C  5.1321961131   1.34700363   0.2604430587
 C  6.4617909981   1.0185319776   0.4836869328
 C  6.9089902394   -0.2754681026   0.2552762163
 C  6.0270328973   -1.2694742121   -0.1805227584
 C  6.5533889748   -2.6338747711   -0.4355975799
 N  7.742820731   -2.685674051   -1.0290749184
 C  8.3013878183   -3.8548514859   -1.3327707208
 C  9.6366886477   -3.7726017679   -1.9760201737
 C  9.8771213171   -2.7520170941   -2.9019843602
 C  11.1177849345   -2.6242661207   -3.510925329
 C  12.1450841598   -3.5012187724   -3.1928372045
 C  11.9141902649   -4.5099660134   -2.2543238586
 C  12.9739814429   -5.4104452001   -1.9020354346
 N  13.8297243793   -6.1354854013   -1.6191653642
 C  10.6654173605   -4.6511206261   -1.6460634647
 C  7.6330676075   -5.0682354583   -1.0812726736
 C  8.1529691792   -6.3084957977   -1.5766876841
 N  8.5617665632   -7.3034597557   -2.0013875799
 C  6.404854888   -5.0602048873   -0.4029466723
 C  5.697845691   -6.3191161327   -0.0670587767
 C  6.3410557982   -7.2962899192   0.7033743984
 C  5.6930725331   -8.4789516522   1.0351388085
 C  4.3961214384   -8.6860201323   0.5777083883
 C  3.7484892077   -7.7126488167   -0.1998967272
 C  4.3883009006   -6.528950813   -0.5185864094
 C  2.3625303416   -8.1791183234   -0.5729917997
 C  2.2839884574   -9.5357522289   0.0850566402
 C  1.2419951785   -10.4509251039   0.0958045997
 C  1.4071898134   -11.652509011   0.7830522387
 C  2.5999177558   -11.9345957121   1.4507376948
 C  3.648746937   -11.0204895405   1.4433288365
 C  3.4827816492   -9.8212211438   0.7572532923
 C  5.8753020625   -3.8080398116   -0.057805243
 C  4.688417098   -3.7401394643   0.7424526504
 N  3.7448570469   -3.6797889226   1.4083847674
 C  4.6929618406   -0.9457606027   -0.4140387197
 H  4.773240643   2.3559931016   0.4302768612
 H  7.1535666132   1.7762314342   0.8351091021
 H  7.9501146294   -0.528929429   0.4210987355
 H  9.0773449514   -2.0617405321   -3.1456406396
 H  11.2861590757   -1.835386555   -4.2358806143
 H  13.1197571959   -3.4082461201   -3.6588440095
 H  10.5230992379   -5.4273143069   -0.9040135619
 H  7.350120157   -7.1180804377   1.0613705291
 H  6.197726128   -9.2240644535   1.6423471322
 H  3.8931157105   -5.7782283381   -1.1274693735
 H  1.5883286337   -7.4965054492   -0.2028893877
 H  2.2312491078   -8.2407812718   -1.6598942863
 H  0.310731977   -10.2381491182   -0.4216793663
 H  0.598848646   -12.3774966184   0.7992179939
 H  2.7096217711   -12.8759439911   1.9807407143
 H  4.5766382711   -11.2405489952   1.9632552088
 H  3.9951811466   -1.6841918949   -0.7910169988
