# Supplementary material for: Sequential closed-loop Bayesian optimization as a guide for organic molecular metallophotocatalyst formulation discovery
Source: Nat Chem. 2024 Jun 11;16(8):1286–94. doi: 10.1038/s41557-024-01546-5 (PMC11321994; doi:10.1038/s41557-024-01546-5)
Supplement: Supplementary file 2 — Containing complete dataset for BO workflow, including dataset for BO training, molecular DFT descriptors and molecular structure_XYZ. [file 41557_2024_1546_MOESM2_ESM.zip › molecular_structures_xyz/043.xyz]

61

 C  2.0331343406   -0.8091616867   0.5211849815
 C  1.0615801077   -1.5683369966   -0.3728223619
 N  1.1305664636   -1.1538031854   -1.7657639289
 C  0.4327060739   -0.0956976432   -2.3287552383
 C  -0.5004516946   0.7585883865   -1.7393828449
 C  -1.0684649537   1.7400559947   -2.5382401783
 C  -0.7210530424   1.8787157915   -3.8904933185
 C  0.2104580833   1.0311012837   -4.4702007894
 C  0.7962206487   0.0356321362   -3.68678455
 C  1.7788952875   -0.9944591605   -3.9446071801
 C  2.5042365917   -1.3668292636   -5.0705596057
 C  3.3888628334   -2.4408529448   -4.9858071402
 C  4.167126569   -2.8534805509   -6.1765155338
 C  5.0199971945   -1.9575795497   -6.840175831
 C  5.2087016169   -0.6412060799   -6.3050300787
 N  5.3837613199   0.4144668705   -5.8665154932
 C  5.7619075706   -2.3875986046   -7.9559734974
 C  6.6831524317   -1.500283293   -8.71169409
 C  6.3342104004   -0.1950359282   -9.0680173073
 C  7.2100122481   0.5953105911   -9.8038197675
 C  8.445481893   0.0995329404   -10.1897990215
 C  8.7933334165   -1.2096522107   -9.8420110996
 C  10.0666706138   -1.7380161559   -10.2395158166
 N  11.093694529   -2.1626182118   -10.5603588286
 C  7.9152328413   -2.0118578909   -9.1150239738
 N  5.6967533326   -3.645379906   -8.3875789407
 C  4.8893426707   -4.5218447849   -7.7946958193
 C  4.8954372361   -5.8881066027   -8.3802474955
 C  6.1223265152   -6.4711378182   -8.712314763
 C  6.1759267812   -7.7373540812   -9.2786978905
 C  5.0052601215   -8.4338612255   -9.5433266089
 C  3.7771797875   -7.8447533586   -9.233266972
 C  2.558749816   -8.5444855845   -9.5235940555
 N  1.5776622184   -9.1103248785   -9.7588151338
 C  3.7163390446   -6.5772453406   -8.6497978368
 C  4.1045157075   -4.1608265459   -6.6843871677
 C  3.2517825239   -5.1227689307   -6.0509935531
 N  2.5648700564   -5.9029799443   -5.5442537098
 C  3.5495245667   -3.1277686336   -3.7652076544
 C  2.848529673   -2.7633984575   -2.6302726171
 C  1.9530412725   -1.6957044767   -2.7277728808
 H  3.0670689915   -0.9673214117   0.199399045
 H  1.9391902398   -1.1566255019   1.5548873434
 H  1.8271808486   0.2653601743   0.5015832806
 H  1.2611510444   -2.6418008505   -0.3353803629
 H  0.0325543887   -1.4260837299   -0.0334507287
 H  -0.7735885985   0.6642556891   -0.6938301501
 H  -1.7979285384   2.4172537233   -2.1040174322
 H  -1.1857030475   2.6589209312   -4.485186879
 H  0.4820175501   1.138749225   -5.5163595437
 H  2.3683590493   -0.8383754649   -6.0092389063
 H  5.3635832897   0.2042632925   -8.7961475812
 H  6.9214032947   1.6030661855   -10.0817358124
 H  9.1363595   0.7108539955   -10.7596011116
 H  8.1922769152   -3.0274188799   -8.8580211008
 H  7.0388633256   -5.9260713119   -8.5149691127
 H  7.1353192366   -8.1826692978   -9.518560245
 H  5.0349207336   -9.4213510513   -9.9905307604
 H  2.7490830846   -6.136248351   -8.4405636631
 H  4.2584580755   -3.9471653741   -3.7048231272
 H  3.0010359084   -3.2931260606   -1.6965275596
