# Supplementary material for: Sequential closed-loop Bayesian optimization as a guide for organic molecular metallophotocatalyst formulation discovery
Source: Nat Chem. 2024 Jun 11;16(8):1286–94. doi: 10.1038/s41557-024-01546-5 (PMC11321994; doi:10.1038/s41557-024-01546-5)
Supplement: Supplementary file 2 — Containing complete dataset for BO workflow, including dataset for BO training, molecular DFT descriptors and molecular structure_XYZ. [file 41557_2024_1546_MOESM2_ESM.zip › molecular_structures_xyz/044.xyz]

58

 C  -0.6426596818   0.4349709095   0.2120184193
 N  -0.2804203096   0.3082870563   -1.1832961809
 C  0.4238003382   1.264034016   -1.8953956174
 C  0.9062382064   2.4984734744   -1.4606454061
 C  1.5878026683   3.2801520577   -2.3822640866
 C  1.7873334078   2.8506411078   -3.7029455552
 C  1.3057503388   1.621444543   -4.1283275903
 C  0.6174767161   0.8167135272   -3.2195971277
 C  -0.0083812658   -0.4852774895   -3.3003425339
 C  -0.1536291281   -1.4138514853   -4.3245871329
 C  -0.8151996132   -2.6133537256   -4.0672758695
 C  -0.9727165478   -3.6171491048   -5.1452849953
 C  -0.4928396688   -4.9295200449   -5.0109063243
 C  0.1780442028   -5.3139045479   -3.804071632
 N  0.7193641057   -5.6289686944   -2.831932079
 C  -0.6911978888   -5.8594945156   -6.0478927326
 C  -0.2208803545   -7.2677376142   -5.9831140564
 C  -1.0801058067   -8.2842142562   -6.4120957084
 C  -0.6757115813   -9.6119006388   -6.3886541506
 C  0.6001984377   -9.9454919291   -5.9568939198
 C  1.468324961   -8.9302990035   -5.5482585971
 C  2.7972916247   -9.2602983433   -5.1205260506
 N  3.8682977848   -9.5291109311   -4.7759780816
 C  1.0634695977   -7.5936274156   -5.5564036953
 N  -1.3335143791   -5.5255650535   -7.1648423368
 C  -1.7817124392   -4.2845971005   -7.3424965827
 C  -2.4682437344   -4.0354827916   -8.6364754409
 C  -3.3267006486   -5.0162473123   -9.1437524993
 C  -3.9731823313   -4.8346544461   -10.3585267574
 C  -3.7589955572   -3.6800026671   -11.0977678483
 C  -2.8865549951   -2.7072139147   -10.6039436223
 C  -2.639789569   -1.5187256343   -11.3685736256
 N  -2.4417067715   -0.5613499064   -11.9867960284
 C  -2.2425085281   -2.8778888864   -9.3767697476
 C  -1.6275973859   -3.3024462397   -6.3463977844
 C  -2.228972835   -2.0100565852   -6.496769222
 N  -2.7358974915   -0.9773762907   -6.6152235388
 C  -1.3387776438   -2.8672688039   -2.7835476771
 C  -1.2189891838   -1.9499686539   -1.7558116851
 C  -0.5448108031   -0.7548666007   -2.0174881825
 H  -1.2299932144   -0.4305175302   0.5160260299
 H  -1.2430435272   1.335767068   0.3699318022
 H  0.2515138324   0.489693219   0.8406636985
 H  0.7560496462   2.8361909567   -0.4407050117
 H  1.9752635049   4.2462021215   -2.0726795393
 H  2.3253740747   3.4888225987   -4.3968631272
 H  1.4611053534   1.2895536612   -5.1507576283
 H  0.261667451   -1.2142169837   -5.3077944734
 H  -2.0749648988   -8.0260161244   -6.7579568155
 H  -1.3574262757   -10.3910615136   -6.7118246841
 H  0.9282488637   -10.9788816691   -5.9390087079
 H  1.7655418386   -6.825313567   -5.2554416649
 H  -3.4901218289   -5.9230231063   -8.5722919422
 H  -4.6459700391   -5.5983941236   -10.7331469038
 H  -4.2550389746   -3.5297887056   -12.0501826106
 H  -1.5538281077   -2.116936916   -9.0300877344
 H  -1.8701197252   -3.7954062565   -2.5994188284
 H  -1.64295422   -2.1639191941   -0.7812485753
