# Supplementary material for: Sequential closed-loop Bayesian optimization as a guide for organic molecular metallophotocatalyst formulation discovery
Source: Nat Chem. 2024 Jun 11;16(8):1286–94. doi: 10.1038/s41557-024-01546-5 (PMC11321994; doi:10.1038/s41557-024-01546-5)
Supplement: Supplementary file 2 — Containing complete dataset for BO workflow, including dataset for BO training, molecular DFT descriptors and molecular structure_XYZ. [file 41557_2024_1546_MOESM2_ESM.zip › molecular_structures_xyz/045.xyz]

65

 N  1.9059918703   0.8715344693   0.5577939259
 C  3.0265862495   0.5859699671   0.5849784104
 C  4.4170872765   0.234699177   0.6192745267
 C  5.3552474702   1.1652649743   1.0728285399
 C  6.699728168   0.8219114432   1.0816710422
 C  7.1029833943   -0.4322993453   0.6446022425
 C  6.1645916905   -1.3732859675   0.2082776167
 C  6.6432709148   -2.693245184   -0.2735829732
 N  7.7642800954   -2.6666214293   -0.9898949843
 C  8.274783739   -3.7878666555   -1.492812048
 C  9.5419448685   -3.6277807934   -2.2489080738
 C  9.7043094055   -2.5040683312   -3.0657577851
 C  10.8819801506   -2.3054259657   -3.7729596793
 C  11.9244438214   -3.2145465418   -3.6620421105
 C  11.7731746172   -4.3277298895   -2.8314973835
 C  12.8527979095   -5.2621617496   -2.6919606345
 N  13.7248834684   -6.0139111708   -2.5807961739
 C  10.586793259   -4.5402125284   -2.1264957291
 C  7.6195766648   -5.0232197109   -1.333437932
 C  8.0698828644   -6.1838543675   -2.0432882169
 N  8.4222046729   -7.1101203475   -2.6395271461
 C  6.4662870519   -5.105825751   -0.5371237383
 C  5.7798921818   -6.3953496379   -0.2989409461
 C  6.49776632   -7.4841850971   0.2356504455
 C  5.8931003178   -8.7041059523   0.4763285861
 C  4.5417262207   -8.8372827751   0.1550191039
 C  3.8042486825   -7.7577313139   -0.3794750042
 C  4.4259800193   -6.5338408199   -0.6000657191
 C  2.4521650564   -8.2346292331   -0.5770919851
 C  1.2889748253   -7.649593475   -1.0796429553
 C  0.1327529832   -8.4109531172   -1.1485101894
 C  0.1318150674   -9.7475063312   -0.7229968465
 C  1.2751200092   -10.3496770338   -0.2187596378
 C  2.4329313395   -9.5763361357   -0.1460704774
 N  3.7067479724   -9.932648383   0.2968083181
 C  4.0831011651   -11.2067902623   0.8068506793
 C  5.1005546445   -11.929795128   0.1872148601
 C  5.4707180669   -13.1699840506   0.6949471279
 C  4.8167721641   -13.6968736967   1.804459287
 C  3.7946978668   -12.9750720848   2.4135674347
 C  3.4309290574   -11.7259843143   1.9236497942
 C  5.9950849891   -3.9074101109   0.0218273435
 C  4.9063885111   -3.9428275003   0.9532784618
 N  4.0458790185   -3.9661050316   1.725700814
 C  4.8143475539   -1.0330394116   0.1896142409
 H  5.0289875411   2.1436334707   1.4077715312
 H  7.4375091197   1.5369336075   1.4290535095
 H  8.1545093081   -0.6965881814   0.6451865697
 H  8.8929626711   -1.7894988936   -3.1472823504
 H  10.9891994849   -1.4360626549   -4.4124865624
 H  12.8506005728   -3.0672171592   -4.2064317814
 H  10.5058683996   -5.3995103212   -1.4715978606
 H  7.5455688712   -7.3581012779   0.4881237533
 H  6.4572437411   -9.5249702688   0.9034927656
 H  3.8662006109   -5.7042898623   -1.02084578
 H  1.2937034685   -6.6162829002   -1.4137837383
 H  -0.7810055546   -7.9719067277   -1.5363707908
 H  -0.7837450714   -10.3273372384   -0.7901622145
 H  1.2661664457   -11.3843967289   0.1048620967
 H  5.5920529129   -11.52214799   -0.6901463107
 H  6.2659980774   -13.7299586344   0.2129232768
 H  5.1031559529   -14.6688108209   2.1939985183
 H  3.2834635397   -13.3792625415   3.2817198797
 H  2.6485229859   -11.1488846669   2.4055786718
 H  4.0672432673   -1.7254336153   -0.1795276151
