# Supplementary material for: Sequential closed-loop Bayesian optimization as a guide for organic molecular metallophotocatalyst formulation discovery
Source: Nat Chem. 2024 Jun 11;16(8):1286–94. doi: 10.1038/s41557-024-01546-5 (PMC11321994; doi:10.1038/s41557-024-01546-5)
Supplement: Supplementary file 2 — Containing complete dataset for BO workflow, including dataset for BO training, molecular DFT descriptors and molecular structure_XYZ. [file 41557_2024_1546_MOESM2_ESM.zip › molecular_structures_xyz/046.xyz]

75

 C  -4.0213302725   5.4078159472   -1.39131053
 O  -3.6329100869   4.1648564844   -1.954144281
 C  -2.5417903407   4.1430874052   -2.7584542958
 C  -1.7696820505   5.2603033455   -3.0746390654
 C  -0.6722406748   5.1231012743   -3.9209705179
 C  -0.3201801384   3.8840000378   -4.4444040767
 N  0.8318032722   3.753060115   -5.278749708
 C  2.0786058458   4.211003236   -4.7538678396
 C  2.5501537825   3.7173081587   -3.534324019
 C  3.7388863322   4.1817637369   -3.0002447577
 C  4.4942419491   5.1406510439   -3.6830824439
 O  5.6471028529   5.5265470006   -3.0829104023
 C  6.4408003959   6.5072276204   -3.7317354962
 C  4.034879454   5.6332455187   -4.9046077871
 C  2.827023208   5.1743182532   -5.4232098514
 C  0.7397403294   3.2013680297   -6.5525213551
 C  -0.4913484347   3.1438535866   -7.2298587089
 C  -0.5790748842   2.5961620295   -8.4962688051
 C  0.5470698437   2.0707127707   -9.1398861374
 C  0.4423624546   1.4758644726   -10.486406843
 C  -0.1562188336   2.166808323   -11.5540615776
 C  -0.5387777807   3.5367808853   -11.381031862
 N  -0.8220528197   4.6514627706   -11.2580935602
 C  -0.2976154907   1.5398651888   -12.8059408381
 C  -0.9972480676   2.1634528531   -13.9571530891
 C  -0.4600903322   2.009670093   -15.2393459801
 C  -1.0961734822   2.5564760799   -16.3452837938
 C  -2.2888753051   3.2492441396   -16.1929141895
 C  -2.8389055727   3.3871618327   -14.9160029485
 C  -4.0832308894   4.0814043199   -14.748754835
 N  -5.0867521747   4.6412150934   -14.6162356889
 C  -2.1984000516   2.8499139286   -13.7977279121
 N  0.2261516934   0.339073916   -13.0399901072
 C  0.8530126507   -0.3259027649   -12.072667102
 C  1.4135140524   -1.6429002995   -12.4668556395
 C  0.680118849   -2.4559343009   -13.3370803895
 C  1.1770183664   -3.6853701106   -13.7472723362
 C  2.4224273243   -4.1154129724   -13.311753564
 C  3.166700455   -3.2966050357   -12.4587654802
 C  4.4653378531   -3.7205354016   -12.0204144415
 N  5.5123514051   -4.0641567657   -11.6687161115
 C  2.6674685503   -2.0644211498   -12.0320285825
 C  0.9306963254   0.1877196117   -10.7648641956
 C  1.4209752036   -0.6282996956   -9.6939902983
 N  1.7915761556   -1.3033108732   -8.8309333979
 C  1.7719771544   2.123726954   -8.4648926777
 C  1.872657759   2.6814105235   -7.2037683962
 C  -1.0912777569   2.7658768468   -4.1104170643
 C  -2.1949186538   2.8947720858   -3.2867907791
 H  -4.904782168   5.2015647486   -0.7856942167
 H  -4.2787849699   6.137264056   -2.1674368391
 H  -3.2342454168   5.8220779335   -0.7512612979
 H  -2.014185557   6.2389752776   -2.680242831
 H  -0.0788715013   5.9970683307   -4.1708992479
 H  1.9741923449   2.9673378126   -3.0013638146
 H  4.1073585712   3.8044379421   -2.0518589025
 H  6.7838499965   6.1611447788   -4.7132487116
 H  5.8960761445   7.4506617112   -3.8501695606
 H  7.3052121425   6.670612792   -3.0868047693
 H  4.595534511   6.3800675209   -5.4532230937
 H  2.46654053   5.5726579879   -6.3665095643
 H  -1.3853354449   3.5370995222   -6.7618323016
 H  -1.5482748275   2.5618628656   -8.9839051516
 H  0.4674230289   1.4612718755   -15.3602103956
 H  -0.6613792564   2.4406411399   -17.3321379492
 H  -2.7967320505   3.6767146338   -17.050329275
 H  -2.6600548308   2.9505385863   -12.822651318
 H  -0.289453658   -2.1168854929   -13.684386074
 H  0.591672075   -4.3116027793   -14.4117394515
 H  2.8223361845   -5.0718771478   -13.6296501547
 H  3.2758870341   -1.4390087101   -11.3894538726
 H  2.6693084917   1.7372208572   -8.9378956795
 H  2.8381909289   2.708460516   -6.7139930695
 H  -0.8211729472   1.7908304419   -4.5036183605
 H  -2.7980587799   2.0310466569   -3.0263703381
