# Supplementary material for: Sequential closed-loop Bayesian optimization as a guide for organic molecular metallophotocatalyst formulation discovery
Source: Nat Chem. 2024 Jun 11;16(8):1286–94. doi: 10.1038/s41557-024-01546-5 (PMC11321994; doi:10.1038/s41557-024-01546-5)
Supplement: Supplementary file 2 — Containing complete dataset for BO workflow, including dataset for BO training, molecular DFT descriptors and molecular structure_XYZ. [file 41557_2024_1546_MOESM2_ESM.zip › molecular_structures_xyz/047.xyz]

65

 N  1.9897612464   0.7332093346   1.1204570375
 C  3.1052262445   0.4289555553   1.0869181035
 C  4.489387856   0.0539884179   1.0461861201
 C  5.4569053675   0.9162564434   1.5681354772
 C  6.7945071434   0.5525312803   1.5030457506
 C  7.1627153983   -0.6549396608   0.9258677353
 C  6.1950682248   -1.5294741077   0.4208658925
 C  6.6336442434   -2.7986845672   -0.2111182731
 N  7.7304082416   -2.7170202467   -0.9596365576
 C  8.1980170967   -3.7851185272   -1.6002253727
 C  9.4479585155   -3.5715695945   -2.3713899945
 C  9.6151846161   -2.3721113378   -3.0710447609
 C  10.7796225611   -2.1244513006   -3.7847991414
 C  11.8041031967   -3.060410803   -3.7961860756
 C  11.6484083404   -4.2508359594   -3.0815721346
 C  12.709454453   -5.2163048099   -3.0668735642
 N  13.5661843   -5.9933852474   -3.0560166903
 C  10.4749558704   -4.5122955599   -2.3717526922
 C  7.5165952922   -5.0164822106   -1.5567875152
 C  7.9161842221   -6.1024740045   -2.4020066171
 N  8.225385236   -6.9684972371   -3.1031939222
 C  6.3930319556   -5.161014631   -0.730211586
 C  5.6834401404   -6.4577862561   -0.6084656788
 C  6.3706919313   -7.604679276   -0.2029950159
 C  5.7094569211   -8.8185173879   -0.0923966093
 C  4.3470500483   -8.900049361   -0.3791250187
 N  3.6698750832   -10.1375661067   -0.2629176208
 C  3.6676372039   -10.9655108532   0.8608836479
 C  4.2722199451   -10.7775714128   2.1036584125
 C  4.0892734676   -11.7610808158   3.0651901061
 C  3.3211092538   -12.905088281   2.8071775905
 C  2.7119735095   -13.0802071181   1.5741642883
 C  2.8807721552   -12.1037829198   0.5914239321
 C  2.3864293357   -11.9603403146   -0.7617713775
 C  1.5841956476   -12.7590603303   -1.5779466199
 C  1.303449048   -12.3338386609   -2.8672887616
 C  1.8233228449   -11.1231633995   -3.34623975
 C  2.6221339308   -10.3118978431   -2.5531099526
 C  2.8904564495   -10.7386946896   -1.2526579323
 C  3.6539616827   -7.7583977538   -0.7807136945
 C  4.319509552   -6.5475285134   -0.8978095852
 C  5.9696115512   -4.0260500634   -0.0237580117
 C  4.9107574586   -4.144654638   0.9344721348
 N  4.0736197013   -4.243198783   1.7261506623
 C  4.8512496398   -1.1677562818   0.4755799974
 H  5.1587869561   1.8595142088   2.0121451364
 H  7.5541362654   1.2153970323   1.9027274579
 H  8.2087693422   -0.9344970946   0.8685451485
 H  8.8185965235   -1.6366504331   -3.0565091409
 H  10.890838223   -1.1958258227   -4.3338516067
 H  12.7199671264   -2.8747228867   -4.3461563063
 H  10.3912857324   -5.4328150319   -1.8059561717
 H  7.4285024899   -7.5514859005   0.0328810066
 H  6.253553255   -9.706918503   0.2081088072
 H  4.8632266257   -9.8945863428   2.3185299064
 H  4.5520222208   -11.6375161596   4.0396872886
 H  3.2004997374   -13.655941218   3.581749135
 H  2.1084052644   -13.9607086031   1.3740898831
 H  1.1908786361   -13.7009803861   -1.2068733491
 H  0.6800787067   -12.9430576495   -3.5142427009
 H  1.5991605381   -10.8105633693   -4.3616617762
 H  3.0231782443   -9.3812933976   -2.9381540581
 H  2.5921363505   -7.8161461704   -0.9923580145
 H  3.7718762999   -5.6683658312   -1.2212301579
 H  4.0821553388   -1.8057166074   0.0560731503
