# Supplementary material for: Sequential closed-loop Bayesian optimization as a guide for organic molecular metallophotocatalyst formulation discovery
Source: Nat Chem. 2024 Jun 11;16(8):1286–94. doi: 10.1038/s41557-024-01546-5 (PMC11321994; doi:10.1038/s41557-024-01546-5)
Supplement: Supplementary file 2 — Containing complete dataset for BO workflow, including dataset for BO training, molecular DFT descriptors and molecular structure_XYZ. [file 41557_2024_1546_MOESM2_ESM.zip › molecular_structures_xyz/048.xyz]

59

 N  2.1471775053   1.2363685968   0.7142274468
 C  3.258503368   0.9168942274   0.6853691622
 C  4.6378478819   0.5241316216   0.6492077583
 C  5.6333205653   1.469741788   0.9069828311
 C  6.9652070222   1.0851065391   0.8460234486
 C  7.2997058612   -0.2249569312   0.532829648
 C  6.3050992864   -1.1791586229   0.2946188157
 C  6.7110659275   -2.5624656131   -0.0579082125
 N  7.7649407603   -2.6625380223   -0.8643321756
 C  8.2103420367   -3.8506601941   -1.2651636491
 C  9.4069173337   -3.8203687485   -2.1424234929
 C  9.5182053547   -2.8027544728   -3.0958496349
 C  10.6294127507   -2.7246183229   -3.9236516374
 C  11.6571793832   -3.6490437961   -3.8017208317
 C  11.5582815313   -4.6548050229   -2.8373187353
 C  12.6237306379   -5.6035861403   -2.6870112357
 N  13.4841644229   -6.3673382302   -2.567517893
 C  10.4381205027   -4.7465809926   -2.0089267647
 C  7.5502515589   -5.0368096037   -0.8901382239
 C  7.9263964417   -6.3073040158   -1.4363180953
 N  8.2135406149   -7.3319195683   -1.8889306208
 C  6.470572552   -4.977936222   -0.0006158428
 C  5.8105446951   -6.2186691586   0.4885235928
 C  6.5147552805   -7.0283360898   1.3807413812
 C  5.9476022998   -8.1813617918   1.8968300786
 C  4.6571396523   -8.5660637329   1.5260451305
 C  4.0420902504   -9.7565245542   2.0497049875
 C  2.7941000726   -10.1211328244   1.678691743
 C  2.0352269089   -9.334077803   0.7439674958
 C  0.7452133189   -9.6970162715   0.346739649
 C  0.0361939411   -8.9185965202   -0.560058799
 C  0.5996247307   -7.764024584   -1.088044489
 C  1.8868131596   -7.3658660008   -0.7150907253
 C  2.5041672673   -6.1815911244   -1.2443658247
 C  3.7491148862   -5.8056947169   -0.8720973631
 C  4.5122920313   -6.5757078769   0.076630862
 C  3.9337625987   -7.7626071878   0.6051758555
 C  2.6176748138   -8.1536808161   0.210830623
 C  6.065602467   -3.710930304   0.4379416338
 C  5.0330570379   -3.6188963131   1.4271535382
 N  4.2111886748   -3.5523477317   2.2378097131
 C  4.9664080198   -0.7988344729   0.3467463866
 H  5.3603239103   2.4915268434   1.1460347571
 H  7.746611854   1.8114066067   1.0412641949
 H  8.3408059039   -0.5226139615   0.4771676759
 H  8.7194791688   -2.0752783548   -3.1866265901
 H  10.6963144182   -1.9375019757   -4.6667384447
 H  12.5319831807   -3.5946245378   -4.4400871201
 H  10.4014813973   -5.5222819666   -1.2535971392
 H  7.5160085135   -6.7384474179   1.6837554914
 H  6.5059089835   -8.7935293927   2.5984289955
 H  4.6097511826   -10.3571808884   2.7542833481
 H  2.3381315853   -11.0215354642   2.080332997
 H  0.3011810144   -10.5994971001   0.7570077533
 H  -0.9646207275   -9.2154043799   -0.8580395681
 H  0.0439614524   -7.15827656   -1.7980817959
 H  1.9458361958   -5.5883211305   -1.9627445278
 H  4.1890521169   -4.9127181492   -1.3024488746
 H  4.1736344438   -1.5041305491   0.1277613126
