# Supplementary material for: Sequential closed-loop Bayesian optimization as a guide for organic molecular metallophotocatalyst formulation discovery
Source: Nat Chem. 2024 Jun 11;16(8):1286–94. doi: 10.1038/s41557-024-01546-5 (PMC11321994; doi:10.1038/s41557-024-01546-5)
Supplement: Supplementary file 2 — Containing complete dataset for BO workflow, including dataset for BO training, molecular DFT descriptors and molecular structure_XYZ. [file 41557_2024_1546_MOESM2_ESM.zip › molecular_structures_xyz/049.xyz]

54

 C  2.1682537855   -0.1395805452   0.0500562175
 C  1.5660530901   -1.4678668057   -0.3143869367
 C  2.132071418   -2.239467415   -1.2976041522
 C  1.585816432   -3.4861755563   -1.6627576366
 C  0.4570670621   -3.9676709172   -1.048481154
 C  -0.0966946627   -5.2730212903   -1.4978625253
 C  0.5728707798   -6.4730099541   -1.2303506129
 C  1.7340108701   -6.4463586968   -0.3903736718
 N  2.6576578841   -6.4274739834   0.3050828282
 C  0.0685113478   -7.6833781726   -1.7448782266
 C  0.7535882947   -8.9894509371   -1.5803026347
 C  2.1369348218   -9.12603069   -1.7218253653
 C  2.7410745903   -10.3713533371   -1.5917505824
 C  1.9778153582   -11.4947815815   -1.3150247629
 C  0.5918535024   -11.3620164348   -1.1827162404
 C  -0.2105795681   -12.5177730872   -0.9026237576
 N  -0.8558237699   -13.4508394587   -0.6767939654
 C  -0.0221931811   -10.1187200118   -1.3230579313
 N  -1.0896098974   -7.7209368605   -2.3985766631
 C  -1.7805647542   -6.6071696661   -2.6307090808
 C  -3.0649622451   -6.7900784446   -3.3511248866
 C  -3.1300312537   -7.7274861562   -4.387225689
 C  -4.3160614263   -7.9427517456   -5.0752743851
 C  -5.4616518115   -7.240502368   -4.7285497618
 C  -5.4052551708   -6.3189995623   -3.6800456779
 C  -6.588393219   -5.6042219465   -3.2963084702
 N  -7.5436088135   -5.0292199145   -2.9882384701
 C  -4.2127469009   -6.088388214   -2.9913347088
 C  -1.2844367427   -5.3505121984   -2.2370073681
 C  -1.9375850832   -4.1356700897   -2.6251547849
 N  -2.4480501917   -3.1503511896   -2.9502089301
 C  -0.1642884548   -3.2112970135   -0.0046368653
 C  -1.3065914802   -3.678063885   0.696271706
 C  -1.8766111567   -2.9324950201   1.694507521
 C  -1.3302679631   -1.6808327211   2.0460679745
 C  -0.2211327406   -1.2079403599   1.3949425941
 C  0.3982517334   -1.9529300692   0.357554496
 H  1.4564626203   0.6795436137   -0.0998422858
 H  3.0492774678   0.062640406   -0.5635938456
 H  2.4744687305   -0.1110979301   1.1014725722
 H  3.0195587862   -1.8854764823   -1.8132330438
 H  2.0581816588   -4.0618756066   -2.452783391
 H  2.7496647371   -8.2649827172   -1.9634491718
 H  3.8145213723   -10.4642765167   -1.7143724633
 H  2.4418958905   -12.4688300705   -1.2074563218
 H  -1.0974209644   -10.0266027571   -1.2267500305
 H  -2.2373957499   -8.2821531997   -4.6538505628
 H  -4.3490648924   -8.6634342665   -5.8850793031
 H  -6.3946405164   -7.4036547105   -5.2564353246
 H  -4.2058145575   -5.3870050574   -2.1655785934
 H  -1.7296909262   -4.6445547999   0.4441361091
 H  -2.7497107911   -3.3078046215   2.2192350408
 H  -1.7878510435   -1.0954326609   2.8374986044
 H  0.1960776945   -0.2479563231   1.6770945714
