# Supplementary material for: Sequential closed-loop Bayesian optimization as a guide for organic molecular metallophotocatalyst formulation discovery
Source: Nat Chem. 2024 Jun 11;16(8):1286–94. doi: 10.1038/s41557-024-01546-5 (PMC11321994; doi:10.1038/s41557-024-01546-5)
Supplement: Supplementary file 2 — Containing complete dataset for BO workflow, including dataset for BO training, molecular DFT descriptors and molecular structure_XYZ. [file 41557_2024_1546_MOESM2_ESM.zip › molecular_structures_xyz/050.xyz]

60

 C  1.5384269879   1.4951014901   -0.6797881507
 N  0.7949259142   1.0785007918   0.501148808
 C  -0.2748517471   0.1554809942   0.3168898192
 C  -0.0057112464   -1.1241693651   -0.1699479434
 C  -1.0453005879   -2.0183753041   -0.400243966
 C  -2.3597936104   -1.6500989904   -0.1310219254
 C  -2.6297206079   -0.3766281138   0.3619370984
 C  -1.5954463518   0.5269708421   0.5764961272
 C  1.004464368   1.7239372291   1.7032460784
 C  1.8416383147   2.8535802127   1.7803516811
 C  2.0771357153   3.4841008419   2.9905436125
 C  1.5093995349   3.0148120849   4.1774480626
 C  1.7744892674   3.6780992766   5.4702103852
 C  1.5429635926   5.0504984921   5.6644282938
 C  1.0149904233   5.837291394   4.5894113405
 N  0.5882764895   6.4776234763   3.7260098733
 C  1.8422211077   5.646535319   6.9029371656
 C  1.6450529874   7.0937093165   7.1804224254
 C  2.6591889841   7.7962391945   7.8386580229
 C  2.5110265157   9.1442709698   8.1352429563
 C  1.3397013796   9.8082661338   7.7995366534
 C  0.3158883367   9.1035815705   7.1620183134
 C  -0.9089658086   9.7729950717   6.8307025839
 N  -1.8958130322   10.3147388827   6.5647812113
 C  0.463930652   7.7507915607   6.8476657997
 N  2.3373351573   4.9369407242   7.91431869
 C  2.5432173322   3.6280431717   7.7819271478
 C  3.0745929311   2.9407731538   8.9869019916
 C  2.5925105964   1.6981955687   9.4061835299
 C  3.090163246   1.0982918994   10.5575168261
 C  4.0762686903   1.7245784885   11.3035740309
 C  4.5530742055   2.973104395   10.8914697936
 C  5.5687255683   3.6365473931   11.6574726155
 N  6.3877970032   4.1702636337   12.2757633475
 C  4.0502996137   3.5857157087   9.7447392843
 C  2.2912379388   2.9664243683   6.5663002761
 C  2.6652801667   1.5930904705   6.3968395904
 N  2.9932554124   0.4927134934   6.2582218652
 C  0.686569525   1.8827045793   4.1064174524
 C  0.4311312309   1.2549066273   2.9037864413
 H  1.3238548268   0.8032337518   -1.493183405
 H  2.6161369729   1.480431403   -0.4900693295
 H  1.2550180634   2.5045147301   -1.0051918499
 H  1.0222892725   -1.413899082   -0.3655221192
 H  -0.8239042792   -3.0106436863   -0.7816610981
 H  -3.1702515252   -2.351099733   -0.3052029862
 H  -3.6530620654   -0.0773156809   0.5677303524
 H  -1.8076287707   1.5259949061   0.9440454575
 H  2.3115416713   3.250399697   0.8899692102
 H  2.7361682127   4.3464910399   3.0071105837
 H  3.5725996096   7.2784168826   8.1102986269
 H  3.31154056   9.6798950649   8.6337678769
 H  1.2109928441   10.8597905227   8.0310763745
 H  -0.3550953257   7.2238828309   6.3730991214
 H  1.8034148743   1.2034398376   8.8511498361
 H  2.6994444859   0.138102697   10.8760656267
 H  4.4731522269   1.2614405507   12.2001000138
 H  4.4210126623   4.5570058376   9.4392963833
 H  0.2232701842   1.4934190358   5.0078680171
 H  -0.211580697   0.3835323474   2.8922260982
