# Supplementary material for: Sequential closed-loop Bayesian optimization as a guide for organic molecular metallophotocatalyst formulation discovery
Source: Nat Chem. 2024 Jun 11;16(8):1286–94. doi: 10.1038/s41557-024-01546-5 (PMC11321994; doi:10.1038/s41557-024-01546-5)
Supplement: Supplementary file 2 — Containing complete dataset for BO workflow, including dataset for BO training, molecular DFT descriptors and molecular structure_XYZ. [file 41557_2024_1546_MOESM2_ESM.zip › molecular_structures_xyz/051.xyz]

58

 C  1.8726101175   0.5479062374   0.1866453874
 C  1.0508909244   0.8239550821   1.4167341864
 C  -0.2832957425   1.219251228   1.3259454559
 C  -1.036083339   1.4826983947   2.4645032706
 C  -0.4770941134   1.3596564244   3.7392400271
 C  -1.2771064523   1.6376544307   4.957454125
 C  -2.6387658133   1.3197327085   5.0133183105
 C  -3.3877524893   1.5725975737   6.1528109522
 C  -2.7933775062   2.1626115157   7.2702141837
 C  -3.5846014075   2.4422526217   8.4931788091
 C  -4.2319480849   1.4196055977   9.2016090322
 C  -4.1386936813   0.0694862972   8.729726419
 N  -4.0666621473   -1.0187124973   8.3454329362
 C  -4.9869302929   1.7326079355   10.3472690224
 C  -5.7103983721   0.7125918278   11.1495045627
 C  -5.1219273964   -0.4989722226   11.5197028166
 C  -5.8212239739   -1.4156738631   12.2970063489
 C  -7.1151104557   -1.1408987468   12.7107499915
 C  -7.7023353075   0.0758888274   12.349580458
 C  -9.0386770655   0.3765207796   12.7764863069
 N  -10.1163739221   0.6167097789   13.1212379551
 C  -7.0028846717   1.0050469981   11.5811131065
 N  -5.1059695369   2.986994064   10.7760984161
 C  -4.4909872434   3.9826337473   10.1416025844
 C  -4.6878202882   5.3334053364   10.7260930968
 C  -3.6384988364   6.2468257302   10.8547673854
 C  -3.8522945464   7.4921324611   11.4348964696
 C  -5.1128235377   7.8457792111   11.8898908259
 C  -6.1624587648   6.929167129   11.7712030488
 C  -7.4708030845   7.2793570285   12.2445539772
 N  -8.524737835   7.5638900422   12.6269380845
 C  -5.9529265278   5.6745878681   11.2011044634
 C  -3.7282183419   3.7483986318   8.9824076228
 C  -3.1781515355   4.8396183076   8.2331714721
 N  -2.7536807758   5.7206777678   7.6161853215
 C  -1.4364977623   2.4904462541   7.22283539
 C  -0.6910233346   2.2253407434   6.0840940604
 C  0.8625401259   0.9631964831   3.8316196476
 C  1.6085951153   0.6998675542   2.6921103553
 H  2.6592610789   1.3007736972   0.0596874658
 H  1.2544583726   0.5559015056   -0.7151441422
 H  2.3690786344   -0.4261827612   0.2506371875
 H  -0.7418940044   1.3291474244   0.3468898316
 H  -2.066559248   1.8069013538   2.3556799056
 H  -3.1184658713   0.850043683   4.1609564425
 H  -4.4424508429   1.317190752   6.1689965121
 H  -4.1026647606   -0.7239859692   11.2270085792
 H  -5.3484845479   -2.3482090465   12.5849966223
 H  -7.6691622642   -1.8528576265   13.3124005908
 H  -7.4650102055   1.9480827812   11.3139830651
 H  -2.6395089925   5.9810622357   10.5280658089
 H  -3.0262891772   8.1873880405   11.5369776911
 H  -5.289199525   8.8167391893   12.339286705
 H  -6.7718430017   4.9696395072   11.1205144936
 H  -0.9585550492   2.9472778711   8.0837835747
 H  0.3592655235   2.4970684213   6.0666050677
 H  1.3206380203   0.8369399758   4.8078820008
 H  2.6437937639   0.3840736763   2.7938967123
