# Supplementary material for: Sequential closed-loop Bayesian optimization as a guide for organic molecular metallophotocatalyst formulation discovery
Source: Nat Chem. 2024 Jun 11;16(8):1286–94. doi: 10.1038/s41557-024-01546-5 (PMC11321994; doi:10.1038/s41557-024-01546-5)
Supplement: Supplementary file 2 — Containing complete dataset for BO workflow, including dataset for BO training, molecular DFT descriptors and molecular structure_XYZ. [file 41557_2024_1546_MOESM2_ESM.zip › molecular_structures_xyz/052.xyz]

73

 C  -2.6384599576   -2.7834994207   0.8197446302
 C  -1.5827712667   -1.8998961229   1.4299367722
 C  -0.2785594287   -1.8938288757   0.9287815049
 C  0.6950557509   -1.0883206265   1.507496611
 C  0.390424266   -0.2824337576   2.5981780168
 C  -0.9093432567   -0.2720799448   3.103606113
 N  -1.2425303955   0.5704489076   4.2029650922
 C  -1.9480237294   0.0624823587   5.3027605072
 C  -1.8076801775   -1.2786399461   5.688112931
 C  -2.5050677336   -1.7790757629   6.7739411506
 C  -3.3703214834   -0.9642429917   7.509865541
 C  -4.1229989224   -1.5030093705   8.6648711225
 C  -3.4734078217   -2.1015838524   9.7556936956
 C  -2.0423825699   -2.1798714264   9.7667060784
 N  -0.8878609244   -2.2447933956   9.7789789165
 C  -4.2290107326   -2.6367379988   10.8150628737
 C  -3.620634263   -3.3020130202   11.9963945119
 C  -4.1817012292   -4.4967015681   12.4585291895
 C  -3.6573206368   -5.1435290483   13.5691283999
 C  -2.5778928151   -4.5980692359   14.2495576343
 C  -2.0290823321   -3.3936188922   13.8031478514
 C  -0.9268629025   -2.8088716828   14.5111659531
 N  -0.0382900999   -2.3392369486   15.0837880031
 C  -2.5427811452   -2.7444913905   12.6782253645
 N  -5.55898924   -2.5875558446   10.8117853193
 C  -6.212014302   -2.0025161305   9.8098504493
 C  -7.6919347324   -1.9931577613   9.9341067955
 C  -8.3356554978   -3.1302827663   10.4326966164
 C  -9.7149140083   -3.1552162189   10.5858388926
 C  -10.4736056175   -2.0390692039   10.2627928761
 C  -9.8317916588   -0.8947387064   9.7832321471
 C  -10.6023124791   0.2729204141   9.4659065724
 N  -11.2254168773   1.2135014488   9.2108882003
 C  -8.4459206308   -0.8671377436   9.6148676086
 C  -5.5253463882   -1.4594453301   8.708276437
 C  -6.2438514935   -0.9597670016   7.5731802265
 N  -6.8255868465   -0.5788742134   6.6491319376
 C  -3.5139298269   0.3719841615   7.1242022212
 C  -2.8141621217   0.8800501287   6.043431308
 C  -0.8408678684   1.9355159616   4.1597184619
 C  -0.2201422011   2.5294901494   5.2582646029
 C  0.1688723615   3.8626512736   5.1880129667
 C  -0.0366859785   4.600542432   4.0292034483
 C  -0.6481567433   4.0152323235   2.9167744377
 C  -0.8764365573   4.8143052068   1.6608962907
 C  -1.052160817   2.6852388629   2.9995416652
 C  -1.8866740539   -1.0742287678   2.5103563146
 H  -3.6443503793   -2.4153786063   1.0401898488
 H  -2.5690295921   -3.805145861   1.2122912459
 H  -2.5258551971   -2.8462852308   -0.2668481562
 H  -0.0281319307   -2.521988152   0.0783176057
 H  1.7063340128   -1.0922292628   1.1115226634
 H  1.1529512798   0.3389909233   3.05583184
 H  -1.143094986   -1.9326810251   5.1361314787
 H  -2.3787616672   -2.8224253977   7.0451081197
 H  -5.0298645475   -4.9218990648   11.9333398575
 H  -4.0941013047   -6.076484791   13.9085671108
 H  -2.1632305206   -5.091838377   15.1214274859
 H  -2.1114982123   -1.8002383684   12.3676116233
 H  -7.7444909569   -4.0009157478   10.6936127949
 H  -10.2015394491   -4.0485849248   10.9618035502
 H  -11.5510756387   -2.0457583213   10.3839249945
 H  -7.9732064473   0.0419599021   9.2629325649
 H  -4.1766483289   1.0288884575   7.6790430949
 H  -2.9463677817   1.9189637836   5.7654631989
 H  -0.0418671462   1.951050542   6.158599527
 H  0.6513391564   4.3233658064   6.0450471143
 H  0.2797045742   5.6391248622   3.9829374227
 H  -1.4946288808   5.6965162252   1.860245099
 H  0.0710629179   5.1744291951   1.244910604
 H  -1.376410739   4.218099558   0.8929036531
 H  -1.5406220905   2.219366379   2.1491632912
 H  -2.9007787586   -1.0497011651   2.8981881064
