# Supplementary material for: Sequential closed-loop Bayesian optimization as a guide for organic molecular metallophotocatalyst formulation discovery
Source: Nat Chem. 2024 Jun 11;16(8):1286–94. doi: 10.1038/s41557-024-01546-5 (PMC11321994; doi:10.1038/s41557-024-01546-5)
Supplement: Supplementary file 2 — Containing complete dataset for BO workflow, including dataset for BO training, molecular DFT descriptors and molecular structure_XYZ. [file 41557_2024_1546_MOESM2_ESM.zip › molecular_structures_xyz/053.xyz]

73

 C  -5.5362353026   -3.2061883824   2.128991666
 C  -4.5223282186   -2.4243032959   2.9205842933
 C  -3.8318633987   -2.9984883297   3.9871766505
 C  -2.8988277857   -2.2729450959   4.7200011422
 C  -2.6215156093   -0.9484118978   4.3877286033
 N  -1.64121786   -0.2149690285   5.1174445583
 C  -0.3690514853   -0.8226677342   5.3280256065
 C  0.3290338078   -1.379290099   4.2552094102
 C  1.5579547411   -1.9909210679   4.461884661
 C  2.1333721747   -2.0553520563   5.733118516
 C  3.4589618184   -2.7354167825   5.9484772201
 C  1.4286600638   -1.488054921   6.7956239878
 C  0.1891248873   -0.8895170925   6.6046142694
 C  -1.9215755276   1.0589108267   5.6201127251
 C  -3.2367928975   1.4399192105   5.9303792486
 C  -3.5084061248   2.6986350325   6.4363460164
 C  -2.4854797615   3.6298806842   6.6437059409
 C  -2.7747733015   4.9721413083   7.1885973164
 C  -3.4864174744   5.1433826576   8.3874956774
 C  -3.8303610038   3.9963440611   9.17448305
 N  -4.0869028996   3.0765201805   9.8269938843
 C  -3.7836506581   6.4392801229   8.8490571677
 C  -4.5957300346   6.7058653854   10.063034292
 C  -5.7597868894   5.9882085837   10.350456561
 C  -6.5144572334   6.2871070277   11.4790430294
 C  -6.1184531294   7.3002282062   12.3381516191
 C  -4.9586672112   8.0260616963   12.0479960725
 C  -4.5412639534   9.0813152626   12.9258223383
 N  -4.2066198205   9.9316252761   13.6350090102
 C  -4.2030023148   7.7391378861   10.912261831
 N  -3.3122648691   7.5179974708   8.2283355477
 C  -2.5886774501   7.398518358   7.1179323108
 C  -2.0993141509   8.673982804   6.5369831596
 C  -2.940434514   9.7913033689   6.552479189
 C  -2.5124533344   11.0083129916   6.040083862
 C  -1.2316354484   11.1357100674   5.521728118
 C  -0.3818362362   10.0266944241   5.5229150576
 C  0.9518997403   10.1526821982   5.0099275337
 N  2.0270470563   10.2567430323   4.5961518393
 C  -0.809951231   8.7962929806   6.0252251899
 C  -2.3474870375   6.1401873888   6.5355196355
 C  -1.7457806771   6.0433939862   5.2387044116
 N  -1.2838085076   5.9737170713   4.1806774647
 C  -1.1758758676   3.2534528751   6.3265815944
 C  -0.895117347   1.9939352653   5.8288213865
 C  -3.2978354553   -0.3641053482   3.313826516
 C  -4.2395419067   -1.0926803049   2.6020319276
 H  -6.5142336822   -2.7124901449   2.1373342581
 H  -5.6639052601   -4.2141451009   2.5328635706
 H  -5.2343270863   -3.3003740618   1.0796694334
 H  -4.0330717173   -4.0310461778   4.2594330039
 H  -2.3804925861   -2.7369164918   5.5530844627
 H  -0.093729738   -1.3292797723   3.2568540431
 H  2.0874167898   -2.4169568352   3.6135907555
 H  3.3412435494   -3.8247635393   5.9967130261
 H  4.1539059389   -2.5226914423   5.1300962575
 H  3.9243967771   -2.4141674852   6.8845013458
 H  1.8502256432   -1.5252117073   7.7965863193
 H  -0.346704283   -0.4675911865   7.4489377721
 H  -4.0516180321   0.7416339902   5.7816655313
 H  -4.5370129564   2.9622872547   6.661347905
 H  -6.1000169277   5.2079286684   9.67887428
 H  -7.4210428413   5.7283663987   11.6839480517
 H  -6.6988632324   7.5369371133   13.222986372
 H  -3.3103859685   8.3126269679   10.6922632915
 H  -3.9387850658   9.6947152916   6.9642574247
 H  -3.179742756   11.8632361445   6.046736103
 H  -0.8850885355   12.0827467044   5.1231751571
 H  -0.1221739849   7.9592478198   6.0350840239
 H  -0.3577781998   3.9494491492   6.4829564144
 H  0.1298537162   1.7335859263   5.5938797901
 H  -3.0818923906   0.6632386267   3.038265208
 H  -4.7567675321   -0.6211423647   1.7702950908
