# Supplementary material for: Sequential closed-loop Bayesian optimization as a guide for organic molecular metallophotocatalyst formulation discovery
Source: Nat Chem. 2024 Jun 11;16(8):1286–94. doi: 10.1038/s41557-024-01546-5 (PMC11321994; doi:10.1038/s41557-024-01546-5)
Supplement: Supplementary file 2 — Containing complete dataset for BO workflow, including dataset for BO training, molecular DFT descriptors and molecular structure_XYZ. [file 41557_2024_1546_MOESM2_ESM.zip › molecular_structures_xyz/054.xyz]

55

 N  1.707696485   0.679134513   -0.6122858343
 C  2.8077899938   0.404640072   -0.3833324312
 C  4.1726168461   0.0665479607   -0.0986946384
 C  5.0083801569   1.0083338899   0.5067652613
 C  6.3326291517   0.6771871092   0.7563767342
 C  6.8168231173   -0.5761291599   0.4078262535
 C  5.9775073397   -1.5283396529   -0.1797172219
 C  6.5431213412   -2.8475738538   -0.5578873545
 N  7.7694962429   -2.817994607   -1.0730066106
 C  8.3673467102   -3.9379881954   -1.4710222007
 C  9.7443084463   -3.7733006378   -2.0003236078
 C  10.0335752148   -2.6613720453   -2.7980143884
 C  11.3137604118   -2.4588457421   -3.2948441091
 C  12.3310798227   -3.3513705135   -2.9881507659
 C  12.050114234   -4.452048042   -2.174757168
 C  13.0982509798   -5.3693686023   -1.8312271687
 N  13.9447521322   -6.1077373347   -1.5551476676
 C  10.7619468024   -4.6691290682   -1.6819984155
 C  7.7034643468   -5.1781477822   -1.4133297988
 C  8.2788764204   -6.3435228667   -2.0169460866
 N  8.735270032   -7.2756031753   -2.5270759777
 C  6.43344975   -5.2616334716   -0.8240459849
 C  5.7252507436   -6.5570113999   -0.6920290778
 C  6.3201364456   -7.6249584335   -0.0157297856
 C  5.6529370689   -8.8338560103   0.1104755354
 C  4.3803090173   -9.0171354026   -0.4412844199
 C  3.6712154519   -10.3141898579   -0.3090843031
 C  3.7832961977   -11.076725204   0.8593213375
 C  3.1230926959   -12.2912030653   0.9914912092
 C  2.3460108507   -12.7382224237   -0.0620214372
 F  1.7019124191   -13.9163917456   0.058060361
 C  2.2073492819   -12.0174552143   -1.2345566499
 C  2.8740459745   -10.8047983684   -1.3497657802
 C  3.7948089641   -7.9435547799   -1.1211538851
 C  4.4525420012   -6.7289302388   -1.2419649432
 C  5.8632101936   -4.065213506   -0.3651690613
 C  4.6286386597   -4.1054540618   0.3613059436
 N  3.6456128954   -4.1365773329   0.9695762833
 C  4.6493358913   -1.2004821995   -0.4402877545
 H  4.6208821993   1.9862232556   0.7701326079
 H  6.9913799549   1.4012307982   1.2232871963
 H  7.8537946242   -0.830518871   0.5964973348
 H  9.2416364595   -1.9588199012   -3.0322627877
 H  11.5208267838   -1.5993239665   -3.9229709652
 H  13.3359391856   -3.2001280731   -3.3665263372
 H  10.5791293585   -5.5177014766   -1.0332384392
 H  7.3052931256   -7.5088266068   0.4247105872
 H  6.139553016   -9.6520747175   0.6311356186
 H  4.3782869301   -10.7102252324   1.6894170663
 H  3.1991276638   -12.8828975462   1.8972376564
 H  1.5947977076   -12.4071406493   -2.0402775289
 H  2.786114715   -10.2437935833   -2.2743937704
 H  2.8027358669   -8.0499086135   -1.5475856636
 H  3.9766636082   -5.913520532   -1.7773659288
 H  3.9848080709   -1.9017138338   -0.9312710372
