# Supplementary material for: Sequential closed-loop Bayesian optimization as a guide for organic molecular metallophotocatalyst formulation discovery
Source: Nat Chem. 2024 Jun 11;16(8):1286–94. doi: 10.1038/s41557-024-01546-5 (PMC11321994; doi:10.1038/s41557-024-01546-5)
Supplement: Supplementary file 2 — Containing complete dataset for BO workflow, including dataset for BO training, molecular DFT descriptors and molecular structure_XYZ. [file 41557_2024_1546_MOESM2_ESM.zip › molecular_structures_xyz/055.xyz]

56

 N  1.2173633803   -0.6319706245   1.5281352005
 C  2.3003466472   -0.5686800136   1.1252139795
 C  3.641560134   -0.4900949653   0.6261566299
 C  3.8742859081   -0.5148552028   -0.7518104196
 C  5.1723451641   -0.4375355126   -1.2283121568
 C  6.2570078427   -0.334382868   -0.3493487788
 C  7.6451300073   -0.2484305142   -0.8662099096
 C  7.929454853   0.4548687701   -2.0411300114
 C  9.2277249244   0.5469775768   -2.5199827097
 C  10.2750541399   -0.0763463224   -1.838852606
 C  11.6669206933   0.0159438408   -2.3462364362
 C  12.3168332965   1.2503171954   -2.4830826611
 C  11.6204595586   2.4538548619   -2.1354435445
 N  11.0557510713   3.4245025201   -1.8599604193
 C  13.6296717318   1.2959903251   -2.98825567
 C  14.3911656588   2.5602398767   -3.1572798443
 C  14.4340169725   3.538500524   -2.1608144648
 C  15.1831900759   4.6961475038   -2.3392229628
 C  15.8939458284   4.8967443561   -3.5120407017
 C  15.8603242313   3.9138568554   -4.5064734111
 C  16.5970235964   4.1055238249   -5.7227081718
 N  17.1911149624   4.2616830926   -6.7028308769
 C  15.1217537401   2.7448256347   -4.3295250376
 N  14.2691018845   0.1876701569   -3.3546153223
 C  13.6921941403   -1.0043063878   -3.2205355023
 C  14.5159604917   -2.1645289561   -3.6457675327
 C  15.2710930071   -2.063527543   -4.8184187824
 C  16.0709414717   -3.1170000484   -5.2392119408
 C  16.1470916259   -4.2799723746   -4.4859454591
 C  15.4102055746   -4.3757717732   -3.3030533168
 C  15.4993717047   -5.5635683373   -2.5034569473
 N  15.5730908774   -6.5218878822   -1.8598857728
 C  14.5922427239   -3.3256451626   -2.8811548811
 C  12.3808678284   -1.129295174   -2.7246064588
 C  11.726997482   -2.4042718709   -2.6912500911
 N  11.1931485062   -3.4299222347   -2.6823701624
 C  9.9986151002   -0.7899789621   -0.6707459799
 C  8.7006538738   -0.8672853543   -0.188879997
 C  6.0061785035   -0.3118106608   1.0278096494
 C  4.7131457511   -0.3883949008   1.5179132698
 H  3.0412775794   -0.6011988473   -1.440729823
 H  5.3449888035   -0.4776127791   -2.2983087158
 H  7.1316022211   0.9552084423   -2.5798783938
 H  9.4241949208   1.0987316607   -3.4335633703
 H  13.9055135717   3.3900308521   -1.2259189775
 H  15.2159097909   5.4425472335   -1.5532202463
 H  16.4766175848   5.7989175354   -3.6610154353
 H  15.1094131639   1.9869503206   -5.1039613194
 H  15.2199045081   -1.1528756369   -5.4049901885
 H  16.640758666   -3.0306740764   -6.1579517539
 H  16.7735078998   -5.1066396221   -4.8021368373
 H  14.0498533333   -3.4174332077   -1.9474059874
 H  10.8024103652   -1.2791228664   -0.1299158645
 H  8.5065148968   -1.4336768208   0.7158620831
 H  6.830514483   -0.2123210312   1.725683209
 H  4.5291432462   -0.3625444258   2.5863018324
