# Supplementary material for: Sequential closed-loop Bayesian optimization as a guide for organic molecular metallophotocatalyst formulation discovery
Source: Nat Chem. 2024 Jun 11;16(8):1286–94. doi: 10.1038/s41557-024-01546-5 (PMC11321994; doi:10.1038/s41557-024-01546-5)
Supplement: Supplementary file 2 — Containing complete dataset for BO workflow, including dataset for BO training, molecular DFT descriptors and molecular structure_XYZ. [file 41557_2024_1546_MOESM2_ESM.zip › molecular_structures_xyz/056.xyz]

51

 N  1.3351011927   1.0231158434   1.534828173
 C  2.435248727   0.8365873596   1.2300574629
 C  3.7994451128   0.6058255742   0.8511516088
 C  4.3057766995   1.197750409   -0.3097920941
 C  5.6236626473   0.974526815   -0.6680413006
 C  6.4413517753   0.1505515856   0.1116593943
 C  7.8523840223   -0.0473705007   -0.3050055753
 N  8.4638170892   1.0303003177   -0.7902102045
 C  9.7355888086   0.9799370383   -1.17901174
 C  10.2881788378   2.2434705978   -1.7279944996
 C  9.9271848961   3.4517181002   -1.1238343547
 C  10.4062273347   4.6533375336   -1.6157620845
 C  11.2420793065   4.6525828633   -2.7365529988
 C  11.7381226679   5.8944331149   -3.2560852926
 N  12.1381853235   6.8958247622   -3.6745943796
 C  11.5926241664   3.4530416428   -3.3597110539
 C  11.1171894338   2.2540203657   -2.8523395117
 C  10.4890834128   -0.2015156907   -1.0445814498
 C  11.8934052683   -0.2354476399   -1.3293317522
 N  13.0297357339   -0.2715713476   -1.5397208563
 C  9.8688246171   -1.3682084466   -0.58359693
 C  10.6238268976   -2.6462677479   -0.448751155
 C  11.1449741754   -2.9811092001   0.7773604294
 C  11.8767975869   -4.1763396449   0.9484476442
 C  12.0703307436   -5.019434278   -0.1110423533
 C  11.5407085049   -4.711598711   -1.3903565983
 C  11.729355338   -5.5818726781   -2.4947041647
 C  11.2093246824   -5.278716067   -3.7243243177
 C  10.472171709   -4.0867368306   -3.9062280788
 C  10.2728934482   -3.2240282025   -2.8605229629
 C  10.8028439415   -3.5086666084   -1.5746000024
 C  8.5176607246   -1.286369405   -0.2306903927
 C  7.8369767917   -2.4847935917   0.1625004077
 N  7.2930069593   -3.4601151406   0.4619780955
 C  5.9284077728   -0.4284720002   1.2749330881
 C  4.6128300683   -0.2021694099   1.6483917451
 H  3.6689718472   1.8264200528   -0.9218505318
 H  6.0262824862   1.433881858   -1.5632515416
 H  9.2734462476   3.4422445034   -0.2594420145
 H  10.1368476786   5.5892560272   -1.1392713187
 H  12.2272415316   3.4620799865   -4.2385726826
 H  11.3740210557   1.3303324731   -3.3579052372
 H  10.998647022   -2.3174627103   1.6240142917
 H  12.2821384274   -4.4160019474   1.9260248572
 H  12.6321434859   -5.9412100603   0.0100812949
 H  12.2956335434   -6.4962410922   -2.3418908201
 H  11.3588733383   -5.9515865422   -4.5630006886
 H  10.0601223366   -3.8547974181   -4.8834588967
 H  9.7022328902   -2.3141963923   -3.0147754828
 H  6.5581675474   -1.0370415317   1.9131639016
 H  4.2186341441   -0.6438879884   2.5564929242
