# Supplementary material for: Sequential closed-loop Bayesian optimization as a guide for organic molecular metallophotocatalyst formulation discovery
Source: Nat Chem. 2024 Jun 11;16(8):1286–94. doi: 10.1038/s41557-024-01546-5 (PMC11321994; doi:10.1038/s41557-024-01546-5)
Supplement: Supplementary file 2 — Containing complete dataset for BO workflow, including dataset for BO training, molecular DFT descriptors and molecular structure_XYZ. [file 41557_2024_1546_MOESM2_ESM.zip › molecular_structures_xyz/057.xyz]

55

 N  1.627074611   0.218100108   0.9091953814
 C  2.7435106752   0.1886753217   0.6079518332
 C  4.12800048   0.1534378805   0.2343191365
 C  4.6181206226   1.074085603   -0.6966109295
 C  5.9560962269   1.0390380965   -1.0483434249
 C  6.8104975477   0.0809098538   -0.4943219731
 C  8.2433327443   0.0981670971   -0.8842093552
 N  8.7916769198   1.306255554   -0.9839393077
 C  10.0774994844   1.4462070753   -1.2956277094
 C  10.5545206751   2.8478221282   -1.4107799509
 C  10.0991098423   3.7867791768   -0.4802362927
 C  10.5001628743   5.1087055755   -0.5626669682
 C  11.3522780189   5.505008103   -1.5976937863
 C  11.7664339624   6.8751030088   -1.6924546701
 N  12.0996426033   7.9802056929   -1.7683982388
 C  11.796609932   4.5797874457   -2.5445553372
 C  11.3985704902   3.2556032751   -2.4462946452
 C  10.9089809015   0.3254323329   -1.4795570936
 C  12.3153024576   0.480569252   -1.7092728137
 N  13.451842865   0.6008767123   -1.8846337934
 C  10.3586494219   -0.9632426219   -1.4342666413
 C  11.1913626971   -2.1692593423   -1.6735310227
 C  12.2389566209   -2.4881752349   -0.8074977599
 C  13.0116885496   -3.6181092741   -1.0312490089
 C  12.7686316208   -4.4535084969   -2.1267520127
 C  13.6012214779   -5.6592659895   -2.3660002398
 C  14.0776896158   -6.4241964903   -1.2955640475
 C  14.8566898825   -7.5531222382   -1.5195842598
 C  15.1749522812   -7.9383337923   -2.81821892
 C  14.707454003   -7.185615484   -3.8910623623
 C  13.9277080381   -6.0571792913   -3.6671708255
 C  11.7195343933   -4.1215725254   -2.9906477292
 C  10.9366263426   -2.9985674654   -2.7673979351
 C  8.988826048   -1.0650370783   -1.1534526515
 C  8.3671373992   -2.3565715698   -1.1490790759
 N  7.8674067446   -3.3992413679   -1.1566726586
 C  6.3130037623   -0.8288587336   0.4415273953
 C  4.9769479015   -0.7944940286   0.8094038881
 H  3.9534275866   1.8092523715   -1.1359905243
 H  6.3468167629   1.7537795158   -1.7633177287
 H  9.4323720849   3.4718400139   0.3141060605
 H  10.1566987064   5.8337249053   0.1665249332
 H  12.4431670329   4.897957401   -3.3545919301
 H  11.7278236841   2.5505676533   -3.2005200096
 H  12.4475693294   -1.8546788453   0.0489235481
 H  13.8278516982   -3.8418564841   -0.35211289
 H  13.8195461762   -6.1450789368   -0.2786530638
 H  15.2106327348   -8.1373838155   -0.6753868187
 H  15.7838696564   -8.8201672976   -2.9931952045
 H  14.9557303055   -7.4734882226   -4.9083104832
 H  13.5854530116   -5.4668169125   -4.5115556212
 H  11.4977600911   -4.7586355173   -3.840575881
 H  10.1274320525   -2.7622587568   -3.4512519285
 H  6.9692954476   -1.5512697275   0.9124229865
 H  4.593612904   -1.4939456132   1.5437403612
