# Supplementary material for: Sequential closed-loop Bayesian optimization as a guide for organic molecular metallophotocatalyst formulation discovery
Source: Nat Chem. 2024 Jun 11;16(8):1286–94. doi: 10.1038/s41557-024-01546-5 (PMC11321994; doi:10.1038/s41557-024-01546-5)
Supplement: Supplementary file 2 — Containing complete dataset for BO workflow, including dataset for BO training, molecular DFT descriptors and molecular structure_XYZ. [file 41557_2024_1546_MOESM2_ESM.zip › molecular_structures_xyz/058.xyz]

55

 N  1.3743958817   0.3329593199   -0.4165523548
 C  2.5287534353   0.2910583829   -0.4775117038
 C  3.9603383115   0.2398911918   -0.5534973181
 C  4.6446566739   1.1552037215   -1.3587314788
 C  6.0261766875   1.1047276401   -1.4231831471
 C  6.7349300986   0.1367622678   -0.7051211177
 C  8.2174391622   0.1332375824   -0.7871404583
 N  8.7932831216   1.3325164212   -0.7862875474
 C  10.1182813729   1.4521132484   -0.8257697653
 C  10.6348351189   2.8439339908   -0.8446858681
 C  9.9949997792   3.8072842062   -0.0587821591
 C  10.4341909677   5.1196772538   -0.0606716578
 C  11.5149390449   5.4815338357   -0.8704140517
 C  11.9728722189   6.8409924765   -0.8794117874
 N  12.3417844783   7.9372862329   -0.8859169695
 C  12.1483790319   4.5319775628   -1.6750976172
 C  11.7081487235   3.2178238469   -1.6573854837
 C  10.9512224726   0.3178504946   -0.8206194857
 C  12.3719595863   0.4432529947   -0.6813584842
 N  13.5166445821   0.5349187459   -0.5460077056
 C  10.3844956418   -0.9633218078   -0.8838496528
 C  11.2275202794   -2.1845997336   -0.9224643404
 C  11.1815791633   -3.0667191259   0.1410522076
 C  11.9708040349   -4.2398555878   0.2004288789
 C  12.8098765151   -4.5212224416   -0.8457442449
 C  12.8508350002   -3.6345819789   -1.940890078
 C  13.7456148985   -4.068698052   -2.9410185109
 C  13.8834057482   -3.3140308364   -4.0763839327
 C  13.1150863967   -2.1282575611   -4.201607286
 C  12.2416112096   -1.7030574656   -3.2258072302
 C  12.0864382826   -2.4591327436   -2.0341770287
 C  14.3891715024   -5.3642865624   -2.4967524547
 C  13.7651777308   -5.6648051765   -1.1010440377
 C  8.9852282406   -1.0427376294   -0.8896609946
 C  8.3607025213   -2.321817716   -1.0588013514
 N  7.8553478958   -3.349507877   -1.2189132593
 C  6.0422955604   -0.7681020986   0.1029674985
 C  4.6594159347   -0.7184119352   0.1835486795
 H  4.094741154   1.8980927306   -1.925442739
 H  6.5657033993   1.8143071877   -2.0396070653
 H  9.1543769597   3.5184242171   0.5612257626
 H  9.9464759799   5.8637238591   0.5590903735
 H  12.9747119303   4.823759282   -2.3131823987
 H  12.1901644318   2.4926828539   -2.3028789707
 H  10.5246480201   -2.8431489564   0.9765224854
 H  11.8972492444   -4.8874831971   1.0686145419
 H  14.5581902731   -3.6044868495   -4.876325813
 H  13.2185072068   -1.5353915879   -5.1058193238
 H  11.6694998194   -0.7936190867   -3.3783927299
 H  15.477459123   -5.2639182421   -2.4366076288
 H  14.187376223   -6.1706301033   -3.2088373131
 H  14.5300897119   -5.7193226101   -0.3200058073
 H  13.2393629978   -6.624712202   -1.092117727
 H  6.5776399701   -1.4992098974   0.6974302958
 H  4.1233362494   -1.413712485   0.8194073565
