# Supplementary material for: Sequential closed-loop Bayesian optimization as a guide for organic molecular metallophotocatalyst formulation discovery
Source: Nat Chem. 2024 Jun 11;16(8):1286–94. doi: 10.1038/s41557-024-01546-5 (PMC11321994; doi:10.1038/s41557-024-01546-5)
Supplement: Supplementary file 2 — Containing complete dataset for BO workflow, including dataset for BO training, molecular DFT descriptors and molecular structure_XYZ. [file 41557_2024_1546_MOESM2_ESM.zip › molecular_structures_xyz/059.xyz]

57

 N  1.3778019622   1.0653762721   -3.030667452
 C  2.4925218604   0.9050094558   -2.7666996321
 C  3.8751500159   0.7073996862   -2.439349463
 C  4.8047678932   1.7127664741   -2.7217949126
 C  6.1360674082   1.5188589874   -2.3975846283
 C  6.555593343   0.3217096198   -1.8094657159
 C  7.9894761053   0.1659047989   -1.4594600751
 N  8.5807172173   1.2503192282   -0.9640223484
 C  9.8571434955   1.2235596168   -0.5885233232
 C  10.4030304556   2.5078386513   -0.083111929
 C  9.588890656   3.3113414996   0.7210105957
 C  10.0519974623   4.525378928   1.1971579568
 C  11.337444405   4.9536789052   0.8523227935
 C  11.8208505623   6.2143332317   1.3370276874
 N  12.2096744281   7.231161695   1.7280174739
 C  12.1516562977   4.1682710385   0.0335991147
 C  11.6830185978   2.9483246497   -0.4283316647
 C  10.6079637527   0.0343988985   -0.6563062259
 C  11.9384128862   -0.0477218582   -0.1296184376
 N  13.0060093061   -0.1300309027   0.3066264614
 C  10.0378442221   -1.1127396761   -1.2190808342
 C  10.8175893251   -2.3772747444   -1.3555637388
 C  11.5897086233   -2.589318138   -2.5120139836
 C  11.6661858911   -1.6429487207   -3.583562254
 C  12.4266255604   -1.8935460797   -4.6859410438
 C  13.1671338854   -3.1040814265   -4.8043440717
 C  13.1208504036   -4.0302918557   -3.8086455359
 C  12.3356056086   -3.8085566309   -2.6347226973
 C  12.2822847271   -4.752602466   -1.611939215
 C  11.5194483496   -4.546010818   -0.4649639539
 C  11.4719581309   -5.520706658   0.5798247132
 C  10.7255279193   -5.3114715648   1.6980760054
 C  9.9775543639   -4.1081013839   1.8402138543
 C  9.9950608946   -3.1538694056   0.8678757394
 C  10.7657952241   -3.3333960344   -0.3251955456
 C  8.7089892588   -1.029406255   -1.6490551819
 C  8.1278070705   -2.1624203678   -2.3068886963
 N  7.6745943152   -3.0766813494   -2.8505538138
 C  5.6176956624   -0.6735618997   -1.5242416142
 C  4.2800112327   -0.4841806553   -1.8340893292
 H  4.4816633022   2.6358245489   -3.1896401715
 H  6.8630766995   2.2951450153   -2.6061867698
 H  8.5912548519   2.973943436   0.9770623346
 H  9.4254664795   5.1423555862   1.8312799013
 H  13.1407891333   4.5150878831   -0.2434244534
 H  12.3119649699   2.3570865454   -1.0836745192
 H  11.1096025736   -0.7145936932   -3.5160230219
 H  12.4709265819   -1.1627556434   -5.4875601485
 H  13.7655888025   -3.2800757448   -5.6925941459
 H  13.6790347245   -4.9591941395   -3.8831641738
 H  12.8503499824   -5.673845438   -1.7113714169
 H  12.0489088277   -6.4326777486   0.4556521422
 H  10.6949260646   -6.0563755006   2.4869309422
 H  9.3866124744   -3.9523899786   2.7375165003
 H  9.4185367923   -2.2446383815   0.9986741296
 H  5.9189373484   -1.5908197804   -1.0317941999
 H  3.5505216118   -1.2520797125   -1.602608008
