# Supplementary material for: Sequential closed-loop Bayesian optimization as a guide for organic molecular metallophotocatalyst formulation discovery
Source: Nat Chem. 2024 Jun 11;16(8):1286–94. doi: 10.1038/s41557-024-01546-5 (PMC11321994; doi:10.1038/s41557-024-01546-5)
Supplement: Supplementary file 2 — Containing complete dataset for BO workflow, including dataset for BO training, molecular DFT descriptors and molecular structure_XYZ. [file 41557_2024_1546_MOESM2_ESM.zip › molecular_structures_xyz/060.xyz]

47

 C  0.9676926298   0.2855888634   0.4242308606
 C  -0.221019118   0.2113054426   0.242535692
 C  -1.6350382937   0.1223335387   0.0271388988
 C  -2.137265544   -0.4923159889   -1.1258462499
 C  -3.5049829226   -0.5847363474   -1.329226377
 C  -4.3937416514   -0.055530386   -0.3905651579
 C  -5.8594705701   -0.1486352161   -0.6079865379
 C  -6.5058573778   -1.3868046175   -0.7269533305
 C  -5.7360742917   -2.5927251538   -0.6365736117
 N  -5.1112363039   -3.5630422222   -0.5672363758
 C  -7.8923087766   -1.429523611   -0.965588407
 C  -8.6549487797   -2.6949088286   -1.123968564
 C  -8.4822304941   -3.7750382867   -0.2557671822
 C  -9.2323203543   -4.9297206218   -0.417816648
 C  -10.1589310925   -5.0092841455   -1.4593709702
 C  -10.9308438675   -6.2053305255   -1.6360884826
 N  -11.5538047876   -7.1692869206   -1.7800675732
 C  -10.3456199153   -3.9299286885   -2.328057161
 C  -9.6010574641   -2.7771236377   -2.1499874363
 N  -8.608728351   -0.3141152654   -1.0818110018
 C  -8.0349518192   0.8790091229   -0.9465164652
 C  -8.9458062549   2.0448503408   -1.0756259235
 C  -8.8676981064   3.1376130631   -0.209263223
 C  -9.7522623652   4.1972018553   -0.3374293296
 C  -10.720462894   4.1685465143   -1.3432326186
 C  -11.6330004821   5.2662755119   -1.4841855012
 N  -12.3691806291   6.1511067364   -1.5986758036
 C  -10.8125844611   3.0753689839   -2.2097664257
 C  -9.9324830119   2.0171825575   -2.0656794939
 C  -6.6511191697   1.0022910941   -0.7214841134
 C  -6.0197041327   2.2894556744   -0.7075607168
 N  -5.503384245   3.3239210225   -0.7171418198
 C  -3.8945525763   0.5660844217   0.7565957133
 C  -2.5275984322   0.6493350967   0.9678897972
 H  2.0237568714   0.3512387828   0.5852259088
 H  -1.4510357104   -0.896948713   -1.8616676038
 H  -3.8827951367   -1.0577613584   -2.2296897364
 H  -7.7814582372   -3.7145630944   0.5686747409
 H  -9.1055765164   -5.7643097752   0.2624236636
 H  -11.0693420347   -3.9977055737   -3.132459781
 H  -9.7444544471   -1.9337324152   -2.8155724052
 H  -8.1350440764   3.1580094376   0.5891062432
 H  -9.6976729495   5.0405421192   0.3416547933
 H  -11.5690604001   3.0590413375   -2.9861936961
 H  -10.0011590134   1.1631452549   -2.7294331565
 H  -4.5779969753   0.9734033146   1.4945805762
 H  -2.1451354687   1.1237213061   1.8649919924
