# Supplementary material for: Sequential closed-loop Bayesian optimization as a guide for organic molecular metallophotocatalyst formulation discovery
Source: Nat Chem. 2024 Jun 11;16(8):1286–94. doi: 10.1038/s41557-024-01546-5 (PMC11321994; doi:10.1038/s41557-024-01546-5)
Supplement: Supplementary file 2 — Containing complete dataset for BO workflow, including dataset for BO training, molecular DFT descriptors and molecular structure_XYZ. [file 41557_2024_1546_MOESM2_ESM.zip › molecular_structures_xyz/061.xyz]

51

 N  1.2340816156   0.5512885681   0.0384513321
 C  2.3787181617   0.4785066851   -0.1116209081
 C  3.7983809067   0.3888693987   -0.2976807664
 C  4.4402693076   1.2697281216   -1.1733153742
 C  5.8110483108   1.181550191   -1.3432812234
 C  6.5490073389   0.2092452633   -0.6615074139
 C  8.0198942759   0.1624633525   -0.8569532093
 N  8.6282524136   1.3439236141   -0.9215943665
 C  9.9482559114   1.4224677566   -1.069383851
 C  10.4986881374   2.7992572231   -1.1512674574
 C  9.9449796558   3.7903720828   -0.3348872644
 C  10.4132256783   5.0913506232   -0.3931432755
 C  11.4357640109   5.414218273   -1.2902045906
 C  11.9223971142   6.7620033687   -1.3592500523
 N  12.314224813   7.8489517049   -1.4143778462
 C  11.9826650701   4.436749615   -2.1242168344
 C  11.5146395311   3.1342671868   -2.0498205584
 C  10.7473961402   0.2633559246   -1.1084242586
 C  12.1775251667   0.3578575843   -1.0822858727
 N  13.3300287698   0.4395019651   -1.0346754937
 C  10.140522098   -1.0008699665   -1.0974097764
 C  10.9414113883   -2.2458841768   -1.1821645388
 C  10.8355931619   -3.2257651122   -0.1574379558
 C  11.5740685351   -4.3740262921   -0.2226283468
 C  12.4468639026   -4.6204870863   -1.313854817
 C  13.2184383173   -5.8063998956   -1.4098380283
 C  14.0495897086   -6.0116496974   -2.4794317983
 C  14.1508453972   -5.0421048411   -3.5053585015
 C  13.4185919202   -3.8867283621   -3.4397026181
 C  12.5503531545   -3.6456058958   -2.3433645185
 C  11.7858597323   -2.457330528   -2.2464674576
 C  8.7421445078   -1.0374219935   -0.9946613572
 C  8.0630337877   -2.2941701109   -1.1092596393
 N  7.516707223   -3.3063663697   -1.2282831819
 C  5.8993098061   -0.660878101   0.2173738396
 C  4.5287891053   -0.5726860133   0.4037552798
 H  3.8658712642   2.0151376115   -1.7117575142
 H  6.318675668   1.8641647287   -2.0148731875
 H  9.148008747   3.5323911049   0.3526749256
 H  9.9921230438   5.856542044   0.2492065613
 H  12.7636127016   4.6980568766   -2.8292380082
 H  11.9292623705   2.3882704565   -2.7174255446
 H  10.1801654882   -3.0457452211   0.6884547597
 H  11.5016385069   -5.1152330012   0.5678932474
 H  13.1369195801   -6.547833365   -0.6200825316
 H  14.6362598896   -6.9228306251   -2.5454792983
 H  14.8139215257   -5.2201536235   -4.3462860441
 H  13.491535021   -3.1376854313   -4.2230727085
 H  11.8659868251   -1.7210149353   -3.0409190566
 H  6.4611385592   -1.3935718775   0.7850459361
 H  4.0264667337   -1.2401188021   1.0947111645
