# Supplementary material for: Sequential closed-loop Bayesian optimization as a guide for organic molecular metallophotocatalyst formulation discovery
Source: Nat Chem. 2024 Jun 11;16(8):1286–94. doi: 10.1038/s41557-024-01546-5 (PMC11321994; doi:10.1038/s41557-024-01546-5)
Supplement: Supplementary file 2 — Containing complete dataset for BO workflow, including dataset for BO training, molecular DFT descriptors and molecular structure_XYZ. [file 41557_2024_1546_MOESM2_ESM.zip › molecular_structures_xyz/062.xyz]

55

 N  1.3821565553   0.2166080786   -1.0189315695
 C  2.5382078712   0.20403101   -0.9817155387
 C  3.9718738034   0.1885185073   -0.935437759
 C  4.7019760632   1.0760782235   -1.7316240281
 C  6.0849022891   1.0584345981   -1.677263733
 C  6.7506229346   0.1498880207   -0.8489122177
 C  8.2342515139   0.1800206016   -0.8037127909
 N  8.7840498491   1.3913557769   -0.8194538949
 C  10.1044524241   1.5407709969   -0.7506855311
 C  10.5911903657   2.9423726918   -0.8034189543
 C  9.8673113688   3.9276017543   -0.1249767037
 C  10.2750234135   5.2495957987   -0.1625773495
 C  11.4098683654   5.5980677217   -0.9009564681
 C  11.8342509682   6.967688394   -0.9478514591
 N  12.1758247808   8.0722074268   -0.9848623032
 C  12.1287285523   4.6252366357   -1.5990576324
 C  11.7186667979   3.3022798082   -1.5459011579
 C  10.9567106308   0.42927922   -0.6061618678
 C  12.3550728462   0.6042260368   -0.3438806972
 N  13.4778255542   0.7462048883   -0.106504222
 C  10.4213698319   -0.8657915418   -0.6442630801
 C  11.2876487885   -2.0671419502   -0.551423648
 C  11.0972910017   -2.989873994   0.4792235173
 C  11.9210097771   -4.1046906653   0.5594940341
 C  12.9182444562   -4.3109687729   -0.3851759885
 C  13.1193986421   -3.4005261452   -1.427955072
 C  14.1801759756   -3.622723328   -2.4440095613
 C  13.97361837   -3.2772387556   -3.7839540682
 C  14.9667491534   -3.4867121591   -4.7335319209
 C  16.1851515639   -4.0461561401   -4.3615087369
 C  16.4024234026   -4.3939348769   -3.0318830996
 C  15.4095738312   -4.1841006512   -2.0821540674
 C  12.2960509242   -2.2742324447   -1.4930631493
 C  9.0301214621   -0.9806445372   -0.7721400633
 C  8.4456379325   -2.278536549   -0.9403533345
 N  7.9755758231   -3.3226288585   -1.1016612191
 C  6.0116428335   -0.7270895996   -0.0510652152
 C  4.6263416555   -0.7090850057   -0.0893082661
 H  4.1861892754   1.7719812043   -2.383515393
 H  6.6597744995   1.7473582761   -2.2852526138
 H  8.9852180478   3.6484371786   0.4394324765
 H  9.7209672649   6.0113237802   0.3742071105
 H  12.997479781   4.9058607376   -2.1836854047
 H  12.2678921334   2.5585901488   -2.1117159562
 H  10.3214180667   -2.826577296   1.2201991522
 H  11.7788692863   -4.8229724891   1.360531431
 H  13.5366086985   -5.2007120021   -0.323085128
 H  13.019923117   -2.8588826859   -4.090925957
 H  14.783931371   -3.2176988127   -5.7696270014
 H  16.9608033741   -4.2103148651   -5.1033847301
 H  17.3521423965   -4.8248361207   -2.7291848703
 H  15.5984798097   -4.4413203383   -1.0444009767
 H  12.4419704747   -1.5489691525   -2.2869066251
 H  6.5096294909   -1.4101394235   0.6271239177
 H  4.0529205398   -1.3822883547   0.537849385
