# Supplementary material for: Sequential closed-loop Bayesian optimization as a guide for organic molecular metallophotocatalyst formulation discovery
Source: Nat Chem. 2024 Jun 11;16(8):1286–94. doi: 10.1038/s41557-024-01546-5 (PMC11321994; doi:10.1038/s41557-024-01546-5)
Supplement: Supplementary file 2 — Containing complete dataset for BO workflow, including dataset for BO training, molecular DFT descriptors and molecular structure_XYZ. [file 41557_2024_1546_MOESM2_ESM.zip › molecular_structures_xyz/063.xyz]

55

 C  1.7356767455   -1.5859998653   -4.0015570169
 O  2.2271626956   -0.5028808003   -3.2245908509
 C  2.1454295054   0.7503437042   -3.729069308
 C  1.5897660743   1.0433839923   -5.0011318156
 C  1.5414663391   2.3394453106   -5.442698913
 C  2.0386091848   3.4050234837   -4.6546383772
 C  2.0006528158   4.7480210527   -5.0997112724
 C  2.4797312453   5.7672487032   -4.3113490244
 C  2.4233929324   7.1699246112   -4.7880399449
 C  1.7454196836   8.1655286796   -4.0682132294
 C  1.0828277331   7.8206132487   -2.8449340395
 N  0.5512155886   7.5399761204   -1.8572009789
 C  1.744768071   9.4913795417   -4.5376588364
 C  1.0640190341   10.6061038456   -3.8285372574
 C  1.7437547824   11.8192320238   -3.6856766133
 C  1.1425054987   12.8899565237   -3.0474710067
 C  -0.161809584   12.7564888633   -2.5620823633
 C  -0.7927686109   13.8643663735   -1.9045568411
 N  -1.3009179817   14.7579136177   -1.3740663079
 C  -0.8574287895   11.5559332496   -2.7184220812
 C  -0.2414503782   10.4850574315   -3.3477115538
 N  2.3788858648   9.8307770797   -5.6576456166
 C  3.0096505455   8.9102814191   -6.3830812001
 C  3.6625291957   9.409586719   -7.6205164758
 C  4.3436392412   10.6295490325   -7.5726471587
 C  4.952066463   11.1393501532   -8.7062657882
 C  4.8650449731   10.4329293044   -9.9096680645
 C  5.489676148   10.95796152   -11.0896931614
 N  5.9938899292   11.3815454841   -12.0406825155
 C  4.1695370373   9.2236926906   -9.9735635949
 C  3.5742606059   8.7155723442   -8.8294368776
 C  3.0654408948   7.5656033635   -5.9707617071
 C  3.8607473136   6.6137706498   -6.6900955375
 N  4.5220476655   5.8568844874   -7.2618198815
 C  3.0313704236   5.4678569816   -3.0337149939
 C  3.0912959673   4.1782161183   -2.5883791988
 C  2.5938374808   3.1058622765   -3.378973437
 C  2.6364015177   1.7674253561   -2.938836663
 H  1.9033408188   -2.4818679748   -3.4024440606
 H  2.2778340957   -1.6807674924   -4.9485355907
 H  0.6638001072   -1.483842366   -4.202435738
 H  1.2031771678   0.2492022802   -5.6276769934
 H  1.11610158   2.5620813535   -6.4170565622
 H  1.5683586637   4.9611772782   -6.0732982845
 H  2.7525686112   11.917141918   -4.0701029554
 H  1.6751626654   13.8261769334   -2.9244141595
 H  -1.8748816417   11.465710489   -2.3550587216
 H  -0.7971287431   9.5648829829   -3.4860403148
 H  4.4019413786   11.1739999878   -6.6372611942
 H  5.491543007   12.0788863785   -8.6653485161
 H  4.091972345   8.689930463   -10.9139685795
 H  3.0181990224   7.7875890683   -8.8932361858
 H  3.4261672548   6.27206626   -2.4211842134
 H  3.5258070323   3.955852289   -1.6182639797
 H  3.0584527825   1.5282754601   -1.9677844466
