# Supplementary material for: Sequential closed-loop Bayesian optimization as a guide for organic molecular metallophotocatalyst formulation discovery
Source: Nat Chem. 2024 Jun 11;16(8):1286–94. doi: 10.1038/s41557-024-01546-5 (PMC11321994; doi:10.1038/s41557-024-01546-5)
Supplement: Supplementary file 2 — Containing complete dataset for BO workflow, including dataset for BO training, molecular DFT descriptors and molecular structure_XYZ. [file 41557_2024_1546_MOESM2_ESM.zip › molecular_structures_xyz/064.xyz]

55

 C  -0.701545383   -0.7526850975   0.4383797424
 O  0.4118227961   -0.7503293058   -0.4460403497
 C  0.5091989621   -1.7412393801   -1.3535613253
 C  -0.3963626072   -2.7665764571   -1.4864151201
 C  -0.1973525339   -3.747847756   -2.4766630035
 C  0.8765868616   -3.7125895178   -3.332170303
 C  0.9880693416   -4.759446086   -4.379068669
 C  0.8278943052   -4.4620441857   -5.7404066778
 C  0.4714161711   -3.1261112108   -6.1170155842
 N  0.1633089127   -2.0504793985   -6.4087312176
 C  0.9516154866   -5.4840757746   -6.6993624494
 C  0.871156092   -5.2460315968   -8.1623755714
 C  1.4948733804   -4.1503193392   -8.7640225487
 C  1.427814428   -3.9735591054   -10.1371585855
 C  0.7275971824   -4.8958306858   -10.9176204508
 C  0.6514868427   -4.7127155323   -12.3385312281
 N  0.589828151   -4.5652536692   -13.484154597
 C  0.1067081797   -6.0001439265   -10.3261691152
 C  0.1889524702   -6.1736821055   -8.95565052
 N  1.1194747609   -6.7533179845   -6.3335280091
 C  1.222744669   -7.0838919538   -5.0493794536
 C  1.3680449177   -8.5347318187   -4.7702369779
 C  2.180242439   -9.3033288446   -5.609461149
 C  2.3255224891   -10.6627393151   -5.3932457039
 C  1.6376073754   -11.2680731378   -4.3372417636
 C  1.7782928071   -12.6777088823   -4.1111892448
 N  1.8920403932   -13.814293797   -3.9288648801
 C  0.8079079535   -10.5132575398   -3.505338187
 C  0.6785420691   -9.1505947945   -3.7228413662
 C  1.2156022377   -6.1000562798   -4.0418112559
 C  1.4909323249   -6.436320164   -2.6758827614
 N  1.737200896   -6.7061216284   -1.5787282746
 C  1.848882385   -2.6674078112   -3.2031155651
 C  3.0135560711   -2.5925968203   -4.0092019437
 C  3.9212389628   -1.5772626984   -3.8490258648
 C  3.7170356363   -0.5833704124   -2.8703611998
 C  2.6096920472   -0.6342910767   -2.0639619485
 C  1.6584018372   -1.6726357534   -2.2066777166
 H  -1.6442816023   -0.6731021752   -0.1129436588
 H  -0.578361017   0.1230791376   1.0759303248
 H  -0.7131576029   -1.6557807336   1.0573019671
 H  -1.267405922   -2.8347547041   -0.8477154171
 H  -0.9320072384   -4.5417037314   -2.5718281785
 H  2.0615562392   -3.4424351271   -8.1705848486
 H  1.9212458097   -3.1289149652   -10.6044388855
 H  -0.4328511219   -6.7132295105   -10.9391238998
 H  -0.2834760871   -7.0301388683   -8.4889033131
 H  2.7043202702   -8.8266230696   -6.4297071389
 H  2.9656197767   -11.2565018054   -6.0360432639
 H  0.2643694361   -10.9928839385   -2.6992532433
 H  0.0133123336   -8.576971837   -3.0877613052
 H  3.195300542   -3.3571413784   -4.756906156
 H  4.8057409167   -1.5414961909   -4.4775022973
 H  4.4408593881   0.2169331838   -2.7530413925
 H  2.4477545675   0.1184965569   -1.3018784537
