# Supplementary material for: Sequential closed-loop Bayesian optimization as a guide for organic molecular metallophotocatalyst formulation discovery
Source: Nat Chem. 2024 Jun 11;16(8):1286–94. doi: 10.1038/s41557-024-01546-5 (PMC11321994; doi:10.1038/s41557-024-01546-5)
Supplement: Supplementary file 2 — Containing complete dataset for BO workflow, including dataset for BO training, molecular DFT descriptors and molecular structure_XYZ. [file 41557_2024_1546_MOESM2_ESM.zip › molecular_structures_xyz/065.xyz]

67

 N  1.8950568408   0.1082909447   1.8657805944
 C  2.9777057768   0.0872690567   1.4593895613
 C  4.320039325   0.0636857105   0.954149826
 C  4.674587605   0.8986465694   -0.1096560415
 C  5.972830274   0.8756683348   -0.5886536618
 C  6.9199138099   0.0123934307   -0.0296574661
 C  8.3058162509   0.0412204106   -0.5634136079
 N  8.7899283387   1.253924908   -0.8196393027
 C  10.029755217   1.4054687482   -1.2785560496
 C  10.4377151625   2.8077445173   -1.5497727822
 C  10.0645897336   3.79848871   -0.6365991303
 C  10.4044365381   5.1216440485   -0.858368111
 C  11.1091623547   5.4651012066   -2.0159387378
 C  11.4589311366   6.835603847   -2.2547493641
 N  11.7403033232   7.9409456649   -2.4464844268
 C  11.4680540467   4.4866133935   -2.9452664624
 C  11.1336695505   3.1623482974   -2.7075406085
 C  10.8797033639   0.2997878961   -1.4661331121
 C  12.2405232689   0.4826540403   -1.8776877788
 N  13.3406238142   0.6284537489   -2.2021871979
 C  10.394609767   -0.9995118538   -1.2504346216
 C  11.2439440493   -2.192380711   -1.4787204832
 C  12.4324680266   -2.369734509   -0.7656304762
 C  13.2277214469   -3.4834951466   -0.9766755907
 C  12.8582534725   -4.4585999957   -1.9133316216
 N  13.6634715341   -5.5886467988   -2.1301351449
 C  14.4314403766   -6.1458823272   -1.070105409
 C  13.8540597538   -6.3735872503   0.1814729715
 C  14.6112224897   -6.921535642   1.2097113599
 C  15.9429175924   -7.2668578315   0.9988499263
 C  16.5152165925   -7.0508821515   -0.2509995253
 C  15.7695806158   -6.4866007225   -1.2790897742
 C  13.7256621317   -6.1993833265   -3.4134973971
 C  13.9117507906   -5.4238531254   -4.5605078028
 C  13.9749133148   -6.0295794956   -5.8094523983
 C  13.8738719712   -7.4125694555   -5.929075789
 C  13.7001042086   -8.1864375832   -4.7857602527
 C  13.6179033085   -7.5864686047   -3.5348851403
 C  11.6661123948   -4.279170019   -2.6282559163
 C  10.8738731642   -3.1642098322   -2.4120080091
 C  9.0675829021   -1.1163269833   -0.808533048
 C  8.5049731106   -2.4198809581   -0.6113774521
 N  8.0509245521   -3.4725061258   -0.4610476007
 C  6.5581381326   -0.8111619273   1.038731698
 C  5.2635545053   -0.7867419799   1.5341818005
 H  3.9369892398   1.5584643375   -0.5521024507
 H  6.2592233   1.5254404638   -1.40745089
 H  9.5109529265   3.5237594541   0.2537204841
 H  10.1265753418   5.8878228056   -0.1435745069
 H  11.9991490031   4.7630911308   -3.8489634064
 H  11.3949304028   2.4128141361   -3.4452315746
 H  12.7409851905   -1.6321885502   -0.0315320556
 H  14.146610945   -3.5952215705   -0.4133608173
 H  12.8114899023   -6.1217298836   0.3451520932
 H  14.1502481878   -7.0925081579   2.1778205456
 H  16.5293609768   -7.7018452069   1.8019519991
 H  17.5543446173   -7.3118285302   -0.4273607379
 H  16.2229048454   -6.3068996565   -2.2483269081
 H  14.0082264424   -4.3469589739   -4.4701438728
 H  14.1190208392   -5.4148926138   -6.6928306707
 H  13.9313082213   -7.8832052621   -6.9054493985
 H  13.6155832657   -9.2660020093   -4.8656598106
 H  13.4686847647   -8.191855121   -2.6469364656
 H  11.3542049344   -5.0202939726   -3.3546256942
 H  9.9575116713   -3.0491176109   -2.9821749011
 H  7.2900990592   -1.4563326797   1.5101103563
 H  4.9856199874   -1.4184816569   2.3701382393
