# Supplementary material for: Sequential closed-loop Bayesian optimization as a guide for organic molecular metallophotocatalyst formulation discovery
Source: Nat Chem. 2024 Jun 11;16(8):1286–94. doi: 10.1038/s41557-024-01546-5 (PMC11321994; doi:10.1038/s41557-024-01546-5)
Supplement: Supplementary file 2 — Containing complete dataset for BO workflow, including dataset for BO training, molecular DFT descriptors and molecular structure_XYZ. [file 41557_2024_1546_MOESM2_ESM.zip › molecular_structures_xyz/066.xyz]

68

 N  1.2855919028   0.5102484781   -1.098455669
 C  2.439134662   0.4248230171   -1.0874047163
 C  3.8696015651   0.3187338101   -1.0739398705
 C  4.642440626   1.2793119549   -1.7332404604
 C  6.0222720586   1.1732257635   -1.7131556054
 C  6.6420043787   0.1060708927   -1.0560319559
 C  8.1254331363   0.0404910759   -1.0448873036
 N  8.7483621259   1.2051981013   -0.8819218056
 C  10.0770606509   1.2598950846   -0.8345635673
 C  10.6547498875   2.6194412426   -0.6811705073
 C  10.0266710574   3.5218046948   0.1824803663
 C  10.5235739468   4.8038208244   0.3413953091
 C  11.6516440545   5.1981956667   -0.3842741067
 C  12.1709269323   6.5260091932   -0.2270537664
 N  12.5895809445   7.5968022862   -0.0996670837
 C  12.2739301772   4.3119474017   -1.2662853031
 C  11.7755001745   3.0266964641   -1.4094748646
 C  10.8598369798   0.0916373208   -0.8952111039
 C  12.2692192744   0.1494515136   -0.6410476676
 N  13.4003775988   0.2021483408   -0.4059710962
 C  10.2469489153   -1.1511334435   -1.1246849706
 C  11.0380275272   -2.3940563883   -1.2564650319
 C  10.734876265   -3.5097900622   -0.449278982
 C  11.4539963942   -4.6874497456   -0.5395389972
 C  12.489733038   -4.7486520328   -1.4736846967
 C  12.8084132196   -3.6422648439   -2.2942272782
 C  12.0829991573   -2.4627677209   -2.1782269935
 C  13.9132378446   -4.0576351214   -3.1317168315
 C  14.6598345784   -3.425299298   -4.1267222816
 C  15.6811709901   -4.1281767977   -4.7470702913
 C  15.9610303752   -5.4525373993   -4.3795116711
 C  15.2346414946   -6.1015291609   -3.3916779845
 C  14.2049238298   -5.3917693786   -2.7730968378
 N  13.3330297403   -5.7962133116   -1.7698623554
 C  13.2737217158   -7.1082956009   -1.1512581189
 C  13.8723051055   -7.1692108893   0.2401973284
 C  15.0693767846   -6.5192159362   0.5433470672
 C  15.62058329   -6.6148088563   1.8161923109
 C  14.9833846881   -7.3642425508   2.801828008
 C  13.7903458897   -8.0149535057   2.5066993347
 C  13.2375342524   -7.9136301319   1.2332203686
 C  8.845976292   -1.1546621959   -1.2271033923
 C  8.1682482046   -2.3609759272   -1.6008511794
 N  7.6184456059   -3.32352663   -1.9306941644
 C  5.8610982399   -0.8434208949   -0.3922779024
 C  4.4790491847   -0.7396456938   -0.3963254183
 H  4.1613648629   2.0996106892   -2.2540968148
 H  6.6301119247   1.9161733294   -2.2164798718
 H  9.1495229799   3.2082938557   0.7366414057
 H  10.0442160578   5.4991228074   1.0213785338
 H  13.1373148945   4.631529461   -1.8388955462
 H  12.2505863876   2.3528358848   -2.1132944081
 H  9.9349509472   -3.4361531171   0.2802337276
 H  11.221750014   -5.5280450096   0.1046592274
 H  12.3126598706   -1.6143638771   -2.8152376163
 H  14.4427941199   -2.398886269   -4.407889757
 H  16.2722380749   -3.6513555288   -5.5226697006
 H  16.7671754968   -5.9839450335   -4.8763742951
 H  15.4666946898   -7.123928728   -3.1131216109
 H  12.2285171562   -7.4285883442   -1.117018743
 H  13.7918174455   -7.8048362306   -1.8151622208
 H  15.5732714039   -5.9327064629   -0.2195097792
 H  16.5517852102   -6.1023092948   2.0392650864
 H  15.4142605623   -7.4371276398   3.7959273236
 H  13.2826370071   -8.597021303   3.2701967432
 H  12.3010401068   -8.4172970779   1.0075257146
 H  6.327381495   -1.6547239789   0.1549364053
 H  3.873614536   -1.4706477415   0.1276479355
