# Supplementary material for: Sequential closed-loop Bayesian optimization as a guide for organic molecular metallophotocatalyst formulation discovery
Source: Nat Chem. 2024 Jun 11;16(8):1286–94. doi: 10.1038/s41557-024-01546-5 (PMC11321994; doi:10.1038/s41557-024-01546-5)
Supplement: Supplementary file 2 — Containing complete dataset for BO workflow, including dataset for BO training, molecular DFT descriptors and molecular structure_XYZ. [file 41557_2024_1546_MOESM2_ESM.zip › molecular_structures_xyz/067.xyz]

57

 N  1.6112201221   -0.0110928137   1.1804533587
 C  2.7200535579   -0.0300211187   0.8515652743
 C  4.0950982026   -0.0523791604   0.443592464
 C  4.5602330114   0.8912969853   -0.4770005011
 C  5.889371883   0.8684266209   -0.8617762171
 C  6.7592083609   -0.0999015266   -0.3512363427
 C  8.1820659922   -0.0694442335   -0.7751000806
 N  8.725396901   1.14189495   -0.8608935648
 C  10.0029293762   1.2928249126   -1.2000772466
 C  10.4740966277   2.6978091396   -1.2955494381
 C  10.0383879335   3.6151392479   -0.3345134372
 C  10.4346882211   4.9395915296   -0.3974169624
 C  11.2618490356   5.3603678341   -1.4429402531
 C  11.6708846544   6.7332489207   -1.5176104408
 N  12.0000051251   7.8405627722   -1.5773831043
 C  11.686289265   4.4569953174   -2.4195354507
 C  11.2933868288   3.1299846017   -2.3410591335
 C  10.8325889383   0.1788230743   -1.4285782724
 C  12.2329322085   0.3426071998   -1.6868009241
 N  13.3651528673   0.4683903483   -1.8846281991
 C  10.2855129429   -1.1113875338   -1.3993405604
 C  11.1152998247   -2.3098598859   -1.685791833
 C  12.1853182488   -2.640678461   -0.8508813834
 C  12.9569104267   -3.7609542717   -1.1140440334
 C  12.678504594   -4.5675790105   -2.2255004483
 C  13.4767032092   -5.7203405438   -2.5010985576
 C  14.1522590591   -6.6960053042   -2.7343579218
 C  14.9509325095   -7.84982668   -3.0100555822
 C  16.0548094438   -8.1558512637   -2.2018902984
 C  16.827306895   -9.2766393102   -2.4734229096
 C  16.5105024831   -10.1027617276   -3.5484477282
 C  15.4153302087   -9.8044762229   -4.3547623654
 C  14.6374154828   -8.6855666839   -4.0910612123
 C  11.6074127903   -4.2293606887   -3.063274981
 C  10.8312279138   -3.1141942268   -2.7920569259
 C  8.9233189192   -1.2243156508   -1.088758466
 C  8.304791493   -2.5172780582   -1.1004182884
 N  7.8083443388   -3.5612854309   -1.122079041
 C  6.2867572335   -1.0330338695   0.5745923644
 C  4.9599448466   -1.0111692937   0.9753164797
 H  3.883408625   1.6347118328   -0.8826813
 H  6.2608853112   1.6008092145   -1.5691009102
 H  9.3909403231   3.2813125627   0.4680370862
 H  10.1065264227   5.6477182749   0.3550451645
 H  12.3134292064   4.7941930167   -3.2370848688
 H  11.6070573422   2.4425723055   -3.117863024
 H  12.4071256352   -2.0272983061   0.0164641691
 H  13.7808573118   -4.0183382575   -0.4574048252
 H  16.2987989197   -7.5097742739   -1.3648889542
 H  17.6806761397   -9.5061870337   -1.8428589602
 H  17.1168607053   -10.9786906841   -3.7577764632
 H  15.165381969   -10.4466247564   -5.1936396096
 H  13.7831391935   -8.4500598699   -4.7173716427
 H  11.3880987582   -4.8452429899   -3.928665487
 H  10.0081806816   -2.8591952252   -3.4518228379
 H  6.9556025466   -1.7647003853   1.0123754858
 H  4.5962589329   -1.728885909   1.7019591413
