# Supplementary material for: Sequential closed-loop Bayesian optimization as a guide for organic molecular metallophotocatalyst formulation discovery
Source: Nat Chem. 2024 Jun 11;16(8):1286–94. doi: 10.1038/s41557-024-01546-5 (PMC11321994; doi:10.1038/s41557-024-01546-5)
Supplement: Supplementary file 2 — Containing complete dataset for BO workflow, including dataset for BO training, molecular DFT descriptors and molecular structure_XYZ. [file 41557_2024_1546_MOESM2_ESM.zip › molecular_structures_xyz/068.xyz]

59

 N  1.5370618665   0.1485121444   0.9049509347
 C  2.6537247493   0.1310346153   0.6036404086
 C  4.0385221637   0.110183754   0.22987054
 C  4.5199623172   1.0376324603   -0.6987891422
 C  5.8586320854   1.0168987972   -1.0492506651
 C  6.722413815   0.0664058821   -0.496592322
 C  8.1552459166   0.1002386849   -0.8874272019
 N  8.6939299155   1.313887987   -0.9695572071
 C  9.9766433241   1.4698645207   -1.2876047893
 C  10.4409753075   2.8781186066   -1.3736347013
 C  9.9682476069   3.7941036932   -0.428667599
 C  10.3546892831   5.1218108311   -0.4823352709
 C  11.2101882468   5.5477828853   -1.5026579206
 C  11.6092438155   6.9239874776   -1.5681868775
 N  11.9305615183   8.0339487766   -1.6207557119
 C  11.6725766028   4.6459881892   -2.4632385799
 C  11.2887821535   3.3157984628   -2.3937317437
 C  10.8138739942   0.3589580536   -1.5029501743
 C  12.2147629829   0.5271992795   -1.7547229559
 N  13.3470820719   0.6572864986   -1.9494076141
 C  10.2755283025   -0.9355435839   -1.4676776434
 C  11.1151245963   -2.1320842674   -1.7237777846
 C  12.1886651606   -2.4363168248   -0.8805509699
 C  12.9636111387   -3.5612518973   -1.1065028722
 C  12.70222782   -4.4122038118   -2.1900059151
 C  13.488343938   -5.6165410656   -2.4847213215
 C  14.5878736353   -6.0239566064   -1.8356897008
 C  15.3744353808   -7.2312199493   -2.1209299123
 C  16.55948027   -7.4399640871   -1.4041317227
 C  17.3488094138   -8.5611562465   -1.6308225165
 C  16.9655955268   -9.5016106919   -2.5807587183
 C  15.7864657256   -9.3105570724   -3.2987326534
 C  14.9988664255   -8.1908868305   -3.072155197
 C  11.6273233139   -4.0931658209   -3.0290976253
 C  10.8396607391   -2.9748130713   -2.8014139211
 C  8.9092812292   -1.0527439011   -1.1749093611
 C  8.3002251706   -2.3500467995   -1.1707703389
 N  7.8074498684   -3.3960351969   -1.1753629347
 C  6.2332449769   -0.8508931982   0.4363497723
 C  4.8966184518   -0.8303759361   0.8032926214
 H  3.8482386607   1.7668750493   -1.1372680683
 H  6.2425117581   1.7371925684   -1.7624100998
 H  9.2984911197   3.4565385014   0.3536569623
 H  9.9969905388   5.8284679201   0.2579792179
 H  12.3219175805   4.9866554819   -3.2617850605
 H  11.6335484492   2.6296502899   -3.1580865774
 H  12.4063391257   -1.7984840245   -0.0296294235
 H  13.7772541788   -3.7785081318   -0.4229499165
 H  13.1119370972   -6.2016344604   -3.3208110384
 H  14.974627775   -5.4248932417   -1.0140545953
 H  16.8621470135   -6.7078510349   -0.66024442
 H  18.2640433444   -8.6997336053   -1.0629743929
 H  17.578159773   -10.379915133   -2.7603963014
 H  15.4771833249   -10.0423429332   -4.0391747489
 H  14.0805904409   -8.0672878009   -3.637170882
 H  11.4068178518   -4.7362065431   -3.8761440465
 H  10.0163357868   -2.7498365727   -3.4719553409
 H  6.8954956154   -1.5685425103   0.9061152928
 H  4.5198897451   -1.5353385604   1.535740748
