# Supplementary material for: Sequential closed-loop Bayesian optimization as a guide for organic molecular metallophotocatalyst formulation discovery
Source: Nat Chem. 2024 Jun 11;16(8):1286–94. doi: 10.1038/s41557-024-01546-5 (PMC11321994; doi:10.1038/s41557-024-01546-5)
Supplement: Supplementary file 2 — Containing complete dataset for BO workflow, including dataset for BO training, molecular DFT descriptors and molecular structure_XYZ. [file 41557_2024_1546_MOESM2_ESM.zip › molecular_structures_xyz/069.xyz]

61

 N  1.5676066324   0.5117212027   1.6485246254
 C  2.6544943034   0.4127065218   1.2652122211
 C  4.0022713463   0.2901363076   0.7892616189
 C  4.4390058723   1.0901135711   -0.2709887867
 C  5.7420110799   0.9701214317   -0.7217461318
 C  6.6124391419   0.0448975744   -0.1375594969
 C  8.0074719864   -0.032778254   -0.6413588547
 N  8.580811297   1.1364083351   -0.9141664712
 C  9.8378700176   1.193433839   -1.3459494963
 C  10.3484158923   2.5561097345   -1.6420085944
 C  10.0119693922   3.599205563   -0.773893416
 C  10.451045204   4.8881529638   -1.021518553
 C  11.2206502181   5.144961236   -2.160110922
 C  11.67448577   6.4794496653   -2.4267204348
 N  12.0406784986   7.5554825506   -2.6414538867
 C  11.5447651861   4.1142572768   -3.0446710197
 C  11.1100970634   2.8246690941   -2.7815663721
 C  10.6150603205   0.0281188335   -1.4840500669
 C  11.9976999199   0.1036247916   -1.8542146968
 N  13.1154773674   0.1617887185   -2.144237435
 C  10.0342824206   -1.2265652853   -1.2516996744
 C  10.8063948683   -2.4832591149   -1.4255220144
 C  11.9227256113   -2.7409758181   -0.6283169494
 C  12.6332497346   -3.9229276545   -0.7836224111
 C  12.2581788506   -4.8688178787   -1.7420676635
 C  13.0019047891   -6.1533449017   -1.8536967807
 C  13.1593060321   -6.922356119   -0.722283173
 C  13.8214151168   -8.1680301752   -0.7593469588
 C  14.3259342647   -8.6412337247   -1.9389586724
 C  14.2087538959   -7.878029024   -3.1285602828
 C  14.7520197528   -8.3496464547   -4.3520161256
 C  14.6676937852   -7.6016790763   -5.4952160316
 C  14.0413997145   -6.3357469185   -5.4618209485
 C  13.5004687041   -5.8558221616   -4.2975230208
 C  13.5499902212   -6.6141895095   -3.0965054224
 C  11.1408651555   -4.5987421977   -2.5392610176
 C  10.4191333382   -3.4244592447   -2.3815810342
 C  8.6931906961   -1.2454116627   -0.8431418093
 C  8.0385391024   -2.5042807243   -0.6405253028
 N  7.5099518995   -3.5210545186   -0.48657487
 C  6.1691295764   -0.7431869185   0.9272871879
 C  4.8695690986   -0.6221320892   1.3939106927
 H  3.7601319346   1.7982301246   -0.7328201721
 H  6.0915886705   1.5915716918   -1.5380461826
 H  9.4091137601   3.3914828924   0.1025914378
 H  10.2010918647   5.6943641625   -0.3411360344
 H  12.1269589564   4.3239844803   -3.9348381965
 H  11.345717741   2.0362958739   -3.4866781863
 H  12.2312122403   -2.021958621   0.1240650174
 H  13.4975538821   -4.1122765589   -0.1551106793
 H  12.7419276505   -6.5736024284   0.2174399984
 H  13.9148017034   -8.7491660795   0.15286877
 H  14.8284826922   -9.6033965621   -1.9840059673
 H  15.2437198612   -9.3185847039   -4.3587222784
 H  15.088384993   -7.9716186486   -6.4252770955
 H  13.9939180154   -5.73612984   -6.3658445075
 H  13.0371449098   -4.8761928338   -4.2891483117
 H  10.8200624231   -5.3226305301   -3.2811976199
 H  9.5542607521   -3.2365524738   -3.0099222938
 H  6.8421772444   -1.4363722903   1.4182560854
 H  4.5288375671   -1.2263774394   2.2270546689
