# Supplementary material for: Sequential closed-loop Bayesian optimization as a guide for organic molecular metallophotocatalyst formulation discovery
Source: Nat Chem. 2024 Jun 11;16(8):1286–94. doi: 10.1038/s41557-024-01546-5 (PMC11321994; doi:10.1038/s41557-024-01546-5)
Supplement: Supplementary file 2 — Containing complete dataset for BO workflow, including dataset for BO training, molecular DFT descriptors and molecular structure_XYZ. [file 41557_2024_1546_MOESM2_ESM.zip › molecular_structures_xyz/070.xyz]

56

 N  1.2006913534   0.4084903607   0.0521781535
 C  2.3460052081   0.3407747036   -0.095107051
 C  3.7664079881   0.2570909837   -0.2781526958
 C  4.409219214   1.154513235   -1.1362208358
 C  5.7806276647   1.0720963535   -1.3035330804
 C  6.5187172905   0.0899865991   -0.6361022475
 C  7.9904196366   0.0509211163   -0.8278652308
 N  8.5928695283   1.2360519379   -0.8789684532
 C  9.912959081   1.3211790938   -1.0227196773
 C  10.4595009732   2.6994937053   -1.0951807335
 C  9.9096415097   3.683831431   -0.2683373002
 C  10.3780001204   4.9852047463   -0.3186257839
 C  11.3966304412   5.3145741136   -1.2178648344
 C  11.884011886   6.6624518179   -1.2788858887
 N  12.2772050007   7.7492032522   -1.3277448584
 C  11.9389066869   4.3436876658   -2.0625450066
 C  11.4706106806   3.0408797817   -1.9965627488
 C  10.7176331252   0.1671617774   -1.0686506232
 C  12.146831778   0.2693455702   -1.0318535659
 N  13.2987373048   0.3538520412   -0.975371352
 C  10.1178799143   -1.1014932445   -1.0720850272
 C  10.9253804237   -2.340239014   -1.1689317709
 C  10.8147868389   -3.3243134449   -0.178149907
 C  11.5687346801   -4.4884868949   -0.2469775661
 C  12.4285377105   -4.6698460818   -1.3249413381
 C  12.539882507   -3.6891336458   -2.3236619247
 C  11.7990331764   -2.5240679565   -2.2486212134
 C  13.5283275667   -4.1261486548   -3.3770718785
 C  13.9781820937   -5.4740984582   -2.8667602588
 C  14.889183616   -6.3647701062   -3.4146884692
 C  15.1415247228   -7.5645594763   -2.7511996281
 C  14.4909239214   -7.8688612409   -1.5544829251
 C  13.5764837646   -6.9791303874   -0.999731426
 C  13.325478001   -5.781674723   -1.6627153835
 C  8.7186901898   -1.1444517424   -0.9774303628
 C  8.0416351387   -2.4007113663   -1.110539944
 N  7.4912056313   -3.4086724625   -1.2458263494
 C  5.8680566317   -0.7965779754   0.2256258339
 C  4.4966524506   -0.7151028281   0.4088272181
 H  3.8349490312   1.9077694721   -1.6637796271
 H  6.2886483303   1.7677339629   -1.9613067359
 H  9.1161495348   3.4199232664   0.4211438091
 H  9.9603429649   5.7453822362   0.3317952132
 H  12.7164360115   4.6102629639   -2.7694021764
 H  11.8803894594   2.2997611429   -2.6728197835
 H  10.1478108997   -3.165879844   0.6632938046
 H  11.4830161354   -5.2392065302   0.5325256413
 H  11.8752992466   -1.7677733737   -3.0241876149
 H  13.0651542927   -4.1952428026   -4.3685654231
 H  14.3632765774   -3.4215545655   -3.4708061785
 H  15.3991278785   -6.1349478899   -4.3460775273
 H  15.8523207084   -8.2706871328   -3.1700361507
 H  14.7004654735   -8.8086418533   -1.0525335799
 H  13.0705267634   -7.2164173271   -0.0683484564
 H  6.4307828894   -1.5377445682   0.7814808667
 H  3.9931883522   -1.3964377393   1.0852900535
