# Supplementary material for: Sequential closed-loop Bayesian optimization as a guide for organic molecular metallophotocatalyst formulation discovery
Source: Nat Chem. 2024 Jun 11;16(8):1286–94. doi: 10.1038/s41557-024-01546-5 (PMC11321994; doi:10.1038/s41557-024-01546-5)
Supplement: Supplementary file 2 — Containing complete dataset for BO workflow, including dataset for BO training, molecular DFT descriptors and molecular structure_XYZ. [file 41557_2024_1546_MOESM2_ESM.zip › molecular_structures_xyz/071.xyz]

61

 C  3.054556148   0.219493673   -0.3491299073
 C  1.7256141206   0.8512695429   -0.7421204463
 N  1.4452030676   0.7436304462   -2.1657141632
 C  0.8244180617   -0.3286509174   -2.7888503801
 C  0.2948856498   -1.4904912534   -2.225343896
 C  -0.2898221758   -2.4118952634   -3.0816692716
 C  -0.3477028146   -2.1941362589   -4.4664866273
 C  0.183399261   -1.0403064501   -5.0222246537
 C  0.7766245532   -0.0977735695   -4.1810492563
 C  1.4180618836   1.1801107053   -4.4021551872
 C  1.6808353952   1.9372515343   -5.5379599617
 C  2.3269891224   3.1652214406   -5.4026308939
 C  2.6125552879   3.9854529965   -6.6022806144
 C  2.1516737915   5.3061173032   -6.7241506759
 C  1.3697345789   5.8801189688   -5.6688373643
 N  0.7391538025   6.3465921721   -4.8191517655
 C  2.477973816   6.0611226366   -7.8652484374
 C  2.0467037271   7.4703870045   -8.0605879481
 C  2.9859441144   8.3967630538   -8.5228683053
 C  2.6255112061   9.7161389399   -8.7345909619
 C  1.3057539298   10.1140126338   -8.5014025088
 C  0.9249305354   11.4790715904   -8.7233709517
 N  0.6189165343   12.5801854744   -8.902226205
 C  0.3545112776   9.1919762163   -8.0601392096
 C  0.7288509387   7.8755660887   -7.8386034438
 N  3.2177348892   5.551114568   -8.846909585
 C  3.6471166217   4.292431439   -8.7850041794
 C  4.4449843416   3.8344877322   -9.9519524687
 C  5.3759648183   4.714237223   -10.5124821376
 C  6.1248971639   4.3375333782   -11.6135613862
 C  5.9309023497   3.0725368442   -12.176526661
 C  6.6988167414   2.6781474738   -13.3223498376
 N  7.3182731244   2.3609688432   -14.2463245084
 C  4.9903284267   2.1929187702   -11.6365799532
 C  4.2539593289   2.5755864003   -10.5262191934
 C  3.3752032899   3.4812213737   -7.6678607397
 C  3.9620942983   2.1782074345   -7.5533242553
 N  4.4573101215   1.1377121091   -7.4564377839
 C  2.7169947883   3.6207751697   -4.1268469505
 C  2.4780503265   2.8756966602   -2.9866752702
 C  1.8166863049   1.6536645009   -3.1295389424
 H  3.0700376533   -0.8469752773   -0.5937399235
 H  3.2146120651   0.3256769231   0.7284630462
 H  3.8873699322   0.7037795308   -0.8682148302
 H  0.8995280903   0.3798445047   -0.2039011695
 H  1.7099154182   1.911908986   -0.4799678394
 H  0.3384847012   -1.6727994996   -1.1568840442
 H  -0.7096727425   -3.3241112252   -2.6683316061
 H  -0.811861934   -2.9381411768   -5.106211257
 H  0.141105966   -0.8714567891   -6.0943395532
 H  1.3698835164   1.5840993018   -6.516539296
 H  4.0060436774   8.0797864081   -8.7073907042
 H  3.3576907991   10.437391592   -9.0797243248
 H  -0.6709729199   9.5041023905   -7.8975874089
 H  -0.0207154877   7.1615337674   -7.5178805944
 H  5.5157925724   5.6957262646   -10.0746165563
 H  6.85528094   5.0159765835   -12.0398106233
 H  4.8334473186   1.2199770231   -12.0882805942
 H  3.5104605829   1.8947874301   -10.1288510217
 H  3.240713603   4.5669141931   -4.0367122145
 H  2.8025534996   3.2355704404   -2.0166225957
