# Supplementary material for: Sequential closed-loop Bayesian optimization as a guide for organic molecular metallophotocatalyst formulation discovery
Source: Nat Chem. 2024 Jun 11;16(8):1286–94. doi: 10.1038/s41557-024-01546-5 (PMC11321994; doi:10.1038/s41557-024-01546-5)
Supplement: Supplementary file 2 — Containing complete dataset for BO workflow, including dataset for BO training, molecular DFT descriptors and molecular structure_XYZ. [file 41557_2024_1546_MOESM2_ESM.zip › molecular_structures_xyz/072.xyz]

58

 C  1.4968599139   0.6914722676   0.6717468588
 N  0.4055107024   0.2540172122   1.5151819422
 C  -0.790663939   0.9307498366   1.691228233
 C  -1.2272978913   2.1149314607   1.0966398587
 C  -2.4881456443   2.5795291207   1.4416389262
 C  -3.2986321021   1.8923325947   2.357718661
 C  -2.8571884212   0.7188823406   2.9502068073
 C  -1.5924148492   0.2309675951   2.6190351664
 C  -0.8217256687   -0.9222634059   3.0306738718
 C  -1.0621544194   -1.9706261945   3.9112656785
 C  -0.0880545086   -2.9534426436   4.0803811959
 C  -0.3285184128   -4.0877909349   5.0018594637
 C  -0.2884734969   -5.4174469785   4.5533595412
 C  -0.0922837509   -5.6800740483   3.1577455644
 N  0.0413317757   -5.8923776536   2.0288826387
 C  -0.5457669085   -6.4705811934   5.449828063
 C  -0.5086151468   -7.9013803888   5.0526453527
 C  0.521653216   -8.4131398338   4.2604753131
 C  0.5492940293   -9.7592540349   3.9311592184
 C  -0.4641466651   -10.6020472738   4.3921823261
 C  -0.4431092772   -11.9943493845   4.0475936106
 N  -0.426543435   -13.1171142329   3.7697716567
 C  -1.4952845789   -10.1012462798   5.1926291059
 C  -1.5068675145   -8.7579699379   5.5258831542
 N  -0.8645155229   -6.2362026682   6.7209209315
 C  -0.8994851139   -4.9905128687   7.188607093
 C  -1.2525185798   -4.8619777127   8.6271227455
 C  -0.5259947076   -4.0430844187   9.4940849956
 C  -0.8634640309   -3.9715762062   10.8368355349
 C  -1.94049468   -4.7188960322   11.3177436371
 C  -2.2980386965   -4.6406409905   12.7047938983
 N  -2.5870123352   -4.5778335779   13.8231108325
 C  -2.6692824762   -5.5475638032   10.4593215373
 C  -2.3155900243   -5.6222829619   9.1233020266
 C  -0.6307542113   -3.8869402111   6.3581808127
 C  -0.6840080534   -2.5515554297   6.8766401268
 N  -0.7273937298   -1.4762962223   7.2998980781
 C  1.1273465537   -2.8721903446   3.3710546494
 C  1.3920097751   -1.8293945855   2.5022287322
 C  0.4044769606   -0.8574830164   2.3264671442
 H  1.0973358244   1.150950882   -0.2344966329
 H  2.0982407618   -0.1700339935   0.3784428759
 H  2.1376214854   1.4155901635   1.1862485532
 H  -0.6056394899   2.657316032   0.392353787
 H  -2.8532313324   3.4986625655   0.9931292922
 H  -4.2794336666   2.2863928936   2.6047045195
 H  -3.4827590771   0.1883107326   3.6621323916
 H  -2.005693598   -2.0323912103   4.4447537961
 H  1.3244703205   -7.7704606638   3.917947073
 H  1.355067331   -10.1575417952   3.3251030863
 H  -2.2767790996   -10.7628603883   5.549124884
 H  -2.2993893067   -8.3631256135   6.1511031657
 H  0.324159917   -3.4757469123   9.1342677109
 H  -0.2920504289   -3.3441482993   11.5113625064
 H  -3.502440506   -6.1270895463   10.8405971666
 H  -2.8717590047   -6.2676781898   8.4530791405
 H  1.8849487783   -3.6335334604   3.527119809
 H  2.3415769569   -1.7754801557   1.981671891
