# Supplementary material for: Sequential closed-loop Bayesian optimization as a guide for organic molecular metallophotocatalyst formulation discovery
Source: Nat Chem. 2024 Jun 11;16(8):1286–94. doi: 10.1038/s41557-024-01546-5 (PMC11321994; doi:10.1038/s41557-024-01546-5)
Supplement: Supplementary file 2 — Containing complete dataset for BO workflow, including dataset for BO training, molecular DFT descriptors and molecular structure_XYZ. [file 41557_2024_1546_MOESM2_ESM.zip › molecular_structures_xyz/073.xyz]

65

 N  1.2462455287   0.5916974256   -0.7648551764
 C  2.3970320422   0.4846655321   -0.8126961555
 C  3.8243495663   0.3529924237   -0.8723634712
 C  4.5825098655   1.3210374762   -1.5376162407
 C  5.959565968   1.191931053   -1.5862559346
 C  6.5907561153   0.0948007708   -0.9923715491
 C  8.0722443017   0.009599523   -1.0479277168
 N  8.7169617675   1.161566946   -0.8807322455
 C  10.0468693675   1.2005231996   -0.8859553824
 C  10.6460712443   2.5495495499   -0.7237942857
 C  10.0565191699   3.4410837631   0.1774354006
 C  10.5706208979   4.7154206109   0.3423701271
 C  11.676345698   5.1136994085   -0.4147500677
 C  12.2098692467   6.4354319362   -0.252546047
 N  12.6393456878   7.5013928647   -0.1208778687
 C  12.2609345312   4.238142612   -1.3325032895
 C  11.7462400326   2.9598804486   -1.4811669189
 C  10.8111832366   0.0251357442   -1.0087203899
 C  12.2303985323   0.0582442827   -0.811766052
 N  13.3710256723   0.0885034217   -0.6232555597
 C  10.1730419439   -1.2028627957   -1.2462997722
 C  10.9427485704   -2.4515587534   -1.4430264256
 C  10.6756285704   -3.5769529442   -0.6372257413
 C  11.3745912987   -4.7603352403   -0.7884796162
 C  12.3523703495   -4.8184918799   -1.7824325192
 C  12.6378744104   -3.7009883794   -2.5975591691
 C  11.9331225008   -2.5156421261   -2.4220977689
 C  13.7021934353   -4.1000307098   -3.4933510634
 C  14.3930371108   -3.4497659139   -4.5169749409
 C  15.3768609455   -4.1423478801   -5.2052082262
 C  15.6709931006   -5.4749578612   -4.8810931232
 C  14.9983410349   -6.1412797479   -3.8673532047
 C  14.015177457   -5.4366315093   -3.1740547513
 N  13.1890562064   -5.8638590566   -2.1344598364
 C  13.2025355715   -7.156286117   -1.5387398114
 C  14.369769647   -7.634571611   -0.9463734667
 C  14.3811583895   -8.9010832124   -0.3733021767
 C  13.2289169346   -9.6814282273   -0.373789524
 C  12.0634996549   -9.1954525257   -0.9585610881
 C  12.0486569895   -7.9375469998   -1.5503610822
 C  8.7695776026   -1.1885275265   -1.2910167583
 C  8.0634053136   -2.3778926978   -1.6661802563
 N  7.4912299945   -3.3274410375   -1.9955362937
 C  5.8246789724   -0.8633353529   -0.3237909192
 C  4.4459233753   -0.7370442867   -0.259233633
 H  4.0925151051   2.1654488265   -2.0091416132
 H  6.5557140024   1.9412155845   -2.0940322787
 H  9.195257404   3.1256473699   0.7548486873
 H  10.1214862574   5.4020303577   1.051073437
 H  13.1071368835   4.5604885359   -1.9286781761
 H  12.191145139   2.2943953135   -2.2121714537
 H  9.9205585363   -3.5090521714   0.1390866956
 H  11.1660738021   -5.6099562215   -0.1487174817
 H  12.1406325775   -1.658296996   -3.0547577734
 H  14.1594096929   -2.4197225326   -4.7695432241
 H  15.9248187293   -3.6520551225   -6.0036769876
 H  16.4422289639   -6.000395753   -5.436135686
 H  15.2306071028   -7.172389648   -3.6259155857
 H  15.2587646594   -7.0125641508   -0.9316875296
 H  15.2922748376   -9.2733515947   0.0846398405
 H  13.2393910407   -10.6671809852   0.0807375342
 H  11.1625916154   -9.8010225286   -0.9656553517
 H  11.1491538482   -7.5605585977   -2.0261608599
 H  6.3009252673   -1.6991470553   0.1759120724
 H  3.8528066829   -1.4745172311   0.2696757258
