# Supplementary material for: Sequential closed-loop Bayesian optimization as a guide for organic molecular metallophotocatalyst formulation discovery
Source: Nat Chem. 2024 Jun 11;16(8):1286–94. doi: 10.1038/s41557-024-01546-5 (PMC11321994; doi:10.1038/s41557-024-01546-5)
Supplement: Supplementary file 2 — Containing complete dataset for BO workflow, including dataset for BO training, molecular DFT descriptors and molecular structure_XYZ. [file 41557_2024_1546_MOESM2_ESM.zip › molecular_structures_xyz/074.xyz]

75

 C  7.9643641638   -4.2326379021   5.6339187609
 O  7.4819208746   -4.6171088657   4.3565091729
 C  6.1430634718   -4.76706216   4.2008429672
 C  5.2015330272   -4.5643180745   5.2088725808
 C  3.8487906289   -4.7551042252   4.938391777
 C  3.415067814   -5.1283243564   3.6706056024
 N  2.0223458334   -5.27919062   3.3975659715
 C  1.161068105   -4.189521592   3.7262420394
 C  1.4245525662   -2.9096511231   3.2292380531
 C  0.6135323717   -1.841757112   3.5698985844
 C  -0.4931971336   -2.031546128   4.4035760581
 O  -1.2328071106   -0.9267426558   4.6713115594
 C  -2.3598870297   -1.0701696966   5.5207563056
 C  -0.7674711905   -3.3060304132   4.8992473968
 C  0.0664046184   -4.3701008446   4.566633592
 C  1.5196937883   -6.4543653922   2.8410465509
 C  2.2150527168   -7.6694070762   2.9636220135
 C  1.7110869355   -8.833530216   2.4114719956
 C  0.5052256369   -8.8346716806   1.7029512757
 C  -0.0208199537   -10.0816444277   1.1061806877
 C  -0.2725727938   -11.2205999777   1.8885245596
 C  -0.1033749386   -11.1455508263   3.3095217464
 N  0.010185059   -11.0810774432   4.4585252447
 C  -0.7904640852   -12.3842784387   1.291144961
 C  -1.0868363928   -13.6258605397   2.0518120245
 C  -2.2796281003   -14.3049278786   1.7874523074
 C  -2.5851868643   -15.4750418192   2.4603793897
 C  -1.6807772418   -15.9866074044   3.3959256857
 C  -1.9892962241   -17.2028315112   4.0911295878
 N  -2.2387699836   -18.1835632308   4.6514114198
 C  -0.4769007497   -15.326876105   3.6528159791
 C  -0.1862653382   -14.1485557413   2.9830550906
 N  -1.0724315336   -12.4301260657   -0.0091214088
 C  -0.8302918533   -11.3783839689   -0.7881695473
 C  -1.1570891655   -11.5635506485   -2.2263988919
 C  -2.3684243583   -12.1729303524   -2.565576488
 C  -2.7024495121   -12.3802489927   -3.8927304136
 C  -1.8079546275   -11.9932872989   -4.8952788885
 C  -2.1454398475   -12.2093743996   -6.2724405878
 N  -2.4184119977   -12.3833818981   -7.3829437919
 C  -0.5851446504   -11.4044780262   -4.5661747115
 C  -0.2656202637   -11.1896398166   -3.2344990405
 C  -0.306767486   -10.1817298502   -0.2654642695
 C  -0.076447358   -9.0525479293   -1.1170127143
 N  0.1071246776   -8.1416937563   -1.8053760826
 C  -0.1864114673   -7.6255758605   1.5763574371
 C  0.3027962942   -6.4599736887   2.1379450332
 C  4.3659709251   -5.3161958678   2.6616090605
 C  5.7133111601   -5.1488453603   2.9253858624
 H  9.0494952029   -4.1723629746   5.5407695442
 H  7.708980183   -4.9739997942   6.3994437554
 H  7.5736006071   -3.2534792777   5.9331098408
 H  5.5043121555   -4.2683895942   6.205822626
 H  3.1209215787   -4.6037766365   5.729245811
 H  2.2758726943   -2.754497036   2.5740407098
 H  0.815724796   -0.846074194   3.1885856861
 H  -3.0971414538   -1.7614825672   5.0970665778
 H  -2.0690097907   -1.4177694725   6.5184904644
 H  -2.8044347359   -0.0774372432   5.6022921141
 H  -1.6130149132   -3.4823806671   5.5528356654
 H  -0.143790099   -5.3565761071   4.9678547569
 H  3.1535051055   -7.7030623607   3.503441213
 H  2.2749593246   -9.7544459916   2.5235202483
 H  -2.9723812348   -13.9052588113   1.0557240279
 H  -3.5165068364   -15.9947931925   2.2652369147
 H  0.2272777041   -15.738588851   4.3669805993
 H  0.7597768543   -13.653849182   3.1713241738
 H  -3.0534055629   -12.476484612   -1.7820946278
 H  -3.6479886721   -12.840436284   -4.1565414621
 H  0.1110250123   -11.1234628072   -5.3481896262
 H  0.6951293674   -10.7540524842   -2.9863249139
 H  -1.1302078289   -7.593314002   1.041307752
 H  -0.259023173   -5.5410697323   2.0231645841
 H  4.0420434042   -5.5964583113   1.6642814545
 H  6.4544688939   -5.2945285551   2.146200612
