# Supplementary material for: Sequential closed-loop Bayesian optimization as a guide for organic molecular metallophotocatalyst formulation discovery
Source: Nat Chem. 2024 Jun 11;16(8):1286–94. doi: 10.1038/s41557-024-01546-5 (PMC11321994; doi:10.1038/s41557-024-01546-5)
Supplement: Supplementary file 2 — Containing complete dataset for BO workflow, including dataset for BO training, molecular DFT descriptors and molecular structure_XYZ. [file 41557_2024_1546_MOESM2_ESM.zip › molecular_structures_xyz/075.xyz]

65

 N  1.50098328   0.1674403682   0.8914825449
 C  2.6222565269   0.1535287756   0.6076776037
 C  4.0127353833   0.1371251905   0.2554206143
 C  4.5147264879   1.0944091967   -0.6311488931
 C  5.8584146913   1.0764915804   -0.9619811133
 C  6.7068601382   0.0999022842   -0.4314666945
 C  8.1453604638   0.1352513574   -0.7983476767
 N  8.6937257652   1.3466840983   -0.8404058399
 C  9.9833261613   1.5007535964   -1.1289083316
 C  10.4616835655   2.9057552427   -1.1765865157
 C  9.9971970484   3.802336945   -0.2094182048
 C  10.400354601   5.126123634   -0.2276115099
 C  11.2638593297   5.5674491607   -1.2345810302
 C  11.6809204982   6.9396813724   -1.2632801746
 N  12.0166802866   8.0463618228   -1.2860000453
 C  11.7174507436   4.6852534313   -2.2173442331
 C  11.3172871124   3.3584987465   -2.1835469841
 C  10.8181861089   0.3893909026   -1.3503438134
 C  12.2268863065   0.5537882017   -1.557887334
 N  13.3654505869   0.679342972   -1.715279461
 C  10.2686099661   -0.8998774344   -1.3641030628
 C  11.1060692744   -2.0944522836   -1.6427542884
 C  12.149422754   -2.439824591   -0.781536031
 C  12.9230453927   -3.5631698278   -1.0333283348
 C  12.6793065567   -4.3381623571   -2.1664476222
 N  13.4778960281   -5.4769157643   -2.4322899042
 C  13.0065534241   -6.7717153055   -2.6499443725
 C  11.698269872   -7.2546690713   -2.6292836987
 C  11.5080211894   -8.6097741367   -2.8589158511
 C  12.5875445054   -9.4714503727   -3.0995751881
 C  13.8866521683   -8.9872600034   -3.1076124592
 C  14.1033895283   -7.6277055486   -2.8784120367
 C  15.2956415633   -6.8098337263   -2.8001250318
 C  16.6562201473   -7.0812386047   -2.9519851402
 C  17.5664040109   -6.0424946825   -2.8304803124
 C  17.1266622313   -4.7379113667   -2.5650334495
 C  15.7796663361   -4.4436572536   -2.4092991111
 C  14.8699425569   -5.4949006173   -2.5213868126
 C  11.64774291   -3.9896542513   -3.0373041442
 C  10.8571740446   -2.8821780911   -2.7684146225
 C  8.8961938238   -1.0153566194   -1.1041718273
 C  8.2780033021   -2.307380178   -1.1595057291
 N  7.7828134793   -3.3506742715   -1.2159789271
 C  6.1973863278   -0.8468512916   0.4602152819
 C  4.8553891453   -0.8300574125   0.8070828418
 H  3.8550579996   1.8444422873   -1.0525908845
 H  6.258313633   1.819292416   -1.6424613217
 H  9.3218024868   3.4527160426   0.5628102126
 H  10.0495167603   5.8177994375   0.5298992584
 H  12.3730393365   5.0384345649   -3.0052227896
 H  11.6551288755   2.6883841454   -2.9653422452
 H  12.3424919825   -1.8450581429   0.1053246876
 H  13.7115060442   -3.8459493422   -0.3446401109
 H  10.8556179361   -6.5998856007   -2.4378297348
 H  10.4983196791   -9.0091262416   -2.8492370037
 H  12.402315892   -10.5262064853   -3.2770060016
 H  14.7254933974   -9.6539779297   -3.2850165448
 H  16.9933042845   -8.0912275294   -3.1663131074
 H  18.6280892476   -6.237440895   -2.9450338565
 H  17.8542374282   -3.9362857347   -2.4807507591
 H  15.4518177027   -3.4294654337   -2.2108311813
 H  11.4714126712   -4.579868098   -3.9297619208
 H  10.0597039538   -2.614924479   -3.4540980637
 H  6.8473605269   -1.5860774898   0.9135011775
 H  4.4627745387   -1.558569308   1.5073771156
