# Supplementary material for: Sequential closed-loop Bayesian optimization as a guide for organic molecular metallophotocatalyst formulation discovery
Source: Nat Chem. 2024 Jun 11;16(8):1286–94. doi: 10.1038/s41557-024-01546-5 (PMC11321994; doi:10.1038/s41557-024-01546-5)
Supplement: Supplementary file 2 — Containing complete dataset for BO workflow, including dataset for BO training, molecular DFT descriptors and molecular structure_XYZ. [file 41557_2024_1546_MOESM2_ESM.zip › molecular_structures_xyz/076.xyz]

59

 N  1.3452249041   0.0176845346   -1.0865486263
 C  2.5010954804   0.0091155813   -1.0428312093
 C  3.9345953421   -0.0011642329   -0.9903702036
 C  4.6606238489   0.9570883311   -1.7039654906
 C  6.0431165429   0.9457746581   -1.6452841019
 C  6.7137504713   -0.0246571479   -0.8943381465
 C  8.1969762912   0.0156420433   -0.8469113683
 N  8.7349326246   1.2310139401   -0.7815394635
 C  10.0543871561   1.3911979097   -0.7171309105
 C  10.5288696277   2.7972638445   -0.6805719162
 C  9.8132737348   3.7275921788   0.0790863211
 C  10.2129191457   5.0517891045   0.1253565691
 C  11.3302732134   5.458403463   -0.6101120934
 C  11.7476823906   6.830309087   -0.5700261169
 N  12.0839710777   7.9365761643   -0.5369696332
 C  12.0396294752   4.5417716209   -1.3891235671
 C  11.6384014846   3.2154406747   -1.4195277231
 C  10.9195633481   0.282361742   -0.6637227355
 C  12.3252621299   0.4442070292   -0.4361957468
 N  13.4573867187   0.5633480786   -0.2336276564
 C  10.3971473208   -1.0118691627   -0.7840720754
 C  11.2738196034   -2.2129355016   -0.7506402422
 C  11.2141842345   -3.0384813456   0.3731146844
 C  12.0234020746   -4.1569104974   0.4796904153
 C  12.9131758949   -4.4905910729   -0.5439693748
 C  13.7673682063   -5.6449519319   -0.4579878426
 C  14.6217383273   -5.9598161334   -1.4574852087
 C  14.7066321077   -5.1541643204   -2.6460693285
 C  15.5822044595   -5.4653376706   -3.6902449164
 C  15.6415058131   -4.6699621873   -4.8281092383
 C  14.8285913661   -3.550053588   -4.9469945023
 C  13.9402456389   -3.2041701545   -3.9244480542
 C  13.0793465365   -2.0578305751   -4.015133254
 C  12.226657618   -1.7322788034   -3.0168114416
 C  12.1468771588   -2.5190248172   -1.8125055872
 C  12.9743762995   -3.67046981   -1.7017719638
 C  13.8740916832   -4.0091706367   -2.7584202206
 C  9.0068281787   -1.1352860433   -0.8987532697
 C  8.4439313185   -2.434418216   -1.1211588945
 N  7.9982254824   -3.4825851927   -1.3204649837
 C  5.9787967395   -0.9731360907   -0.178847051
 C  4.593331459   -0.9632396793   -0.2218491731
 H  4.1418938808   1.7021003332   -2.2965398275
 H  6.6140024956   1.6881912436   -2.1906243573
 H  8.9447326847   3.4039651036   0.6408509416
 H  9.6658901564   5.7707097668   0.7248854772
 H  12.894269505   4.8684973336   -1.9704814963
 H  12.179629919   2.5160392248   -2.0462167082
 H  10.5331399312   -2.7878056593   1.1803653079
 H  11.9712491672   -4.7818638302   1.365962669
 H  13.7074020291   -6.2594943481   0.4354807703
 H  15.2631823798   -6.833237972   -1.3826189804
 H  16.2191592486   -6.34075506   -3.6017019979
 H  16.3273018362   -4.9263804311   -5.6296190796
 H  14.8756372696   -2.9308721622   -5.838246187
 H  13.1232781186   -1.4521713106   -4.9157607962
 H  11.5806392762   -0.8682484239   -3.1272666629
 H  6.480150536   -1.7087097207   0.4389922795
 H  4.0233890367   -1.692749262   0.3421839897
