# Supplementary material for: Sequential closed-loop Bayesian optimization as a guide for organic molecular metallophotocatalyst formulation discovery
Source: Nat Chem. 2024 Jun 11;16(8):1286–94. doi: 10.1038/s41557-024-01546-5 (PMC11321994; doi:10.1038/s41557-024-01546-5)
Supplement: Supplementary file 2 — Containing complete dataset for BO workflow, including dataset for BO training, molecular DFT descriptors and molecular structure_XYZ. [file 41557_2024_1546_MOESM2_ESM.zip › molecular_structures_xyz/077.xyz]

54

 C  0.0286673392   -0.0511910399   -0.7819559226
 C  -0.1035252834   -1.3207761502   0.0122544789
 C  -1.3317616909   -1.7302597632   0.4663750774
 C  -1.4853002364   -2.918062809   1.2095270149
 C  -0.4040900146   -3.7120871108   1.4973669074
 C  -0.6251604488   -4.9728761852   2.2558476585
 C  -0.570064474   -6.22380003   1.6276110026
 C  -0.3573240547   -6.2728602395   0.211244759
 N  -0.203341618   -6.2983428875   -0.9344155141
 C  -0.7801876444   -7.3934026381   2.3816532914
 C  -0.6862516232   -8.7622956428   1.81420129
 C  0.3264538643   -9.1239128296   0.9221770979
 C  0.3994700768   -10.4187606516   0.4328716309
 C  -0.5499935187   -11.3612465081   0.8332358437
 C  -0.483381485   -12.700266609   0.3228347466
 N  -0.4307820784   -13.7801989656   -0.0882349584
 C  -1.5620769942   -11.012180687   1.7323131755
 C  -1.6195322155   -9.7198454061   2.2237690858
 N  -1.1145088511   -7.3288977925   3.6687998983
 C  -1.2202727551   -6.1574291603   4.2897585857
 C  -1.6283501714   -6.2224435862   5.7156527707
 C  -1.0967863203   -7.2345931412   6.5205703949
 C  -1.4650211453   -7.3397911627   7.8505526637
 C  -2.3895540739   -6.4352115246   8.3812325144
 C  -2.7806057607   -6.5422889535   9.7572904037
 N  -3.0956816941   -6.6291508216   10.8668790247
 C  -2.9419547189   -5.4331237177   7.5807950103
 C  -2.5576588021   -5.3287441873   6.2531905325
 C  -0.9347681932   -4.9516620025   3.6205590641
 C  -0.9064271928   -3.6987960717   4.3164799252
 N  -0.8619808183   -2.6895804746   4.8790381284
 C  0.9022273665   -3.3247655684   1.0615484143
 C  2.0608298128   -4.085933548   1.3650613048
 C  3.2997387424   -3.6869297779   0.9369310481
 C  3.4434526241   -2.5029033173   0.1843557696
 C  2.3443190473   -1.7416551636   -0.116264316
 C  1.0454828953   -2.1211393528   0.3122119333
 H  -0.947268672   0.4223835938   -0.9124327753
 H  0.4482125105   -0.2405399933   -1.7760329748
 H  0.6897275067   0.667466158   -0.2853635958
 H  -2.2110561948   -1.1317208708   0.2487110155
 H  -2.475741935   -3.212094218   1.5429818458
 H  1.081967581   -8.4066801019   0.6237180086
 H  1.1913752732   -10.7009275239   -0.2515116603
 H  -2.2940284069   -11.7504358902   2.0401025002
 H  -2.3970727094   -9.4418831668   2.925606372
 H  -0.3854284048   -7.9350114382   6.0985510611
 H  -1.0431335845   -8.1166708704   8.4782369508
 H  -3.6717727356   -4.7465187552   7.9944290226
 H  -3.0103414002   -4.563767009   5.6331727653
 H  1.9648026168   -4.9930392562   1.9524437327
 H  4.1743638444   -4.2821037513   1.1804424047
 H  4.428142719   -2.1935347677   -0.1519750462
 H  2.4655041001   -0.8296466616   -0.6896093626
