# Supplementary material for: Sequential closed-loop Bayesian optimization as a guide for organic molecular metallophotocatalyst formulation discovery
Source: Nat Chem. 2024 Jun 11;16(8):1286–94. doi: 10.1038/s41557-024-01546-5 (PMC11321994; doi:10.1038/s41557-024-01546-5)
Supplement: Supplementary file 2 — Containing complete dataset for BO workflow, including dataset for BO training, molecular DFT descriptors and molecular structure_XYZ. [file 41557_2024_1546_MOESM2_ESM.zip › molecular_structures_xyz/078.xyz]

60

 C  -1.3741165386   0.1869114195   1.4330014198
 N  0.0094014324   -0.0002406019   1.8471910231
 C  0.8447108722   1.1530974974   1.8977830393
 C  1.3652160232   1.6095203926   3.1103783046
 C  2.1554991348   2.7525267012   3.1447357732
 C  2.4175776769   3.4615521736   1.975953959
 C  1.8904399229   3.0144226047   0.7683808659
 C  1.1145487903   1.8613835452   0.7261909501
 C  0.4043957968   -1.2091007816   2.384315871
 C  1.7627401603   -1.4933529707   2.6371841083
 C  2.1506089245   -2.7144108214   3.1503274142
 C  1.2142828045   -3.7223218247   3.4181456755
 C  1.6287762148   -5.0306469676   3.9605366686
 C  2.4105794786   -5.1395896542   5.124115357
 C  2.807785212   -3.9522086405   5.8213571301
 N  3.1293481602   -2.9971687592   6.3887331654
 C  2.8058083566   -6.4059450227   5.590988752
 C  3.6411237187   -6.6042429914   6.8050562617
 C  3.365905804   -5.9456470148   8.0053934699
 C  4.14391254   -6.1824850632   9.1281874836
 C  5.2105051889   -7.080398123   9.0513908022
 C  6.0210815934   -7.3229309019   10.2099436274
 N  6.6749961776   -7.5188477604   11.1438121869
 C  5.4895266705   -7.7503197262   7.856277513
 C  4.6985284199   -7.5167086638   6.7448437717
 N  2.4529834458   -7.5224241974   4.9574530853
 C  1.6882126146   -7.4647076499   3.8694709967
 C  1.3365414395   -8.7758535058   3.2653964609
 C  0.0370727699   -9.0584805974   2.8383507605
 C  -0.2706713085   -10.3012767908   2.3074193149
 C  0.7291765198   -11.2695969481   2.1955879959
 C  0.4149498323   -12.5541271007   1.6396691759
 N  0.1616726136   -13.5899033799   1.1912408029
 C  2.0311167478   -10.9995130611   2.62773575
 C  2.3250298302   -9.7595457767   3.168146155
 C  1.2708236268   -6.2346695624   3.3298024583
 C  0.579569301   -6.1931815079   2.0747780342
 N  0.0464168659   -6.1665723086   1.0488311518
 C  -0.1303127239   -3.4511573787   3.1516526948
 C  -0.534127669   -2.2232120098   2.6554873934
 H  -1.4617848138   1.1435389588   0.9196001822
 H  -2.0605591209   0.1937669694   2.2899031418
 H  -1.6852447042   -0.6036368268   0.743554575
 H  1.1472528516   1.0665051284   4.0245535857
 H  2.5562307328   3.0974630437   4.0932128688
 H  3.0290255697   4.3581048769   2.0066424292
 H  2.091980902   3.5582709664   -0.1496098635
 H  0.714535751   1.5021745249   -0.2171729639
 H  2.5201589588   -0.752265296   2.4136636335
 H  3.2075550315   -2.8996069087   3.3133718722
 H  2.5272653431   -5.2637029475   8.0810321383
 H  3.9228268958   -5.6790402872   10.0624378344
 H  6.3170020515   -8.4488974922   7.8049077332
 H  4.9032385273   -8.0387154637   5.8171334942
 H  -0.7501818742   -8.3207665191   2.9422232274
 H  -1.2819575599   -10.5238272185   1.9863701781
 H  2.8009472854   -11.7579880172   2.5403183345
 H  3.3305241189   -9.5441737021   3.511029032
 H  -0.8860769338   -4.2009722335   3.3640207202
 H  -1.5902554538   -2.052677826   2.4914910226
