# Supplementary material for: Sequential closed-loop Bayesian optimization as a guide for organic molecular metallophotocatalyst formulation discovery
Source: Nat Chem. 2024 Jun 11;16(8):1286–94. doi: 10.1038/s41557-024-01546-5 (PMC11321994; doi:10.1038/s41557-024-01546-5)
Supplement: Supplementary file 2 — Containing complete dataset for BO workflow, including dataset for BO training, molecular DFT descriptors and molecular structure_XYZ. [file 41557_2024_1546_MOESM2_ESM.zip › molecular_structures_xyz/079.xyz]

58

 C  1.3512632274   0.4706278091   2.3124032629
 C  0.8728092147   1.8181673922   1.8435666079
 C  1.6767659994   2.6177726321   1.0266355288
 C  1.2402687897   3.8563989128   0.5797798762
 C  -0.0217409057   4.346407833   0.936789052
 C  -0.4898249651   5.6716492108   0.4612216109
 C  -0.1527280609   6.1386236184   -0.8140172452
 C  -0.5930307179   7.3745128194   -1.2639998064
 C  -1.3788040668   8.1841470258   -0.4415694373
 C  -1.8480043182   9.5098556997   -0.9179692782
 C  -2.713192792   9.6280479173   -2.0149263331
 C  -3.11201746   8.4484119124   -2.7248297571
 N  -3.4231513242   7.495576121   -3.3012381803
 C  -3.1748670993   10.8989241134   -2.4060264802
 C  -4.1579101833   11.1129126307   -3.4983752464
 C  -5.2974796838   10.3159699817   -3.6297949464
 C  -6.2134625547   10.5655019672   -4.6398659325
 C  -5.9877795082   11.6171398008   -5.5304501861
 C  -6.9302685012   11.8751697602   -6.5805791874
 N  -7.6900417898   12.0841328772   -7.4274050372
 C  -4.8548302825   12.4260629055   -5.4019965024
 C  -3.9524604844   12.1759894862   -4.3830049518
 N  -2.7313513655   12.0050757189   -1.8145355545
 C  -1.8720697929   11.9368226434   -0.8010708702
 C  -1.4279324725   13.2446519987   -0.2554295346
 C  -2.3719102717   14.267170944   -0.1202399237
 C  -1.9978437754   15.5089108425   0.3627754552
 C  -0.6607955671   15.7413663719   0.698475546
 C  -0.2654413838   17.0283428602   1.1934761333
 N  0.0526795439   18.0665499853   1.592174361
 C  0.2941196524   14.7336509821   0.5479260281
 C  -0.0929561978   13.4896542273   0.0744507868
 C  -1.4448736964   10.6968408538   -0.2899889169
 C  -0.6039832287   10.6274759308   0.8687372334
 N  0.0659849581   10.5668480283   1.8091700803
 C  -1.7175136834   7.7307604856   0.8347889751
 C  -1.2813056191   6.4898731842   1.2748489101
 C  -0.8254038225   3.5488022861   1.7554774192
 C  -0.3836455987   2.3075567802   2.1989783418
 H  2.336781799   0.5410644873   2.785034035
 H  1.4475136749   -0.2283934916   1.4735233379
 H  0.6582862883   0.0316378951   3.0352530671
 H  2.6651621865   2.2660449364   0.7417195848
 H  1.8976749075   4.4613330177   -0.0373393366
 H  0.4475702214   5.5208049443   -1.4738461079
 H  -0.3186668206   7.7140331978   -2.2578814284
 H  -5.4944138701   9.513928708   -2.9281672318
 H  -7.1031869027   9.953322568   -4.7349581996
 H  -4.6884918488   13.2427995113   -6.0952511718
 H  -3.0753202566   12.8026583607   -4.2707255321
 H  -3.4046841353   14.0800976613   -0.3905678414
 H  -2.7326373969   16.2974914606   0.4791689672
 H  1.3322694351   14.9266070492   0.7937488629
 H  0.6597233918   12.72228882   -0.0632232861
 H  -2.330059219   8.3472890393   1.4851972165
 H  -1.546648679   6.1619743542   2.2745952062
 H  -1.8170917038   3.8908444801   2.0356645101
 H  -1.0320912837   1.7051864499   2.8295734471
