# Supplementary material for: Sequential closed-loop Bayesian optimization as a guide for organic molecular metallophotocatalyst formulation discovery
Source: Nat Chem. 2024 Jun 11;16(8):1286–94. doi: 10.1038/s41557-024-01546-5 (PMC11321994; doi:10.1038/s41557-024-01546-5)
Supplement: Supplementary file 2 — Containing complete dataset for BO workflow, including dataset for BO training, molecular DFT descriptors and molecular structure_XYZ. [file 41557_2024_1546_MOESM2_ESM.zip › molecular_structures_xyz/080.xyz]

73

 C  -2.5858016395   2.2765025723   2.6545912095
 C  -1.5887390111   3.4031151453   2.7163894927
 C  -1.4725957343   4.1907110479   3.8644166251
 C  -0.5365363834   5.2163614399   3.92378749
 C  0.3035581187   5.4715401313   2.8463396353
 C  0.1891076442   4.7016892441   1.6887370658
 N  1.0417515611   4.9387546924   0.5717698446
 C  1.2247559416   6.2313876444   0.069645863
 C  2.4182955732   6.5926182472   -0.5745653826
 C  2.5916357072   7.8689915841   -1.0785939877
 C  1.5954829457   8.8418060592   -0.9391341589
 C  1.7902376203   10.2090469858   -1.4613063754
 C  2.1777309158   10.4436838222   -2.7914124985
 C  2.2534310965   9.3467152606   -3.7103925176
 N  2.2878373609   8.4697219417   -4.4635976647
 C  2.4078084446   11.7596305993   -3.2338197732
 C  2.9017775874   12.0872793325   -4.5953459717
 C  2.3440104225   13.1798683981   -5.2659329725
 C  2.7919231178   13.5328162401   -6.5269822173
 C  3.8229324797   12.798388137   -7.1205435756
 C  4.2956382436   13.1633610408   -8.4248907898
 N  4.6759768036   13.4585120633   -9.4766856841
 C  4.4008081852   11.7171506443   -6.451525375
 C  3.9364795715   11.3642400242   -5.194171982
 N  2.1621821939   12.8059183176   -2.4490929941
 C  1.7408712814   12.6291804492   -1.1993805285
 C  1.4734569219   13.8733444411   -0.4343662108
 C  0.3517225825   14.0002911236   0.3886528242
 C  0.1104836502   15.1855840954   1.0653460322
 C  1.0006140205   16.2525195497   0.9241735067
 C  0.7588716926   17.4785076232   1.6286992022
 N  0.5648822044   18.4675183251   2.1963957492
 C  2.1216623184   16.1383313894   0.0965848106
 C  2.3466511915   14.9547407501   -0.5846258091
 C  1.5972315105   11.3410622436   -0.6513914563
 C  1.3426962389   11.1738497638   0.7490418184
 N  1.1667665796   11.0461692866   1.8849751038
 C  0.4096884465   8.4842288221   -0.2877019856
 C  0.2195006325   7.2027946615   0.1964632308
 C  1.7112355769   3.8247821647   -0.0131826096
 C  2.3926131931   2.9168041118   0.7953230848
 C  3.0160042911   1.8168321927   0.2162063298
 C  2.9779041377   1.6254065535   -1.159034371
 C  2.3042521145   2.5320758087   -1.9828029535
 C  2.2656250212   2.3297406733   -3.4744519695
 C  1.6662108747   3.6212874561   -1.3947979268
 C  -0.7577931907   3.6772472174   1.6320165671
 H  -3.5344575835   2.5587680538   3.1215384945
 H  -2.2129589086   1.3938662873   3.1878874078
 H  -2.7870301474   1.9766324283   1.6224978621
 H  -2.1201519994   3.9970956935   4.715240594
 H  -0.449653824   5.8187990937   4.8232157772
 H  1.0433419297   6.2634078003   2.8998928283
 H  3.2207989447   5.8709965075   -0.6700634679
 H  3.5342947726   8.1209798956   -1.5538328929
 H  1.5503439811   13.7476355996   -4.7942984592
 H  2.3503462604   14.3720300548   -7.0525095454
 H  5.2111669901   11.1630140987   -6.9115640154
 H  4.4052846735   10.5385002429   -4.6712361331
 H  -0.3554111681   13.184360245   0.4845341533
 H  -0.7657945705   15.2880559087   1.695484858
 H  2.8062581475   16.9723288424   -0.008982756
 H  3.2093003   14.8587484535   -1.2337931918
 H  -0.3938340643   9.2072123285   -0.1888798927
 H  -0.7214737182   6.9482868589   0.6693360378
 H  2.4310160706   3.0718451095   1.8684791494
 H  3.5439320006   1.1081085467   0.8474734201
 H  3.4720770938   0.764560943   -1.6013417068
 H  3.2543747759   2.4928780193   -3.9187129276
 H  1.9638369769   1.3084591061   -3.728998023
 H  1.5672375159   3.0213403341   -3.9532574833
 H  1.1217179945   4.3241201236   -2.0181982642
 H  -0.8460525005   3.0868301065   0.7248824322
