# Supplementary material for: Sequential closed-loop Bayesian optimization as a guide for organic molecular metallophotocatalyst formulation discovery
Source: Nat Chem. 2024 Jun 11;16(8):1286–94. doi: 10.1038/s41557-024-01546-5 (PMC11321994; doi:10.1038/s41557-024-01546-5)
Supplement: Supplementary file 2 — Containing complete dataset for BO workflow, including dataset for BO training, molecular DFT descriptors and molecular structure_XYZ. [file 41557_2024_1546_MOESM2_ESM.zip › molecular_structures_xyz/081.xyz]

73

 C  2.6894396796   -0.3877670097   -9.3520338259
 C  2.0299909812   0.3858191828   -8.2418054799
 C  1.0737690224   1.3660873785   -8.5093982548
 C  0.4717735518   2.0890273875   -7.4863250372
 C  0.8314182557   1.8591247941   -6.1585432908
 N  0.2154918945   2.5836885653   -5.0971641843
 C  -0.3182864191   1.8431915504   -4.0026349105
 C  0.0056820802   2.1794760139   -2.6862236864
 C  -0.5141128514   1.4454916508   -1.6295027432
 C  -1.3491813499   0.3462489732   -1.8480146516
 C  -1.8807380425   -0.4611036972   -0.6940992623
 C  -1.655957475   0.0150396799   -3.167647675
 C  -1.1566163926   0.7540097878   -4.2341611866
 C  0.1264186272   3.9787830469   -5.1337804101
 C  -0.8967407557   4.6550824567   -4.4510713295
 C  -0.973409183   6.0366385816   -4.4780679435
 C  -0.0521129193   6.7948467117   -5.2063435355
 C  -0.1460126376   8.2717002009   -5.2445917981
 C  -0.0774938286   9.0436259776   -4.0739285534
 C  0.0476211452   8.3884059954   -2.8053145709
 N  0.1421093126   7.8619322319   -1.7800802962
 C  -0.1254472777   10.4473670491   -4.1556945856
 C  0.0221424212   11.3397358227   -2.9769857804
 C  1.0190673066   11.1351912332   -2.0201442797
 C  1.151297413   12.0064889078   -0.9501857904
 C  0.2773967512   13.0891909119   -0.8306222171
 C  0.4078686311   13.9891272835   0.2789935281
 N  0.5125339513   14.714873654   1.1736353878
 C  -0.7176903761   13.3078557287   -1.7881417441
 C  -0.8335518825   12.4390808731   -2.8593571163
 N  -0.3241543368   11.0661678073   -5.3169137099
 C  -0.4389487646   10.3681592329   -6.4440566879
 C  -0.6948851965   11.1727155308   -7.6666242102
 C  0.0146582994   12.3643002719   -7.8435026358
 C  -0.2072810958   13.1551700308   -8.9574850607
 C  -1.1635971202   12.7630655147   -9.899065249
 C  -1.4039443494   13.5810347147   -11.0528986728
 N  -1.5972395445   14.2407585219   -11.9831932521
 C  -1.8932797059   11.5857266623   -9.7210787681
 C  -1.654781745   10.7943702972   -8.6082749846
 C  -0.3080846549   8.9673526067   -6.4532349491
 C  -0.3450438637   8.2370652376   -7.6859796882
 N  -0.3688277031   7.6506905789   -8.6823766933
 C  0.9600140926   6.1225455333   -5.8977643315
 C  1.0583645405   4.742926153   -5.85363085
 C  1.7894664917   0.8835613444   -5.8772567108
 C  2.3695273364   0.1549056861   -6.9064579536
 H  2.1310335286   -0.2951366367   -10.2877692348
 H  2.7686590618   -1.4513578406   -9.1054916369
 H  3.7071338288   -0.0237598035   -9.5377404894
 H  0.780634435   1.5594283031   -9.5378210878
 H  -0.2820032511   2.8346777069   -7.7181761886
 H  0.6638221684   3.0206660725   -2.4932389021
 H  -0.2542349903   1.7251564737   -0.6117657137
 H  -1.0964046016   -1.090032501   -0.2561699834
 H  -2.2576370839   0.1850148678   0.1053164874
 H  -2.6936554312   -1.1203014563   -1.0111592727
 H  -2.308143162   -0.8307479964   -3.3681462424
 H  -1.418538508   0.4854917174   -5.2526466184
 H  -1.6433581526   4.0941812286   -3.9018164315
 H  -1.7839776153   6.5287538837   -3.9498131537
 H  1.7175038308   10.3123265344   -2.1176790044
 H  1.9321536886   11.853911348   -0.2139228043
 H  -1.389566684   14.1530906556   -1.6902863533
 H  -1.5971317821   12.6049406692   -3.6105230552
 H  0.7486467678   12.6641443545   -7.1044704732
 H  0.352110831   14.072735199   -9.1009111059
 H  -2.6461677016   11.297645664   -10.4458339596
 H  -2.2433763821   9.895591365   -8.4662038344
 H  1.7036337954   6.6853036192   -6.4532694961
 H  1.8713263849   4.2531198056   -6.3760609686
 H  2.0752991877   0.6945939156   -4.8473905732
 H  3.1101855228   -0.6037037977   -6.6668302733
