# Supplementary material for: Sequential closed-loop Bayesian optimization as a guide for organic molecular metallophotocatalyst formulation discovery
Source: Nat Chem. 2024 Jun 11;16(8):1286–94. doi: 10.1038/s41557-024-01546-5 (PMC11321994; doi:10.1038/s41557-024-01546-5)
Supplement: Supplementary file 2 — Containing complete dataset for BO workflow, including dataset for BO training, molecular DFT descriptors and molecular structure_XYZ. [file 41557_2024_1546_MOESM2_ESM.zip › molecular_structures_xyz/082.xyz]

55

 N  1.4848926415   0.1920889509   0.9112808341
 C  2.6013495869   0.1656850012   0.6098590625
 C  3.985806542   0.1340610057   0.2357700461
 C  4.4735228094   1.0569329792   -0.6942048595
 C  5.8114875992   1.0253865093   -1.0463599337
 C  6.668226524   0.0685769979   -0.4937155829
 C  8.10092989   0.0895987935   -0.8839035204
 N  8.6465792378   1.2990292883   -0.9821494967
 C  9.9320472938   1.4422311768   -1.29387683
 C  10.405969722   2.8450232386   -1.4074538747
 C  9.9487930741   3.7818652124   -0.4756691101
 C  10.346924621   5.1047735053   -0.5566730192
 C  11.197832834   5.5041439884   -1.591501918
 C  11.6089608224   6.8752523829   -1.6847787976
 N  11.939712797   7.9811646635   -1.7595467096
 C  11.643921371   4.5810138207   -2.5395798301
 C  11.2488272621   3.2558506239   -2.442736534
 C  10.7659619306   0.323531154   -1.4793983853
 C  12.171878042   0.4821178064   -1.7092687868
 N  13.308148213   0.6049734943   -1.8845616756
 C  10.2184821509   -0.9664101503   -1.4357246184
 C  11.0537812047   -2.1702530902   -1.676746132
 C  12.1019772636   -2.4883400087   -0.811188405
 C  12.8776360835   -3.6158342414   -1.0368473419
 C  12.6358970793   -4.4504075423   -2.1332557167
 C  13.4707469382   -5.6535929369   -2.3741461443
 C  13.9524956534   -6.4174448391   -1.3049101587
 C  14.7341152019   -7.5446718153   -1.5212032752
 C  15.0308152571   -7.9019460952   -2.8242933
 F  15.7892025443   -8.9949237552   -3.0431204768
 C  14.57593752   -7.1760572814   -3.9105209852
 C  13.7953069407   -6.0517858742   -3.6760374259
 C  11.585749047   -4.1199039835   -2.9964010883
 C  10.8009876893   -2.9985126515   -2.7718106811
 C  8.8489415973   -1.071593442   -1.1548611948
 C  8.2300639755   -2.3644852682   -1.1520977146
 N  7.7327902766   -3.4083094855   -1.1610961102
 C  6.173099755   -0.8434779132   0.4411645888
 C  4.8370853577   -0.812622787   0.8094700955
 H  3.8070278606   1.7910954914   -1.132513884
 H  6.2003436802   1.741893453   -1.7605752562
 H  9.2829893409   3.464551859   0.3185045159
 H  10.0020878716   5.8281707465   0.1734702067
 H  12.2895566709   4.9015470565   -3.3494111582
 H  11.5794499118   2.5523964445   -3.1978374909
 H  12.3093390354   -1.8557975539   0.046221281
 H  13.6947956621   -3.8379215876   -0.358322531
 H  13.6984328499   -6.1411532791   -0.2867681002
 H  15.1037184432   -8.1459038788   -0.6976350302
 H  14.8382120328   -7.4854821869   -4.9164134026
 H  13.4506701121   -5.4652397596   -4.5214291032
 H  11.3643768536   -4.7564783137   -3.846833834
 H  9.9913683622   -2.7630839541   -3.4554406016
 H  6.8311830435   -1.5649846461   0.9109451649
 H  4.4555539194   -1.5138473231   1.54304423
