# Supplementary material for: Sequential closed-loop Bayesian optimization as a guide for organic molecular metallophotocatalyst formulation discovery
Source: Nat Chem. 2024 Jun 11;16(8):1286–94. doi: 10.1038/s41557-024-01546-5 (PMC11321994; doi:10.1038/s41557-024-01546-5)
Supplement: Supplementary file 2 — Containing complete dataset for BO workflow, including dataset for BO training, molecular DFT descriptors and molecular structure_XYZ. [file 41557_2024_1546_MOESM2_ESM.zip › molecular_structures_xyz/083.xyz]

56

 N  1.3823286663   -0.9891898846   1.5120389574
 C  2.4682582202   -0.8800666449   1.1272691638
 C  3.8131894706   -0.745006004   0.6507520686
 C  4.0775953115   -0.8224401085   -0.7195710997
 C  5.3791141464   -0.6903278065   -1.1739762946
 C  6.4358044907   -0.4810785998   -0.2800202797
 C  7.8276551144   -0.3404520934   -0.7736701371
 C  8.0972756543   0.3205322219   -1.9762087252
 C  9.3982012327   0.4610595523   -2.435590831
 C  10.4631455245   -0.0713270752   -1.7061911581
 C  11.8571421343   0.0687844871   -2.1961102325
 C  12.4433444362   1.3274823253   -2.3898587378
 C  11.6812171153   2.5077974109   -2.105390795
 N  11.0627869377   3.4579441357   -1.8782786009
 C  13.75554837   1.4166683407   -2.8906922444
 C  14.4467625568   2.7072221065   -3.1448615583
 C  14.4226992519   3.752737836   -2.2193284855
 C  15.1039455086   4.9321716438   -2.478174045
 C  15.8107849423   5.0715909696   -3.6743043297
 C  16.5103262067   6.2931399254   -3.9499269849
 N  17.0746984499   7.2777501805   -4.1736680086
 C  15.8481339755   4.0274266305   -4.6031758322
 C  15.1752837146   2.849521356   -4.3295909416
 N  14.4587639264   0.3260918197   -3.1858770342
 C  13.9468813652   -0.8862888737   -2.9875894023
 C  14.8395212926   -2.021221728   -3.3352129046
 C  14.9530306337   -3.1452810719   -2.5139615248
 C  15.8182439207   -4.1744551315   -2.8513843332
 C  16.5732912304   -4.0835644805   -4.0225300309
 C  17.4643905959   -5.1493946836   -4.3796705991
 N  18.1832330026   -6.0083348536   -4.6686342877
 C  16.4732563058   -2.9588396038   -4.8467852823
 C  15.6155696439   -1.9315333403   -4.4946149773
 C  12.6360629617   -1.055237739   -2.5038410612
 C  12.0456549451   -2.3589859827   -2.4178573965
 N  11.558612127   -3.406439348   -2.3679412169
 C  10.2021545817   -0.741418937   -0.5092131408
 C  8.9006947747   -0.866143184   -0.0471523047
 C  6.1536752086   -0.4068587867   1.0891414857
 C  4.8566328677   -0.5361487956   1.5571131307
 H  3.2669423053   -0.9921243921   -1.41964743
 H  5.5782182279   -0.7712924445   -2.2371479003
 H  7.2845147859   0.7499018387   -2.5523911762
 H  9.5842744119   0.9793055792   -3.3707492762
 H  13.8952105648   3.6455773931   -1.2787355068
 H  15.0938456824   5.7398016511   -1.755002951
 H  16.4018761972   4.1417054639   -5.5282486838
 H  15.2047479888   2.0330102474   -5.0418530682
 H  14.3885585267   -3.2139392107   -1.5913482392
 H  15.9135061652   -5.0421663719   -2.2084472731
 H  17.0650152364   -2.8942826689   -5.7528988883
 H  15.5369979952   -1.0533905883   -5.1249562741
 H  11.0202131713   -1.1599826561   0.0683958463
 H  8.7180986187   -1.3977382718   0.8807798534
 H  6.9553825556   -0.2255287431   1.7969289408
 H  4.6475067517   -0.4693130114   2.6191120385
