# Supplementary material for: Sequential closed-loop Bayesian optimization as a guide for organic molecular metallophotocatalyst formulation discovery
Source: Nat Chem. 2024 Jun 11;16(8):1286–94. doi: 10.1038/s41557-024-01546-5 (PMC11321994; doi:10.1038/s41557-024-01546-5)
Supplement: Supplementary file 2 — Containing complete dataset for BO workflow, including dataset for BO training, molecular DFT descriptors and molecular structure_XYZ. [file 41557_2024_1546_MOESM2_ESM.zip › molecular_structures_xyz/084.xyz]

49

 N  1.1625427891   0.0590151796   1.58033884
 C  2.2309745736   0.0750502782   1.1384019525
 C  3.5645671511   0.0780670254   0.6144168885
 C  4.2658846044   1.2797492765   0.3947962483
 C  3.6526182395   2.6213496094   0.5427045922
 C  4.4068858388   3.6461748526   1.1211861007
 C  3.8805287446   4.9224398058   1.2611080122
 C  2.5958581889   5.1667269664   0.7971906924
 Br  1.8478709011   6.9642251877   0.9827539616
 C  1.8305389836   4.1774690468   0.2000133137
 C  2.3654613605   2.9003752264   0.0777191482
 N  5.5548110358   1.2678203161   0.0612703918
 C  6.206205333   0.1225000212   -0.1264735862
 C  7.6450632287   0.2489225506   -0.4602443797
 C  8.6059849508   -0.6142086386   0.070836442
 C  9.9517220939   -0.4492878523   -0.2354218492
 C  10.3213359908   0.5836563717   -1.0823024665
 Br  12.2113592398   0.816900482   -1.5271731236
 C  9.3912552546   1.4623173506   -1.6190012365
 C  8.0526995087   1.2938530906   -1.2945909789
 C  5.5359974028   -1.1142476837   -0.0352831702
 C  6.1803201993   -2.3424647342   -0.3956450339
 N  6.6883166886   -3.3335115286   -0.707037879
 C  4.1960626235   -1.1480945826   0.3689410637
 C  3.4842867091   -2.4407605311   0.56297526
 C  3.8284638104   -3.2248300666   1.6390496963
 C  3.1669860145   -4.4469628719   1.886097263
 C  2.1744223409   -4.8704605338   1.0451002651
 C  1.8005109875   -4.0978352424   -0.0843715163
 C  0.7818600776   -4.5371961213   -0.9691957174
 C  0.4332688535   -3.7928406765   -2.0642260267
 C  1.0945132849   -2.5717217211   -2.3272627166
 C  2.0815831072   -2.1183608108   -1.4913909702
 C  2.4593202842   -2.8622928654   -0.3421140669
 H  5.4115911587   3.4387879542   1.4717512921
 H  4.4677350285   5.7071218462   1.7234416172
 H  0.8356802012   4.3873274651   -0.1747965453
 H  1.7762351476   2.134776264   -0.4143131274
 H  8.3219322734   -1.4064648721   0.7539433488
 H  10.6912947292   -1.1167084922   0.1909806157
 H  9.6960758532   2.2668938531   -2.2777745298
 H  7.3126770093   1.9751166064   -1.6989795035
 H  4.6092462265   -2.8936896613   2.316710293
 H  3.4519033235   -5.0414868881   2.747906248
 H  1.657638807   -5.808541934   1.2263104136
 H  0.2863820463   -5.4807589009   -0.7588463867
 H  -0.3468235047   -4.1378978193   -2.7356023826
 H  0.8194274002   -1.9900176392   -3.2016250168
 H  2.5845939052   -1.1835839587   -1.7149917508
