# Supplementary material for: Sequential closed-loop Bayesian optimization as a guide for organic molecular metallophotocatalyst formulation discovery
Source: Nat Chem. 2024 Jun 11;16(8):1286–94. doi: 10.1038/s41557-024-01546-5 (PMC11321994; doi:10.1038/s41557-024-01546-5)
Supplement: Supplementary file 2 — Containing complete dataset for BO workflow, including dataset for BO training, molecular DFT descriptors and molecular structure_XYZ. [file 41557_2024_1546_MOESM2_ESM.zip › molecular_structures_xyz/085.xyz]

53

 N  1.1673423413   -0.1965706119   0.52942273
 C  2.2980446669   -0.125826291   0.2972007059
 C  3.7057419973   -0.0450935594   0.0419818952
 C  4.3803869734   1.1907996608   0.0947806722
 C  3.6867125573   2.492079387   0.2499099229
 C  4.2607631734   3.4675515435   1.0702229633
 C  3.6559668324   4.7061669692   1.2306804318
 C  2.4781862188   4.9648962293   0.5443256741
 Br  1.6188083515   6.708704198   0.7581937943
 C  1.8956902656   4.0269926124   -0.293470091
 C  2.5055963068   2.7861530662   -0.4348516742
 N  5.7089911664   1.250038783   0.0374200173
 C  6.4369036021   0.1477117347   -0.1269206319
 C  7.9062075945   0.3463078133   -0.1438864262
 C  8.7794672758   -0.542990296   0.4861798559
 C  10.1500910856   -0.3127480314   0.4803089528
 C  10.6345894109   0.8125947752   -0.1675583078
 Br  12.5632301469   1.1365277363   -0.1909555282
 C  9.7920368014   1.7194866083   -0.7943287108
 C  8.4247585049   1.4836130071   -0.7696938054
 C  5.8229555009   -1.1081643062   -0.303644466
 C  6.5941388268   -2.2582284067   -0.6722888389
 N  7.2108044043   -3.1814281292   -0.9960913007
 C  4.4296140097   -1.2239018637   -0.1904568416
 C  3.7507798622   -2.5365507033   -0.3113929669
 C  4.0856203559   -3.5896288488   0.5437238593
 C  3.4445404998   -4.8144953685   0.4320112256
 C  2.461891272   -5.0288331489   -0.5410243575
 C  1.7821577824   -6.3432136657   -0.6621265742
 C  1.4772434548   -7.0991048754   0.475716959
 C  0.8402411692   -8.3294485531   0.3622311108
 C  0.4971371362   -8.8280221216   -0.8910673203
 C  0.795628538   -8.0859606459   -2.0300584334
 C  1.4314878317   -6.8550076557   -1.9167697934
 C  2.1376045639   -3.9701134835   -1.3967640386
 C  2.7665248123   -2.739220398   -1.2822098743
 H  5.184766821   3.2496971159   1.5937501535
 H  4.1015490821   5.4507476472   1.8798027053
 H  0.9857973475   4.2502624291   -0.8378887688
 H  2.0631634103   2.062755622   -1.1102565166
 H  8.3996258038   -1.4096176424   1.0152336196
 H  10.8189027172   -1.0021288581   0.9818976805
 H  10.1852587837   2.5969124577   -1.2941327315
 H  7.7505792045   2.1845038344   -1.2488163499
 H  4.8434642959   -3.4484165031   1.3077250433
 H  3.7271325599   -5.6208492829   1.1007325736
 H  1.7219090231   -6.7118724685   1.4599531374
 H  0.6055580974   -8.8972738539   1.2575772411
 H  0.0000261632   -9.7892716816   -0.9796331252
 H  0.5385085195   -8.4691220483   -3.0130248644
 H  1.6767995803   -6.2947854142   -2.8137112657
 H  1.3697734716   -4.102046616   -2.1519344575
 H  2.4979098258   -1.9344178979   -1.9590448643
