# Supplementary material for: Sequential closed-loop Bayesian optimization as a guide for organic molecular metallophotocatalyst formulation discovery
Source: Nat Chem. 2024 Jun 11;16(8):1286–94. doi: 10.1038/s41557-024-01546-5 (PMC11321994; doi:10.1038/s41557-024-01546-5)
Supplement: Supplementary file 2 — Containing complete dataset for BO workflow, including dataset for BO training, molecular DFT descriptors and molecular structure_XYZ. [file 41557_2024_1546_MOESM2_ESM.zip › molecular_structures_xyz/086.xyz]

53

 N  1.1814764912   -0.0697094494   0.8255376184
 C  2.2994344545   -0.0380277775   0.5319298591
 C  3.6910325787   -0.0149097301   0.1898425377
 C  4.3968062292   1.1979411109   0.0742701423
 C  3.7535710747   2.5293558045   0.2000154667
 C  4.4183693844   3.5329641397   0.9102404706
 C  3.86227549   4.7975007557   1.0424207247
 C  2.6400052168   5.0530784509   0.4374844285
 Br  1.848391462   6.8331967079   0.6123805538
 C  1.9664631764   4.0863025509   -0.2919192426
 C  2.5289490013   2.8200905276   -0.4047091384
 N  5.7123976253   1.2099560808   -0.134122913
 C  6.3938544387   0.0744581556   -0.2735524466
 C  7.8506644414   0.2282903193   -0.5144713015
 C  8.5490459142   1.2049985399   0.2011917811
 C  9.9074623478   1.4011705764   -0.0037689391
 C  10.5568740955   0.6210839867   -0.9497885562
 Br  12.4689297169   0.897009136   -1.2567121635
 C  9.8890746375   -0.3418384501   -1.6892528919
 C  8.5311914884   -0.5367658733   -1.4637469258
 C  5.751082186   -1.1758679954   -0.1785625821
 C  6.488039393   -2.4014252653   -0.2750392626
 N  7.0804086544   -3.3919718304   -0.3464133648
 C  4.3722451718   -1.2332954879   0.0634672569
 C  3.6682808654   -2.5322568976   0.2241454039
 C  3.9282067202   -3.3072019358   1.3383987795
 C  3.2852655009   -4.5460156923   1.5785346211
 C  2.3722006288   -5.0014946126   0.6636604686
 C  2.1117018326   -4.2212962813   -0.4814719905
 C  1.1641675997   -4.8275039862   -1.3326016902
 C  0.8161039749   -4.1887784098   -2.4943182695
 C  1.4273773996   -2.9441060059   -2.7957747818
 C  2.3527906294   -2.351259916   -1.965807998
 C  2.7260918277   -2.9866497399   -0.7519268535
 C  0.7235812614   -6.1404351981   -0.7216862695
 C  1.5254685412   -6.2534242249   0.6100365945
 H  5.3756256143   3.3187785787   1.3720158206
 H  4.3795322745   5.564258048   1.6071294084
 H  1.0215387658   4.3052134119   -0.774958153
 H  2.0123587299   2.0731740239   -0.9966484305
 H  8.0258147743   1.8117337415   0.9316610599
 H  10.4418182454   2.1523346901   0.565924045
 H  10.4050788067   -0.9326171194   -2.4368256912
 H  8.006084411   -1.273079063   -2.061048727
 H  4.6462946017   -2.9465784569   2.0692386824
 H  3.5261373228   -5.1049263665   2.477560658
 H  0.092219458   -4.6129973935   -3.1840332494
 H  1.1553595399   -2.4424425435   -3.7199554752
 H  2.7968314214   -1.4020185056   -2.2477654195
 H  0.938079624   -6.9794050446   -1.3912693681
 H  -0.3561624777   -6.1503264742   -0.5423077099
 H  2.1499702718   -7.1521156268   0.6303848402
 H  0.8600571641   -6.3143879829   1.4770885831
