# Supplementary material for: Sequential closed-loop Bayesian optimization as a guide for organic molecular metallophotocatalyst formulation discovery
Source: Nat Chem. 2024 Jun 11;16(8):1286–94. doi: 10.1038/s41557-024-01546-5 (PMC11321994; doi:10.1038/s41557-024-01546-5)
Supplement: Supplementary file 2 — Containing complete dataset for BO workflow, including dataset for BO training, molecular DFT descriptors and molecular structure_XYZ. [file 41557_2024_1546_MOESM2_ESM.zip › molecular_structures_xyz/087.xyz]

55

 N  1.3733560456   -0.31356288   0.2132791919
 C  2.5206929115   -0.2239748079   0.1011038995
 C  3.9461004266   -0.1313283155   -0.0185837729
 C  4.6041273647   1.1114704423   -0.1036755103
 C  3.8875031417   2.409395071   -0.1529925683
 C  4.3952843677   3.4874323398   0.5774895967
 C  3.7647988532   4.7233233061   0.5503075135
 C  2.6301144733   4.8740320721   -0.2339391376
 Br  1.7378055731   6.6135095487   -0.2867796143
 C  2.1144389347   3.8308406562   -0.9863417584
 C  2.7482558021   2.5946495687   -0.9388992542
 N  5.9336556861   1.1824756562   -0.1260015403
 C  6.6824892677   0.0810180828   -0.1029327391
 C  8.1492906862   0.3007718347   -0.139511761
 C  8.6853264766   1.368824886   0.5859004582
 C  10.0491454692   1.6239300448   0.572500684
 C  10.8707862295   0.8085179807   -0.1925261358
 Br  12.7939704147   1.1623817535   -0.2259504299
 C  10.3679874826   -0.2450693507   -0.9390091106
 C  9.0013127759   -0.4969727217   -0.9059223615
 C  6.0902726249   -1.1951133923   -0.0254812942
 C  6.8762793755   -2.3892108529   0.0790201534
 N  7.4963057582   -3.3602025213   0.1776941274
 C  4.6964716883   -1.3113120939   0.0219951829
 C  4.0354014433   -2.6438553141   0.1416870817
 C  3.7682085549   -3.170148105   1.4188231472
 C  4.103356982   -2.4840530723   2.6303994902
 C  3.825318242   -3.0334600829   3.8461073891
 C  3.1930179204   -4.3058417422   3.9463548133
 C  2.8586475156   -4.9908439659   2.8187632265
 C  3.1321396239   -4.4519756412   1.5227883824
 C  2.7936462325   -5.1477061988   0.3639500309
 C  3.0569738255   -4.6302459336   -0.9026026743
 C  2.7067373851   -5.3510675107   -2.0869560091
 C  2.9673755902   -4.8384693099   -3.3206257106
 C  3.5975997406   -3.5671058566   -3.4458388042
 C  3.9472884368   -2.8478727163   -2.342444183
 C  3.6920209899   -3.3495947136   -1.0257614294
 H  5.2863845229   3.3549758381   1.1806995486
 H  4.1577269101   5.5490782922   1.1318040481
 H  1.2377922261   3.9680659444   -1.6083079513
 H  2.3585375874   1.7865891748   -1.5473853258
 H  8.0291865206   2.0003625856   1.1740800724
 H  10.4554280808   2.4463809273   1.1494397003
 H  11.0191292824   -0.8629293194   -1.5459497719
 H  8.6082392214   -1.306125582   -1.5103442927
 H  4.5852516393   -1.5138614022   2.5770572586
 H  4.0875523157   -2.496969893   4.7527286605
 H  2.9816775678   -4.7223622098   4.926112564
 H  2.3763630751   -5.9623314087   2.8780702971
 H  2.3122077001   -6.1182566994   0.450414117
 H  2.2267603032   -6.3189556223   -1.9739708949
 H  2.6983948516   -5.3922083565   -4.2145655387
 H  3.7999672775   -3.1691886525   -4.4354314732
 H  4.425826606   -1.8815697607   -2.4591495878
