# Supplementary material for: Sequential closed-loop Bayesian optimization as a guide for organic molecular metallophotocatalyst formulation discovery
Source: Nat Chem. 2024 Jun 11;16(8):1286–94. doi: 10.1038/s41557-024-01546-5 (PMC11321994; doi:10.1038/s41557-024-01546-5)
Supplement: Supplementary file 2 — Containing complete dataset for BO workflow, including dataset for BO training, molecular DFT descriptors and molecular structure_XYZ. [file 41557_2024_1546_MOESM2_ESM.zip › molecular_structures_xyz/088.xyz]

45

 C  1.0248561054   0.2649688677   0.4198949365
 C  -0.1639839775   0.1918903416   0.2377710851
 C  -1.5780365803   0.1049787659   0.0213030133
 C  -2.0808519836   -0.5172501497   -1.1277930103
 C  -3.4489536429   -0.6061280473   -1.3329407408
 C  -4.337773341   -0.0660410698   -0.4000369873
 C  -5.8040341869   -0.1527353498   -0.620202717
 C  -6.457205538   -1.3888366123   -0.7234640986
 C  -5.6904818217   -2.594927839   -0.6159630046
 N  -5.064221659   -3.5634345399   -0.5334223098
 C  -7.844364488   -1.427509015   -0.9664618267
 C  -8.6142236187   -2.6885977964   -1.1093606702
 C  -8.4292175043   -3.7747440949   -0.2519638244
 C  -9.1909391353   -4.928653708   -0.3967797161
 C  -10.1329115656   -4.9837568308   -1.411467402
 Br  -11.2008694636   -6.6080654315   -1.6274544005
 C  -10.3458314724   -3.9180695452   -2.2740986053
 C  -9.5876257636   -2.7675958894   -2.1094414942
 N  -8.5512595637   -0.3068633571   -1.0994612311
 C  -7.9715795074   0.8858537665   -0.9815141634
 C  -8.871769484   2.0558783376   -1.1286263815
 C  -8.7789233805   3.1687145637   -0.2902957158
 C  -9.656952164   4.2369112041   -0.4319960643
 C  -10.6217709186   4.1798217216   -1.4250973841
 Br  -11.8539932091   5.6835612085   -1.6380200635
 C  -10.7443554042   3.0847116614   -2.2682598166
 C  -9.8697454646   2.0195261567   -2.1064741389
 C  -6.5862108137   1.0023669302   -0.7545743447
 C  -5.9430970599   2.2834502683   -0.7608672497
 N  -5.414365744   3.3114414125   -0.7876641287
 C  -3.83775671   0.5619648818   0.7436457697
 C  -2.4705624048   0.6422205713   0.956810665
 H  2.0806652059   0.3306849487   0.5813745009
 H  -1.3948059692   -0.9302083423   -1.8591964476
 H  -3.8269286363   -1.0850846878   -2.2301446162
 H  -7.7103939999   -3.7253727004   0.5576037593
 H  -9.0474988187   -5.762042453   0.2807041347
 H  -11.0882372623   -3.97343529   -3.061613003
 H  -9.7469995771   -1.9233924881   -2.7708024238
 H  -8.040799977   3.2035170853   0.5028907013
 H  -9.5845984701   5.0910484371   0.2308811127
 H  -11.5055817418   3.0532516669   -3.038928445
 H  -9.9563519063   1.1535196734   -2.7529727967
 H  -4.5212031311   0.9778909411   1.4768451813
 H  -2.0879142505   1.1222618254   1.8508243625
