# Supplementary material for: Sequential closed-loop Bayesian optimization as a guide for organic molecular metallophotocatalyst formulation discovery
Source: Nat Chem. 2024 Jun 11;16(8):1286–94. doi: 10.1038/s41557-024-01546-5 (PMC11321994; doi:10.1038/s41557-024-01546-5)
Supplement: Supplementary file 2 — Containing complete dataset for BO workflow, including dataset for BO training, molecular DFT descriptors and molecular structure_XYZ. [file 41557_2024_1546_MOESM2_ESM.zip › molecular_structures_xyz/089.xyz]

49

 N  1.1503690376   0.0923793855   1.2472526535
 C  2.2515299083   0.0516879837   0.8961901181
 C  3.6265818311   0.0067817944   0.4950381554
 C  4.3614816466   1.1933492069   0.2959157074
 C  3.7528320706   2.5457439491   0.3156577027
 C  4.4661873199   3.594813592   0.9031846968
 C  3.9473530123   4.881611618   0.9266219826
 C  2.7118601499   5.1113686294   0.338476528
 Br  1.9740743765   6.9225357013   0.3579848319
 C  1.9886914187   4.0971384134   -0.2691046629
 C  2.515292475   2.8109838769   -0.2753016151
 N  5.6783393195   1.1595105237   0.106230016
 C  6.3335835304   0.0024681269   0.0438718951
 C  7.8024490586   0.1063447862   -0.1317096428
 C  8.6876760365   -0.7431364625   0.5357993588
 C  10.0611076545   -0.5975726393   0.3813292434
 C  10.5364335158   0.4031124555   -0.4513723889
 Br  12.4679980294   0.6101438577   -0.6774544521
 C  9.6831205908   1.2673152406   -1.1224298832
 C  8.314282097   1.1180250753   -0.9495385601
 C  5.6450949293   -1.2244456118   0.1151445055
 C  6.3156176837   -2.462988416   -0.1478297388
 N  6.8460188758   -3.4626446884   -0.3861743027
 C  4.2664419752   -1.2349769209   0.3730627739
 C  3.5201181404   -2.5087271048   0.5144133793
 C  3.9128079598   -3.4537825819   1.5015425058
 C  3.2318393051   -4.6314537128   1.6384330402
 C  2.1345115459   -4.9433828862   0.7941246815
 C  1.4179456492   -6.1622316343   0.9070440363
 C  0.3662081354   -6.4319643673   0.0709397906
 C  -0.0218170477   -5.4966753845   -0.918223835
 C  0.6501561185   -4.3102936502   -1.0498440357
 C  1.7429712751   -4.0030093894   -0.1978250917
 C  2.4542555003   -2.7831455155   -0.3099592021
 H  5.43330158   3.3980254009   1.3517041623
 H  4.5028693118   5.6853678946   1.3953236128
 H  1.0327139396   4.2941889665   -0.7396384134
 H  1.9598702602   2.0254075696   -0.774523522
 H  8.3189691297   -1.5093198466   1.2082261655
 H  10.7395170854   -1.2542922611   0.9129006319
 H  10.0694875354   2.0468793643   -1.7685975463
 H  7.6330257258   1.7891469723   -1.4601186011
 H  4.7455604052   -3.224234845   2.1585503579
 H  3.5255839204   -5.3464825963   2.4013503386
 H  1.7198519343   -6.8772106527   1.6671796381
 H  -0.1760042993   -7.3680602256   0.1629490138
 H  -0.8569067197   -5.7256743241   -1.5730131544
 H  0.3578340888   -3.5874781253   -1.8062566013
 H  2.1531629773   -2.0738065422   -1.0755062743
