# Supplementary material for: Sequential closed-loop Bayesian optimization as a guide for organic molecular metallophotocatalyst formulation discovery
Source: Nat Chem. 2024 Jun 11;16(8):1286–94. doi: 10.1038/s41557-024-01546-5 (PMC11321994; doi:10.1038/s41557-024-01546-5)
Supplement: Supplementary file 2 — Containing complete dataset for BO workflow, including dataset for BO training, molecular DFT descriptors and molecular structure_XYZ. [file 41557_2024_1546_MOESM2_ESM.zip › molecular_structures_xyz/090.xyz]

53

 N  1.1976642941   0.1400684659   1.2953387617
 C  2.2961200613   0.098645217   0.9356213473
 C  3.6640683919   0.0425221908   0.5118439212
 C  4.4152262578   1.2225117814   0.3424767303
 C  3.8294365526   2.5819136299   0.4337742465
 C  4.5605378392   3.5879877757   1.0719061462
 C  4.0592608576   4.8785373039   1.167064123
 C  2.8243447186   5.1559168311   0.5986225754
 Br  2.1084739084   6.9716455154   0.7258624166
 C  2.0858027795   4.1863041928   -0.0612404309
 C  2.594290414   2.8951021039   -0.1381243381
 N  5.7263887697   1.1749285092   0.1182265762
 C  6.3567199896   0.0097903519   -0.0109251758
 C  7.8211993931   0.0936283368   -0.228782601
 C  8.7114535221   -0.7905319178   0.3849195606
 C  10.08160045   -0.6656277895   0.1884745231
 C  10.5478436163   0.3489776155   -0.6326165376
 Br  12.4738141565   0.5252061365   -0.9230709659
 C  9.6896059669   1.2478962872   -1.2495113106
 C  8.324691937   1.1190992215   -1.0343926848
 C  5.6481795165   -1.207742471   0.0301412576
 C  6.2927158211   -2.4426931347   -0.3061392
 N  6.8058665247   -3.4347376385   -0.6060398564
 C  4.2779216911   -1.2057505931   0.3289861617
 C  3.5087396521   -2.4685199141   0.4519094596
 C  3.9185381745   -3.4589011843   1.3480718542
 C  3.1809195023   -4.630374046   1.4599060494
 C  2.0439851904   -4.8222883263   0.6846773513
 C  1.6196055555   -3.8428925966   -0.2194593034
 C  0.3985021255   -4.0358715049   -1.0422681606
 C  -0.4659396346   -2.9647302213   -1.2956457161
 C  -1.6113909713   -3.1430232953   -2.0630355438
 C  -1.9138742166   -4.395311357   -2.5899084257
 C  -1.0625262353   -5.4682510079   -2.3425278528
 C  0.0833596506   -5.2903881271   -1.5755293807
 C  2.366680669   -2.6678068237   -0.3249507219
 H  5.526598911   3.3544176965   1.5048974297
 H  4.6275889302   5.648350849   1.6757479784
 H  1.1319225093   4.4218015464   -0.5181643228
 H  2.0270045953   2.1444033213   -0.6766600218
 H  8.3497910792   -1.5686670106   1.0474820884
 H  10.7645180325   -1.349537233   0.6784481382
 H  10.0695480437   2.0376810257   -1.8869724708
 H  7.639553854   1.8164509334   -1.5029989353
 H  4.7957257109   -3.3052560521   1.9678871099
 H  3.488520178   -5.3946957071   2.1663710947
 H  1.4664617019   -5.7343273505   0.7972180033
 H  -0.2518195148   -1.9892599983   -0.8684849311
 H  -2.2737615123   -2.3014775619   -2.2427998793
 H  -2.8087599716   -4.5346001946   -3.1888299667
 H  -1.2867878762   -6.4480737631   -2.7535125757
 H  0.7500049171   -6.1301838221   -1.4045740198
 H  2.0717935202   -1.9103861963   -1.0438195749
