# Supplementary material for: Sequential closed-loop Bayesian optimization as a guide for organic molecular metallophotocatalyst formulation discovery
Source: Nat Chem. 2024 Jun 11;16(8):1286–94. doi: 10.1038/s41557-024-01546-5 (PMC11321994; doi:10.1038/s41557-024-01546-5)
Supplement: Supplementary file 2 — Containing complete dataset for BO workflow, including dataset for BO training, molecular DFT descriptors and molecular structure_XYZ. [file 41557_2024_1546_MOESM2_ESM.zip › molecular_structures_xyz/091.xyz]

53

 C  0.9960014681   -2.1477997199   -3.863302617
 O  1.6596103506   -1.0092152124   -3.334272819
 C  1.5584128677   0.1683430558   -3.9934824678
 C  0.8180093078   0.3284860686   -5.1933787759
 C  0.7612801761   1.5549112885   -5.8022979317
 C  1.4310452895   2.6782864928   -5.2601445436
 C  1.3848642425   3.9503251184   -5.8798988097
 C  2.0340172684   5.0294397375   -5.3280984913
 C  1.9649704972   6.3581603802   -5.9831687426
 C  1.4546696897   7.4813452011   -5.3145960103
 C  0.9876670919   7.3420223504   -3.9669236575
 N  0.6160383584   7.2248384814   -2.8781801152
 C  1.432392507   8.7319831537   -5.9607195532
 C  0.9099483029   9.9674653436   -5.3245169387
 C  1.6247476316   11.1578856934   -5.4827258296
 C  1.1660519431   12.3415676151   -4.9216322658
 C  -0.0290587462   12.3241163415   -4.2170247712
 Br  -0.6897821586   13.9873674651   -3.427404217
 C  -0.772250366   11.1649278717   -4.0621154504
 C  -0.2940706294   9.9837558912   -4.6178658068
 N  1.8974741431   8.8771048304   -7.2001269858
 C  2.3682012453   7.8317134231   -7.8773297169
 C  2.8383767776   8.1195594845   -9.2553657456
 C  3.556895062   9.2952283755   -9.48949854
 C  3.9999628007   9.6145571234   -10.7652900469
 C  3.6972110228   8.7528723297   -11.8098027504
 Br  4.3097832396   9.1983209373   -13.6132637103
 C  2.9683993906   7.5904807551   -11.6140830643
 C  2.5432655913   7.2762218967   -10.3284653528
 C  2.4282096726   6.5511969824   -7.2930435057
 C  3.0540948991   5.4609833369   -7.9820693245
 N  3.580596988   4.5906322648   -8.5321195475
 C  2.7723271508   4.8638273414   -4.1220759314
 C  2.8426443499   3.6431797916   -3.5126985028
 C  2.171866037   2.5127255939   -4.0562576632
 C  2.2206132421   1.2445499108   -3.441986005
 H  1.2144406818   -2.9660673656   -3.1759365483
 H  1.3713410989   -2.4060814433   -4.859474787
 H  -0.0881230016   -1.9974131962   -3.9089784456
 H  0.296493448   -0.5124840245   -5.6333434703
 H  0.1942515355   1.6756455321   -6.7208749851
 H  0.8100150964   4.0623505273   -6.7948551752
 H  2.5534728792   11.1561267279   -6.0423872448
 H  1.7346260287   13.2567291284   -5.0380611137
 H  -1.7135697926   11.1701473204   -3.5255910885
 H  -0.8892890456   9.0832732093   -4.5179980256
 H  3.7793129756   9.9616233953   -8.6636999061
 H  4.5686833819   10.5214224261   -10.9340439643
 H  2.72317549   6.9354549589   -12.4418283076
 H  1.9533095728   6.3789761234   -10.1799806144
 H  3.2986311787   5.7128864017   -3.6980162297
 H  3.4182151752   3.5215916433   -2.5998289076
 H  2.7829665923   1.1070316404   -2.5237849792
