# Supplementary material for: Sequential closed-loop Bayesian optimization as a guide for organic molecular metallophotocatalyst formulation discovery
Source: Nat Chem. 2024 Jun 11;16(8):1286–94. doi: 10.1038/s41557-024-01546-5 (PMC11321994; doi:10.1038/s41557-024-01546-5)
Supplement: Supplementary file 2 — Containing complete dataset for BO workflow, including dataset for BO training, molecular DFT descriptors and molecular structure_XYZ. [file 41557_2024_1546_MOESM2_ESM.zip › molecular_structures_xyz/092.xyz]

53

 C  2.1262643598   0.3218435458   -0.4601153113
 O  1.1220277271   1.3253567935   -0.3952021129
 C  1.2197607313   2.2654848699   0.5650170771
 C  2.2301716258   2.3259967681   1.4950985182
 C  2.2350359542   3.3591087   2.4529305418
 C  1.2608923674   4.3269410484   2.4857257141
 C  1.3589627496   5.4057878085   3.5014980783
 C  1.6384959243   6.7320730132   3.1423614115
 C  1.9204289351   7.0296317727   1.7694455287
 N  2.167990526   7.2541122554   0.6623742761
 C  1.7008377559   7.7281514486   4.1357804795
 C  1.9033775617   9.1661098518   3.8364208768
 C  1.2602856599   9.7947478964   2.7677682304
 C  1.44447185   11.1516935145   2.5302621337
 C  2.2825054952   11.868215848   3.3699900576
 Br  2.554672594   13.7759188522   3.035473963
 C  2.9284261458   11.2743219127   4.4448412981
 C  2.725660444   9.9213072225   4.6775888793
 N  1.607409212   7.4140102147   5.4265913335
 C  1.3993444111   6.1577493136   5.8135825857
 C  1.3508285501   5.9376808188   7.2792384245
 C  0.7385942277   6.9024988998   8.0844640987
 C  0.6858784018   6.7481594207   9.4625637324
 C  1.2703077873   5.6241307867   10.0284991066
 Br  1.207852142   5.3986614472   11.9703047377
 C  1.9032979066   4.6601752301   9.2597118726
 C  1.938463443   4.8220258901   7.8796852554
 C  1.2104880104   5.129964706   4.8673840835
 C  0.8117113605   3.8130703326   5.2685689639
 N  0.4662869286   2.7571724845   5.5898944228
 C  0.1843607688   4.2786265092   1.5402079517
 C  -0.8863189033   5.2096442121   1.5409664653
 C  -1.9006182919   5.1227244798   0.6216901062
 C  -1.9027799161   4.0973497911   -0.3462796618
 C  -0.8900154886   3.173277841   -0.3668339939
 C  0.1680718632   3.2389847466   0.5715835861
 H  1.852635472   -0.3223240839   -1.29607258
 H  2.1551688357   -0.2690786314   0.4613728462
 H  3.1123945736   0.7605903813   -0.6454021819
 H  3.030487201   1.5974677071   1.5057188112
 H  3.0490839226   3.393946409   3.1705052644
 H  0.584037654   9.24189135   2.1256260151
 H  0.9321276355   11.6328211177   1.705595349
 H  3.5787440861   11.8482043592   5.0946529731
 H  3.2170928762   9.4418605647   5.5166118449
 H  0.2928408204   7.7774709367   7.62507067
 H  0.1973985196   7.4955899214   10.0767999916
 H  2.3715325629   3.7964439892   9.7168889756
 H  2.4577283704   4.0811492697   7.2826641454
 H  -0.9086889533   5.9970547311   2.2866012834
 H  -2.7098996099   5.8461369207   0.6425794292
 H  -2.7100206614   4.0380328733   -1.0694971766
 H  -0.8864341258   2.375841937   -1.1002183716
