# Supplementary material for: Sequential closed-loop Bayesian optimization as a guide for organic molecular metallophotocatalyst formulation discovery
Source: Nat Chem. 2024 Jun 11;16(8):1286–94. doi: 10.1038/s41557-024-01546-5 (PMC11321994; doi:10.1038/s41557-024-01546-5)
Supplement: Supplementary file 2 — Containing complete dataset for BO workflow, including dataset for BO training, molecular DFT descriptors and molecular structure_XYZ. [file 41557_2024_1546_MOESM2_ESM.zip › molecular_structures_xyz/093.xyz]

65

 N  1.2387770917   -0.3386386103   0.7183179586
 C  2.3595741901   -0.2436776342   0.4490215244
 C  3.7562799982   -0.1286807766   0.1512594542
 C  4.407817254   1.1174206945   0.2359337541
 C  3.6920100053   2.3972128346   0.45735488
 C  4.263190757   3.3512043743   1.3043884769
 C  3.6372363739   4.5697955936   1.5259518866
 C  2.4408070383   4.830949243   0.8736225811
 Br  1.5514947933   6.546859212   1.1736063781
 C  1.8600056819   3.9149733169   0.0107095382
 C  2.4915193342   2.6935867239   -0.1918159358
 N  5.7333852062   1.2072330305   0.1516964577
 C  6.4770470419   0.12611717   -0.0729127122
 C  7.9419189792   0.353647912   -0.1136027709
 C  8.8445191868   -0.5420449492   0.4638814307
 C  10.2102898718   -0.2858425766   0.4385425095
 C  10.6602031285   0.8722061493   -0.1758391032
 Br  12.5816999879   1.2334123373   -0.2267476829
 C  9.7881226398   1.7859297771   -0.7500875003
 C  8.4261384852   1.5233656781   -0.7061425157
 C  5.8835350015   -1.1331269801   -0.2885587735
 C  6.6707771033   -2.2444935265   -0.7333580779
 N  7.3023815211   -3.132672337   -1.1205978307
 C  4.4945301722   -1.2856412553   -0.1471332639
 C  3.8401396294   -2.6024777253   -0.3049553695
 C  4.259700644   -3.7066140081   0.4444651993
 C  3.6473195484   -4.9397606874   0.3015337071
 C  2.5919722763   -5.1142787809   -0.6060138838
 N  1.9715342669   -6.3628832594   -0.7556690674
 C  1.8883463925   -7.2696775994   0.3387361863
 C  1.4494543074   -6.832163337   1.5910304557
 C  1.3674322832   -7.7255921481   2.6525073042
 C  1.7005307075   -9.0655954706   2.4743007606
 C  2.1262009043   -9.5041602117   1.2237628327
 C  2.2280688182   -8.6127722841   0.1619406735
 C  1.4109564187   -6.7515227156   -2.0053168121
 C  2.1409494612   -6.6030410778   -3.1874138879
 C  1.5870986687   -6.9892035073   -4.4022395771
 C  0.3117693127   -7.5454890212   -4.4512644654
 C  -0.4108407247   -7.7046678994   -3.2723349462
 C  0.1292930065   -7.3041298646   -2.0556832187
 C  2.1730683107   -4.0080214157   -1.36005113
 C  2.7856259707   -2.7761107171   -1.2075264944
 H  5.2018991717   3.1319577588   1.8004889787
 H  4.0808233675   5.2973270006   2.1954994176
 H  0.9348974954   4.1407612507   -0.506376915
 H  2.05004973   1.9876666934   -0.8861548949
 H  8.4912754753   -1.4352429242   0.9666171662
 H  10.9022039599   -0.9807858169   0.8995120541
 H  10.1547632868   2.6887597516   -1.2242588638
 H  7.729120245   2.228883461   -1.1440569943
 H  5.0706943055   -3.6020166099   1.1581781237
 H  3.9948765032   -5.7774537281   0.8944800277
 H  1.1727508824   -5.792004719   1.7295635343
 H  1.0260952679   -7.3726390135   3.6210625913
 H  1.6280469952   -9.7624796864   3.3034228324
 H  2.3924774235   -10.5460296288   1.0727145662
 H  2.5727594764   -8.9549215669   -0.8084112641
 H  3.1419654394   -6.1854920857   -3.151273643
 H  2.1643243704   -6.8673193303   -5.3139089958
 H  -0.1149546322   -7.8531839322   -5.4007776355
 H  -1.4080389089   -8.1338188087   -3.2975545124
 H  -0.4416312626   -7.4173902621   -1.1398898046
 H  1.3575410908   -4.1120842998   -2.0658818222
 H  2.4420092714   -1.9401871744   -1.8085228765
