# Supplementary material for: Sequential closed-loop Bayesian optimization as a guide for organic molecular metallophotocatalyst formulation discovery
Source: Nat Chem. 2024 Jun 11;16(8):1286–94. doi: 10.1038/s41557-024-01546-5 (PMC11321994; doi:10.1038/s41557-024-01546-5)
Supplement: Supplementary file 2 — Containing complete dataset for BO workflow, including dataset for BO training, molecular DFT descriptors and molecular structure_XYZ. [file 41557_2024_1546_MOESM2_ESM.zip › molecular_structures_xyz/094.xyz]

66

 N  1.6592035842   -0.5349833099   2.3782106543
 C  2.5347203598   -0.3791353168   1.6388509413
 C  3.6400767662   -0.1933933775   0.7454496792
 C  4.3619058779   1.0158008093   0.7377746776
 C  3.977562753   2.1990793928   1.5472960181
 C  4.9820494299   2.9284297346   2.1896199723
 C  4.6733527833   4.0527550775   2.9422009299
 C  3.3474756686   4.4523244697   3.0278115165
 Br  2.9024002364   6.0410457748   4.0785417439
 C  2.3309859361   3.7634217481   2.3855047222
 C  2.6532067711   2.6307906531   1.6466657455
 N  5.4656814678   1.1549981384   0.0056747918
 C  5.8968710092   0.1621338753   -0.7699525863
 C  7.126317775   0.4506645888   -1.5512593321
 C  8.1777201327   1.1227436566   -0.9220569319
 C  9.3399887808   1.4305426204   -1.615296996
 C  9.4296655944   1.0762822178   -2.9537684907
 Br  11.0599567698   1.5137961368   -3.942728365
 C  8.3962101671   0.4289302946   -3.6118908878
 C  7.2433153213   0.1144891436   -2.9012500944
 C  5.2211634738   -1.0722129342   -0.8204611327
 C  5.7131749838   -2.1437403865   -1.6350080534
 N  6.1118368548   -3.0096271912   -2.2897374467
 C  4.0673129935   -1.2708147014   -0.0461556693
 C  3.340696196   -2.5626545183   -0.0448726375
 C  4.007879017   -3.7463940233   0.3289711875
 C  3.3591973104   -4.9685396841   0.3488170065
 C  2.0147614397   -4.9996352034   -0.0262044682
 C  1.3298391122   -3.8237161847   -0.4096386296
 C  1.9954954049   -2.6028246466   -0.409712842
 C  -0.0233444281   -4.2233722137   -0.7319563664
 C  -1.1552374131   -3.5324767955   -1.1673347964
 C  -2.3277365125   -4.2387949484   -1.3894850647
 C  -2.3754010232   -5.6255142901   -1.1815482913
 C  -1.2633829215   -6.3343562272   -0.7499090009
 C  -0.0868703302   -5.6186585687   -0.5231719298
 N  1.1529957528   -6.0735852685   -0.0927048543
 C  1.4956228715   -7.4381313913   0.2619315198
 C  2.2838989536   -8.1834004004   -0.7975221653
 C  3.2718608939   -9.0878032543   -0.4088790129
 C  3.9802775334   -9.8167642213   -1.3596047716
 C  3.7117213788   -9.6424865159   -2.7136198026
 C  2.7305342517   -8.7371301246   -3.1090425572
 C  2.0199910932   -8.0133359046   -2.156953437
 H  6.0142877712   2.6074963377   2.1067067154
 H  5.4581541186   4.6029769474   3.4477730561
 H  1.3018465795   4.0972555764   2.4462213319
 H  1.8596938243   2.106633842   1.1261162814
 H  8.0893713539   1.3994614009   0.1226431078
 H  10.1551897235   1.9393698867   -1.1143720539
 H  8.4723491769   0.173666925   -4.6623212703
 H  6.426191537   -0.3704961139   -3.4229346979
 H  5.0502772139   -3.697739168   0.6265511968
 H  3.8869653663   -5.8689286005   0.642683632
 H  1.4790544483   -1.6955284103   -0.7080208026
 H  -1.1154777312   -2.459320206   -1.3298349309
 H  -3.2171355058   -3.7175416507   -1.729213699
 H  -3.3027656434   -6.1597966119   -1.364976881
 H  -1.3125623496   -7.4076208758   -0.6003181597
 H  2.0618004938   -7.4220147625   1.1977739927
 H  0.5610647261   -7.9642075879   0.4743674375
 H  3.4896009854   -9.2204499046   0.6478211769
 H  4.7482801183   -10.5153989737   -1.0409463617
 H  4.2666420002   -10.2059328006   -3.4577253059
 H  2.5164711224   -8.5930951252   -4.1640011278
 H  1.2568765999   -7.3090868546   -2.4749871304
