# Supplementary material for: Sequential closed-loop Bayesian optimization as a guide for organic molecular metallophotocatalyst formulation discovery
Source: Nat Chem. 2024 Jun 11;16(8):1286–94. doi: 10.1038/s41557-024-01546-5 (PMC11321994; doi:10.1038/s41557-024-01546-5)
Supplement: Supplementary file 2 — Containing complete dataset for BO workflow, including dataset for BO training, molecular DFT descriptors and molecular structure_XYZ. [file 41557_2024_1546_MOESM2_ESM.zip › molecular_structures_xyz/095.xyz]

55

 N  1.0685262668   -0.3700913205   0.3554557559
 C  2.2067107268   -0.2916942625   0.1664350547
 C  3.6224619787   -0.203870739   -0.0364918814
 C  4.2919702895   1.0328371493   0.0530254696
 C  3.590186652   2.3305643968   0.1998606129
 C  4.134256894   3.2976070551   1.0500783817
 C  3.5209269461   4.53269807   1.2051670291
 C  2.3656265995   4.7966283346   0.4834841942
 Br  1.4946189036   6.5355008227   0.6897064788
 C  1.813687403   3.8673797281   -0.3841099307
 C  2.4314062236   2.6297919142   -0.5199525926
 N  5.6215825039   1.0951547943   0.0405646899
 C  6.3578607807   -0.0034166469   -0.1108964692
 C  7.8262607177   0.1988109001   -0.0781636598
 C  8.6811947395   -0.6949638811   0.5704496566
 C  10.0507062086   -0.461576214   0.6106918058
 C  10.5527120719   0.6713711477   -0.0100166076
 Br  12.4802390395   0.9996999752   0.0312100862
 C  9.7283017048   1.5827607382   -0.6541579137
 C  8.3615340504   1.3436641073   -0.6755313545
 C  5.7534791162   -1.25911295   -0.3198857274
 C  6.538454771   -2.4053945257   -0.6706679252
 N  7.1655960769   -3.3267245586   -0.9791691729
 C  4.3577253556   -1.377618957   -0.2555831259
 C  3.686337981   -2.6911724616   -0.4130083588
 C  3.9876030221   -3.7459590557   0.4535537947
 C  3.3565655918   -4.9712843934   0.3121427686
 C  2.4187776927   -5.1711594162   -0.710297123
 C  1.7722311592   -6.4361642318   -0.8619598623
 C  1.2248906383   -7.5070138101   -0.9903812415
 C  0.5775665965   -8.773057365   -1.1422889265
 C  0.83255833   -9.8116512271   -0.2353023255
 C  0.2016635716   -11.0390814282   -0.3866413299
 C  -0.6867261441   -11.2458352953   -1.4390114058
 C  -0.9441284979   -10.2184670968   -2.3432927546
 C  -0.3181386865   -8.987606154   -2.1996463127
 C  2.1234822973   -4.1139700983   -1.5820380285
 C  2.7464295093   -2.8858642541   -1.4293415487
 H  5.04108826   3.0758165351   1.6012561074
 H  3.9426756051   5.2705905589   1.8774519789
 H  0.9215796113   4.09487848   -0.9555488562
 H  2.0135324497   1.9134078573   -1.2181031891
 H  8.2868776473   -1.5677756955   1.078334684
 H  10.7049326445   -1.1545382535   1.1263907106
 H  10.1350919415   2.4660348191   -1.1323551065
 H  7.7012441636   2.0478692952   -1.168931082
 H  4.7063782566   -3.6022924603   1.2536723969
 H  3.586745604   -5.7818942231   0.994904156
 H  1.5253033602   -9.6470476758   0.5835168559
 H  0.4043597675   -11.8377459996   0.3201184162
 H  -1.178162753   -12.2070173044   -1.5543492208
 H  -1.635918593   -10.3764048364   -3.1648414889
 H  -0.516312405   -8.184907931   -2.9023964202
 H  1.4035732458   -4.2615132384   -2.3796570379
 H  2.5140421121   -2.0778887182   -2.1153731041
