# Supplementary material for: Sequential closed-loop Bayesian optimization as a guide for organic molecular metallophotocatalyst formulation discovery
Source: Nat Chem. 2024 Jun 11;16(8):1286–94. doi: 10.1038/s41557-024-01546-5 (PMC11321994; doi:10.1038/s41557-024-01546-5)
Supplement: Supplementary file 2 — Containing complete dataset for BO workflow, including dataset for BO training, molecular DFT descriptors and molecular structure_XYZ. [file 41557_2024_1546_MOESM2_ESM.zip › molecular_structures_xyz/096.xyz]

57

 N  1.1496626027   -0.3856782878   0.5122901481
 C  2.2826697787   -0.3109593394   0.2926477367
 C  3.6932995906   -0.2225851149   0.0565671696
 C  4.353694096   1.0214721674   0.0969718507
 C  3.6421770187   2.3177641443   0.2084737873
 C  4.1860078927   3.3188312848   1.0184609211
 C  3.5638242767   4.5539095023   1.1350928581
 C  2.3995634694   4.7826347673   0.4158761827
 Br  1.5179436929   6.5221211669   0.5650628803
 C  1.8464630821   3.8180602714   -0.4114392591
 C  2.4734817431   2.5816984668   -0.5094645565
 N  5.682290371   1.0943369822   0.0637045369
 C  6.4245968662   -0.0031368544   -0.0652000667
 C  7.891791074   0.2106921619   -0.0567350896
 C  8.761682328   -0.6611003443   0.6019064141
 C  10.1298324214   -0.4170195643   0.6188934052
 C  10.6155397687   0.7047017286   -0.0343557331
 Br  12.5410242817   1.0484111664   -0.0252653649
 C  9.7761377171   1.5945355503   -0.6891936154
 C  8.4110587813   1.3447785077   -0.6878428687
 C  5.8275623046   -1.2684310208   -0.2316550318
 C  6.6187434963   -2.4137477289   -0.5718779563
 N  7.2538131293   -3.331794271   -0.8740848904
 C  4.43309748   -1.3980403937   -0.142567532
 C  3.7700132397   -2.7173878325   -0.2598853616
 C  4.1220775665   -3.7696582657   0.5932287551
 C  3.4989949108   -5.0016615431   0.4875692446
 C  2.5156298293   -5.231730373   -0.4859343019
 C  1.8311546188   -6.5187113445   -0.6586616716
 C  2.1306719648   -7.663890546   -0.0292696821
 C  1.4510928065   -8.9556418326   -0.1955117891
 C  1.9818170994   -10.0774817414   0.4543945727
 C  1.3875346571   -11.3280753955   0.3307993598
 C  0.2438933429   -11.4816466853   -0.4458394827
 C  -0.2995031777   -10.3736659927   -1.0942015501
 C  0.2942467527   -9.1252888025   -0.9706110235
 C  2.1709160941   -4.1709190632   -1.3334546875
 C  2.7814531649   -2.9309659663   -1.2234421204
 H  5.1002509539   3.1250766737   1.5680072653
 H  3.9858491055   5.3191293366   1.7759213694
 H  0.9463330997   4.0170046367   -0.9808030677
 H  2.0550519129   1.8371135292   -1.1771904557
 H  8.3810963385   -1.5247789832   1.1351088068
 H  10.7952703773   -1.0935791472   1.1419910883
 H  10.1699813257   2.4693649192   -1.1930893744
 H  7.739422885   2.0323935109   -1.189226402
 H  4.8734206581   -3.6144405959   1.3609962938
 H  3.7791246132   -5.788871913   1.1791317149
 H  1.0213894207   -6.5016399182   -1.3844931036
 H  2.9612676611   -7.6836272724   0.6730837055
 H  2.8752331773   -9.9615747116   1.0620844165
 H  1.8190678815   -12.1829630452   0.8428730392
 H  -0.2246797758   -12.456133765   -0.5443536488
 H  -1.1952460407   -10.4836096553   -1.698333739
 H  -0.1513366913   -8.2753311165   -1.4774164344
 H  1.4125178079   -4.3260172882   -2.0951731292
 H  2.5022051563   -2.1322147588   -1.9031945329
