# Supplementary material for: Sequential closed-loop Bayesian optimization as a guide for organic molecular metallophotocatalyst formulation discovery
Source: Nat Chem. 2024 Jun 11;16(8):1286–94. doi: 10.1038/s41557-024-01546-5 (PMC11321994; doi:10.1038/s41557-024-01546-5)
Supplement: Supplementary file 2 — Containing complete dataset for BO workflow, including dataset for BO training, molecular DFT descriptors and molecular structure_XYZ. [file 41557_2024_1546_MOESM2_ESM.zip › molecular_structures_xyz/097.xyz]

59

 N  1.3119117601   -0.0175612545   1.316110092
 C  2.3824538321   -0.0111758247   0.8787145872
 C  3.7211091973   -0.011150398   0.3675337124
 C  4.4786481853   1.175940113   0.3188744219
 C  3.9228394466   2.5143952958   0.6338695344
 C  4.7162396154   3.4213148382   1.3426712449
 C  4.2469373569   4.6919786207   1.6437561449
 C  2.979172322   5.0526207312   1.2103077887
 Br  2.3091365586   6.8429710188   1.6233231248
 C  2.1763025816   4.1842653478   0.4876858123
 C  2.6542866083   2.9103430166   0.2041185077
 N  5.7731064751   1.1498828336   0.0099711595
 C  6.3793963256   0.0095767803   -0.3125780987
 C  7.8289945801   0.117782216   -0.6064590966
 C  8.7446209631   -0.8510722608   -0.189838784
 C  10.1014840529   -0.7020438793   -0.451513809
 C  10.5289416063   0.4234014706   -1.1380883956
 Br  12.4357149409   0.6356233713   -1.5177024804
 C  9.6453289819   1.4074393406   -1.5576865246
 C  8.2949450952   1.251207233   -1.2793574353
 C  5.6575464165   -1.1981129907   -0.3919683992
 C  6.2618532546   -2.3855850178   -0.9194032375
 N  6.7382838732   -3.3381644662   -1.3699771968
 C  4.3052724543   -1.225514118   -0.0210731448
 C  3.5240620657   -2.4861134768   -0.0402308492
 C  3.9332707187   -3.5853867078   0.7178099703
 C  3.1941837587   -4.7601161636   0.7020609076
 C  2.0405870773   -4.8749364123   -0.0795560534
 C  1.2378872992   -6.1279272268   -0.0477954244
 C  0.8026923519   -6.6014833435   1.1700386463
 C  0.0086409261   -7.764222475   1.2715675955
 C  -0.3474731139   -8.4519937676   0.1440963698
 C  0.0933985974   -8.017724257   -1.1323613018
 C  -0.248735719   -8.7402670265   -2.3054108327
 C  0.2008890655   -8.3410350055   -3.5353938336
 C  1.0264828772   -7.1994365587   -3.6452865319
 C  1.3681458132   -6.4761257054   -2.5319982167
 C  0.9027758852   -6.8491103184   -1.2416289965
 C  1.6397383506   -3.7699917989   -0.8386127622
 C  2.3660490408   -2.5882733296   -0.8158095947
 H  5.7070012646   3.1244415016   1.6674613909
 H  4.8650040486   5.3827245942   2.2051919582
 H  1.1956167778   4.485985371   0.1392008387
 H  2.0348432582   2.2426607199   -0.3835708861
 H  8.4162158759   -1.7190238957   0.3703750178
 H  10.8052746181   -1.4537868422   -0.1142962031
 H  9.9942017986   2.2839323916   -2.09094192
 H  7.590860332   2.0133070943   -1.5934184509
 H  4.8242596014   -3.518876093   1.334062211
 H  3.5214031455   -5.6050181684   1.2994491141
 H  1.0558256821   -6.054000537   2.0728277722
 H  -0.3239814673   -8.0986506754   2.2493184523
 H  -0.9662581099   -9.3427593636   0.2069777888
 H  -0.872551614   -9.6240746688   -2.2036316139
 H  -0.0653131521   -8.9023954254   -4.42576262
 H  1.3974534876   -6.8966923995   -4.6198004252
 H  2.0138347378   -5.6119912187   -2.63513517
 H  0.740983218   -3.8290629954   -1.4436650537
 H  2.0366950184   -1.7441178335   -1.4132208218
