# Supplementary material for: Sequential closed-loop Bayesian optimization as a guide for organic molecular metallophotocatalyst formulation discovery
Source: Nat Chem. 2024 Jun 11;16(8):1286–94. doi: 10.1038/s41557-024-01546-5 (PMC11321994; doi:10.1038/s41557-024-01546-5)
Supplement: Supplementary file 2 — Containing complete dataset for BO workflow, including dataset for BO training, molecular DFT descriptors and molecular structure_XYZ. [file 41557_2024_1546_MOESM2_ESM.zip › molecular_structures_xyz/098.xyz]

54

 N  1.0618069894   -0.169530399   0.2426828753
 C  2.2057693418   -0.1474628872   0.0750499172
 C  3.6277115906   -0.1241154408   -0.1044321083
 C  4.3364638957   1.0929217648   -0.0980264314
 C  3.6742869436   2.4183763093   -0.0169855204
 C  4.2401015219   3.4061163393   0.7940391509
 C  3.6648088994   4.6657332103   0.8857173479
 C  2.5257110923   4.9323967654   0.1396645712
 Br  1.7107348264   6.7067597343   0.2539682261
 C  1.9524684332   3.9812980546   -0.6893411533
 C  2.5321155973   2.7199309634   -0.7614621292
 N  5.6671987733   1.1151730099   -0.1435937738
 C  6.3653846906   -0.0151148   -0.2351559836
 C  7.8395892969   0.148348681   -0.3035840316
 C  8.4497166952   1.0887402568   0.5312357076
 C  9.8220443177   1.2916018381   0.4895418924
 C  10.5758360062   0.5560018175   -0.4136060639
 Br  12.5098762487   0.8387172027   -0.4876761355
 C  9.9981813302   -0.3677901978   -1.2696253489
 C  8.6242627333   -0.5704297683   -1.2075111205
 C  5.7242969427   -1.2692042378   -0.2539882536
 C  6.4839774359   -2.48288765   -0.315728868
 N  7.0963019978   -3.4627243988   -0.3620787632
 C  4.3251536786   -1.3385834119   -0.1815425541
 C  3.6088883132   -2.6381612985   -0.16718888
 C  3.8634362204   -3.5695185193   0.8471648096
 C  3.1928085954   -4.7860575872   0.8779366256
 C  2.2702337635   -5.0710494469   -0.1232001901
 C  2.0142175375   -4.1421671018   -1.144793128
 C  2.6726543792   -2.9259073236   -1.1687329869
 C  0.9831009351   -4.6889291144   -2.1020449326
 C  0.6695494642   -6.04230144   -1.5099089165
 C  -0.2156113837   -7.0143523489   -1.9525327643
 C  -0.3331122991   -8.1997239677   -1.2275648218
 C  0.425734557   -8.4093236665   -0.0747508103
 C  1.3152002398   -7.4376294508   0.3741860999
 C  1.4314453112   -6.2547029908   -0.3499014645
 H  5.1338014036   3.1836582573   1.3661303882
 H  4.1035604725   5.420392145   1.5279803952
 H  1.0727057338   4.2084448218   -1.2798484068
 H  2.096865525   1.9852460641   -1.4290999335
 H  7.8459806088   1.6609374378   1.2267645156
 H  10.2873426657   2.0133385194   1.1505789354
 H  10.5966470013   -0.9220019009   -1.9828721719
 H  8.1716415867   -1.2753223212   -1.8953060838
 H  4.5790947937   -3.3309676627   1.6273384542
 H  3.3903652662   -5.4960984798   1.6750337045
 H  2.4813775897   -2.2065723691   -1.9595211513
 H  0.0953699158   -4.0474826735   -2.1563899324
 H  1.3746670016   -4.7675311923   -3.1233267782
 H  -0.8093909583   -6.8580010934   -2.8488353378
 H  -1.0224378548   -8.9686831976   -1.563425134
 H  0.3206475312   -9.3390031334   0.4763776229
 H  1.9052468053   -7.6017317209   1.2712308242
