# Supplementary material for: Sequential closed-loop Bayesian optimization as a guide for organic molecular metallophotocatalyst formulation discovery
Source: Nat Chem. 2024 Jun 11;16(8):1286–94. doi: 10.1038/s41557-024-01546-5 (PMC11321994; doi:10.1038/s41557-024-01546-5)
Supplement: Supplementary file 2 — Containing complete dataset for BO workflow, including dataset for BO training, molecular DFT descriptors and molecular structure_XYZ. [file 41557_2024_1546_MOESM2_ESM.zip › molecular_structures_xyz/099.xyz]

59

 C  3.114233992   -1.0147992077   2.5827414167
 C  1.6061400496   -0.8311559557   2.695989038
 N  1.1195131919   0.3275802498   1.962887263
 C  0.767910987   0.3451769433   0.6211595063
 C  0.7436568395   -0.7048600242   -0.2982584765
 C  0.3351178135   -0.4171495601   -1.5926530411
 C  -0.0391206982   0.8806138413   -1.9735744318
 C  -0.0082779471   1.9217178947   -1.0578699131
 C  0.3997757629   1.6572403305   0.2505774349
 C  0.5560443026   2.4721582837   1.4361087523
 C  0.3622645365   3.8226015247   1.7033406233
 C  0.6028397701   4.3039251082   2.9902250336
 C  0.4019374559   5.7377671436   3.2965384505
 C  -0.4367124224   6.1573533978   4.3421374232
 C  -1.2289347285   5.1874131378   5.0384374542
 N  -1.8914993391   4.410225582   5.5813679702
 C  -0.5548805856   7.528804249   4.6404826612
 C  -1.3457173434   8.0500667   5.7817518238
 C  -1.3222807479   7.4386949983   7.0371878657
 C  -2.0463520131   7.9709439995   8.0975057231
 C  -2.7967753449   9.1165215274   7.8843807568
 Br  -3.8267458261   9.8663461618   9.3685191772
 C  -2.8337326836   9.7516912368   6.6513797734
 C  -2.0959790381   9.2161993235   5.605031414
 N  0.026848642   8.4507980548   3.8764869571
 C  0.7847897299   8.0990757552   2.8401751613
 C  1.3532105724   9.2213434647   2.0537928738
 C  1.7814321098   10.3674824045   2.7298984187
 C  2.3033770398   11.4491941094   2.0346843939
 C  2.3746669273   11.3788362198   0.6508566937
 Br  3.1054588329   12.8997313255   -0.3384073704
 C  1.9384560353   10.2658631034   -0.0506620949
 C  1.4295336364   9.1849664016   0.6596032899
 C  1.0426593141   6.7437137512   2.5548550024
 C  2.0189718508   6.3789194794   1.5713552535
 N  2.8292498747   6.0906430507   0.7979540494
 C  1.0464371737   3.4244282859   3.9998591547
 C  1.2602794445   2.0810672322   3.7504662252
 C  1.0054508598   1.6057157087   2.4614319147
 H  3.4160024262   -1.1511104297   1.539697627
 H  3.4265925136   -1.8988832587   3.1475842365
 H  3.6457877348   -0.1464602517   2.9841792518
 H  1.0803345687   -1.7106770199   2.3158739946
 H  1.3098197883   -0.7116370499   3.7408126995
 H  1.0353613347   -1.711116591   -0.017033092
 H  0.306768452   -1.2164677325   -2.3271790934
 H  -0.353147528   1.0688141312   -2.9954315661
 H  -0.2956051142   2.9269293543   -1.3522246065
 H  0.0085078405   4.4900512459   0.923536248
 H  -0.715725537   6.5574995894   7.2125928852
 H  -2.0119500992   7.4960127041   9.0708346529
 H  -3.4226440962   10.6488256492   6.5007082711
 H  -2.1073258051   9.7028290314   4.636355428
 H  1.7125629977   10.4076113769   3.8110124342
 H  2.6454829412   12.3275190774   2.5694006996
 H  1.9825051395   10.2314505739   -1.1328816065
 H  1.0665464133   8.3250589435   0.1082845374
 H  1.2522406334   3.8144667374   4.9914907678
 H  1.6202273689   1.4262386859   4.5361926091
