# Supplementary material for: Sequential closed-loop Bayesian optimization as a guide for organic molecular metallophotocatalyst formulation discovery
Source: Nat Chem. 2024 Jun 11;16(8):1286–94. doi: 10.1038/s41557-024-01546-5 (PMC11321994; doi:10.1038/s41557-024-01546-5)
Supplement: Supplementary file 2 — Containing complete dataset for BO workflow, including dataset for BO training, molecular DFT descriptors and molecular structure_XYZ. [file 41557_2024_1546_MOESM2_ESM.zip › molecular_structures_xyz/100.xyz]

56

 C  -0.5539753835   0.2829630556   0.2574105805
 N  -0.2166254165   0.2411679991   -1.1492877435
 C  0.3856611751   1.2684941563   -1.8578902052
 C  0.8258475104   2.5119946058   -1.4024763159
 C  1.4109612939   3.3646195016   -2.3278124026
 C  1.5543009243   2.9993187303   -3.6750996166
 C  1.1092987056   1.7645542743   -4.1236966158
 C  0.5172453444   0.8893280868   -3.211816084
 C  -0.0550654   -0.4353891528   -3.3184594252
 C  -0.225902522   -1.3230777989   -4.3748966485
 C  -0.8282326239   -2.5577573892   -4.1362570065
 C  -1.0144223917   -3.5154777242   -5.2514902328
 C  -0.4852239596   -4.8152651007   -5.2079596273
 C  0.2639676061   -5.2296545446   -4.0586045935
 N  0.8674980671   -5.5645678172   -3.1307074922
 C  -0.7130373191   -5.7033258184   -6.2768677774
 C  -0.202940052   -7.0978651467   -6.3020992919
 C  -1.0531601872   -8.1134586695   -6.7480575759
 C  -0.6174635491   -9.4298153778   -6.8077496651
 C  0.6880543402   -9.7157423593   -6.4352484615
 Br  1.3155370381   -11.5664596509   -6.5234491713
 C  1.5621840813   -8.7282655266   -6.010013862
 C  1.1079943657   -7.4159272444   -5.942324225
 N  -1.4215316797   -5.3346811185   -7.3426533999
 C  -1.9147151707   -4.1012465451   -7.4371672892
 C  -2.658036677   -3.8010738428   -8.6862610904
 C  -3.5061414844   -4.7762181406   -9.2182293668
 C  -4.2042749156   -4.5448245157   -10.3952168315
 C  -4.0274728943   -3.3322355244   -11.0459605236
 Br  -4.9999136558   -2.9993648276   -12.7100208948
 C  -3.1775543278   -2.3534348177   -10.5558389668
 C  -2.4954385449   -2.593501727   -9.3687722996
 C  -1.7453686653   -3.1663076844   -6.39792127
 C  -2.4035435596   -1.894000188   -6.4468416513
 N  -2.9576104865   -0.8793212155   -6.4774177098
 C  -1.2683207062   -2.8882060706   -2.8384347398
 C  -1.1203377308   -2.0135251614   -1.7768901409
 C  -0.5000362997   -0.7859700017   -2.0210213589
 H  -0.6203484493   -0.7338997588   0.6465062612
 H  -1.5084437143   0.7928668522   0.4272675397
 H  0.2312031231   0.8062857769   0.806961379
 H  0.7132078102   2.8070453586   -0.3647491323
 H  1.7627120444   4.3383834503   -2.0002608681
 H  2.0160599003   3.6926069292   -4.3710950594
 H  1.2163755259   1.4827425306   -5.1671402246
 H  0.1212901514   -1.063674445   -5.3704313298
 H  -2.0685758723   -7.8728059722   -7.0426761144
 H  -1.2888919071   -10.2117698687   -7.1425041616
 H  2.5849653512   -8.9629776574   -5.7397533551
 H  1.8000598831   -6.6413500961   -5.632343977
 H  -3.6272972601   -5.7214572878   -8.7011436457
 H  -4.8706852787   -5.3015832251   -10.7924015634
 H  -3.0349430797   -1.4179500173   -11.0838374646
 H  -1.8130359234   -1.8368424381   -8.9981532094
 H  -1.7585983012   -3.8413748787   -2.6692226185
 H  -1.4850088526   -2.2806849602   -0.7914414636
