# Supplementary material for: Sequential closed-loop Bayesian optimization as a guide for organic molecular metallophotocatalyst formulation discovery
Source: Nat Chem. 2024 Jun 11;16(8):1286–94. doi: 10.1038/s41557-024-01546-5 (PMC11321994; doi:10.1038/s41557-024-01546-5)
Supplement: Supplementary file 2 — Containing complete dataset for BO workflow, including dataset for BO training, molecular DFT descriptors and molecular structure_XYZ. [file 41557_2024_1546_MOESM2_ESM.zip › molecular_structures_xyz/101.xyz]

63

 N  1.2234831885   -0.1794403237   -0.6366809143
 C  2.3671230923   -0.1529311255   -0.4672140512
 C  3.7841387449   -0.1219681969   -0.2549017361
 C  4.4839384878   1.0997944435   -0.2300506489
 C  3.8308549079   2.4191604254   -0.4257652391
 C  4.2048403739   3.4802445454   0.4036147928
 C  3.6368455096   4.7371890192   0.2499577403
 C  2.703627079   4.9260579359   -0.7592400154
 Br  1.9025833028   6.6952752655   -0.9933111873
 C  2.327871454   3.9002616469   -1.6115319627
 C  2.8948254232   2.6428588155   -1.4372002599
 N  5.7973651748   1.1388529937   -0.012697788
 C  6.4919810802   0.0163610668   0.1629506177
 C  7.9506591192   0.1912775439   0.3726317157
 C  8.3943699571   1.2500326682   1.1698219026
 C  9.7498621875   1.4628091259   1.3781273576
 C  10.6584839526   0.6142526965   0.7620929193
 Br  12.5717354248   0.9078321745   1.0429548578
 C  10.2512661428   -0.4311510524   -0.0513922767
 C  8.8901639097   -0.640282964   -0.2404917469
 C  5.8566333282   -1.2405772455   0.1690445986
 C  6.5873097637   -2.4287642733   0.4990775575
 N  7.1723549991   -3.3829725582   0.7900068763
 C  4.472438537   -1.3271847747   -0.0445255767
 C  3.7705117631   -2.6328277777   -0.0287916573
 C  2.7318024877   -2.864454231   0.8945998216
 C  2.0594732919   -4.0728135869   0.9413967381
 C  2.433314954   -5.063886046   0.0327997598
 C  3.4644221363   -4.8463638338   -0.9076360591
 C  4.1394268333   -3.6303049192   -0.9291819238
 C  3.5699103498   -6.0546907398   -1.6972633348
 C  4.3962161184   -6.4457585451   -2.7522753443
 C  4.2425564065   -7.7152516018   -3.2878999854
 C  3.2756400485   -8.5936800101   -2.776168462
 C  2.4425494354   -8.2266470126   -1.7291611401
 C  2.5972543122   -6.9456523827   -1.1997259334
 N  1.9130162511   -6.3353021989   -0.1486546995
 C  0.8549900792   -6.9175442951   0.6037459159
 C  0.9756926747   -7.0474699342   1.9863479993
 C  -0.0647499876   -7.6088106665   2.7185495552
 C  -1.2138492467   -8.0572597212   2.073829782
 C  -1.3254424912   -7.9341313176   0.6918434331
 C  -0.297726189   -7.356707419   -0.0455872468
 H  4.9409414542   3.3182871248   1.1830615443
 H  3.9241545559   5.549263615   0.9075408353
 H  1.6110995056   4.0667682924   -2.4068459624
 H  2.6161505826   1.8485437806   -2.1199686085
 H  7.6713121478   1.9078626904   1.6387916519
 H  10.0835423794   2.2782600861   2.0090856566
 H  10.9729551915   -1.074759077   -0.5404517068
 H  8.5726020778   -1.4433146021   -0.8960197773
 H  2.4632216538   -2.0850927632   1.6001300562
 H  1.2688447728   -4.236407681   1.6643169763
 H  4.9289560952   -3.4538906857   -1.65313878
 H  5.1480770347   -5.7661605789   -3.1424523217
 H  4.8760389835   -8.0356869453   -4.1089820353
 H  3.1755427017   -9.585320788   -3.2070014685
 H  1.7003456443   -8.9133374681   -1.3379551823
 H  1.883115703   -6.7153834688   2.480075583
 H  0.0299307235   -7.7055931825   3.7955980473
 H  -2.0211208461   -8.5019489343   2.6473706451
 H  -2.2208551997   -8.2783727856   0.1837665601
 H  -0.3868195299   -7.2392782423   -1.1206064648
