# Supplementary material for: Sequential closed-loop Bayesian optimization as a guide for organic molecular metallophotocatalyst formulation discovery
Source: Nat Chem. 2024 Jun 11;16(8):1286–94. doi: 10.1038/s41557-024-01546-5 (PMC11321994; doi:10.1038/s41557-024-01546-5)
Supplement: Supplementary file 2 — Containing complete dataset for BO workflow, including dataset for BO training, molecular DFT descriptors and molecular structure_XYZ. [file 41557_2024_1546_MOESM2_ESM.zip › molecular_structures_xyz/102.xyz]

73

 C  -8.9225341832   1.4356220642   -4.8674235516
 O  -7.9057251893   0.4542391001   -4.7500840801
 C  -7.2296348473   0.3747272691   -3.5777167183
 C  -7.4602513903   1.1956169416   -2.4742238769
 C  -6.6984225669   1.0305590308   -1.3198063749
 C  -5.7193121129   0.0457435469   -1.2397661524
 N  -4.9746206681   -0.1361694802   -0.0354593242
 C  -5.7106062382   -0.339050411   1.171003419
 C  -6.6482029429   -1.372665587   1.2563390509
 C  -7.3881056523   -1.5577873228   2.4110154613
 C  -7.1956878547   -0.7223113736   3.5165033071
 O  -7.9607715377   -0.9881022627   4.6036288352
 C  -7.7992126605   -0.1672522842   5.7485472978
 C  -6.257423767   0.3075691256   3.4425205039
 C  -5.5328626874   0.4982383804   2.2686438679
 C  -3.581067034   -0.1114313059   -0.0368571345
 C  -2.8675970457   0.5079538348   -1.0776417291
 C  -1.483667031   0.5347455353   -1.0719877999
 C  -0.753287437   -0.060528069   -0.0390927967
 C  0.7269132023   -0.031032661   -0.0368263518
 C  1.4381952279   1.1799487495   -0.0428806253
 C  0.7171536468   2.4171865   -0.0973393585
 N  0.1356156568   3.4154569617   -0.1496657336
 C  2.8450474251   1.1687561602   0.0113335258
 C  3.6706916432   2.3996975242   0.0873725649
 C  3.3425970524   3.4623288227   0.9316799971
 C  4.1574825795   4.5862383309   1.003654662
 C  5.2979713037   4.6353568055   0.2179556804
 Br  6.4424574505   6.2193768402   0.3058472468
 C  5.6558114701   3.5916878428   -0.6232987979
 C  4.8399791654   2.4701613672   -0.6752407594
 N  3.5263142051   0.0254763786   -0.0210913026
 C  2.8922973746   -1.1444286817   -0.0621655295
 C  3.7685968238   -2.3408034966   -0.1245290304
 C  4.9302297463   -2.360235552   0.6527462673
 C  5.7920824785   -3.4473086941   0.6157678734
 C  5.4883826213   -4.508008837   -0.2254351425
 Br  6.6991820566   -6.0429013907   -0.2924334283
 C  4.3566944717   -4.5091007674   -1.025208495
 C  3.495199333   -3.4195689474   -0.9678466651
 C  1.4862720874   -1.2123214721   -0.0250596842
 C  0.8148594509   -2.477470903   0.0205441721
 N  0.2729320009   -3.4981934691   0.0644009293
 C  -1.4604533301   -0.6825045156   0.9946525684
 C  -2.8441469206   -0.7057076615   1.0023700943
 C  -5.5042449782   -0.7829084343   -2.3465631939
 C  -6.2415609531   -0.6137255184   -3.5048510167
 H  -9.3348376044   1.3248798843   -5.8713170419
 H  -8.5192411403   2.4483120312   -4.7536837324
 H  -9.7190953042   1.2786824815   -4.1312243595
 H  -8.2178786322   1.9692852272   -2.501357552
 H  -6.8762312773   1.6777807017   -0.466699582
 H  -6.797114252   -2.0317745997   0.4068343273
 H  -8.1185965052   -2.3572065715   2.4813882267
 H  -6.7788521698   -0.2262987908   6.1442521667
 H  -8.0431645721   0.8787968428   5.5309388632
 H  -8.4960876276   -0.5499276452   6.4954817984
 H  -6.0913458184   0.9740063841   4.2800830646
 H  -4.8146654615   1.3103101525   2.2116249204
 H  -3.4013208736   0.9791066069   -1.8939151841
 H  -0.9655732976   1.0195867926   -1.8935132836
 H  2.4646652398   3.4154449576   1.5657322838
 H  3.9008370686   5.4009534049   1.6703217388
 H  6.5530540642   3.6418990287   -1.2290016138
 H  5.1084902317   1.6413305985   -1.3206014997
 H  5.1563186325   -1.518803226   1.2979952739
 H  6.6827286251   -3.4583628518   1.2329991319
 H  4.1422448219   -5.3362780021   -1.6915073795
 H  2.6238989569   -3.4119870419   -1.6125242807
 H  -0.9241379579   -1.1480822038   1.8156351031
 H  -3.3597530063   -1.1947865207   1.8197113523
 H  -4.7507494473   -1.562569079   -2.2945589507
 H  -6.0774292163   -1.2524613761   -4.3666684797
