# Supplementary material for: Sequential closed-loop Bayesian optimization as a guide for organic molecular metallophotocatalyst formulation discovery
Source: Nat Chem. 2024 Jun 11;16(8):1286–94. doi: 10.1038/s41557-024-01546-5 (PMC11321994; doi:10.1038/s41557-024-01546-5)
Supplement: Supplementary file 2 — Containing complete dataset for BO workflow, including dataset for BO training, molecular DFT descriptors and molecular structure_XYZ. [file 41557_2024_1546_MOESM2_ESM.zip › molecular_structures_xyz/103.xyz]

63

 N  1.5421845546   -0.4278244088   1.3410384518
 C  2.5839419168   -0.2879204734   0.8588700481
 C  3.8888139431   -0.1288294164   0.2883021912
 C  4.5564445603   1.1108877579   0.3405226052
 C  3.9234202383   2.3577760524   0.8335309951
 C  4.6831923918   3.2347356128   1.6131803888
 C  4.1385338255   4.4216207851   2.0825126538
 C  2.8284948168   4.7308528287   1.7457818651
 Br  2.0509778558   6.4038213016   2.3951561229
 C  2.0562013365   3.8928709723   0.9570027186
 C  2.6103475422   2.7013006748   0.5044810289
 N  5.8303756364   1.2194948434   -0.0297263558
 C  6.4963073846   0.1719489779   -0.5103092579
 C  7.9155361849   0.4201048248   -0.8606241178
 C  8.9191026408   -0.5119585262   -0.5875694359
 C  10.2449678648   -0.2359959055   -0.9000096671
 C  10.5519830677   0.9784442203   -1.4930534522
 Br  12.4143123258   1.3683949511   -1.9455033729
 C  9.5788016292   1.928227278   -1.7688109737
 C  8.2608620054   1.6446134711   -1.4398399265
 C  5.8584522709   -1.0707900949   -0.6950250593
 C  6.516316993   -2.1419315781   -1.3830766035
 N  7.0330563021   -3.0003247319   -1.9605366545
 C  4.5351263238   -1.243497367   -0.2647926084
 C  3.8469464063   -2.5521094656   -0.3896949244
 C  4.3725454841   -3.6885187246   0.2301895459
 C  3.7316916591   -4.9131020948   0.1123158124
 C  2.5519027736   -5.0147007514   -0.6247249681
 N  1.8953140952   -6.2632236265   -0.7438896828
 C  1.5026038736   -7.0832785134   0.3142353794
 C  1.6213993093   -6.8756733443   1.6884571769
 C  1.1183793197   -7.8547089891   2.5338240757
 C  0.5071443879   -9.0130948847   2.032550898
 C  0.382148769   -9.2082825048   0.6652345677
 C  0.8796541834   -8.2369320901   -0.2050366246
 C  0.901776812   -8.1108860968   -1.6474833898
 C  0.4587003699   -8.9284282255   -2.6884987168
 C  0.6538789748   -8.5146774183   -3.9976938079
 C  1.2922131844   -7.296500939   -4.2721310093
 C  1.7403716617   -6.4664753693   -3.2540949542
 C  1.5309662589   -6.8830823909   -1.9394525876
 C  2.0203391596   -3.8836649836   -1.2441212522
 C  2.666197379   -2.6615002183   -1.1284789179
 H  5.7073144549   2.9795111959   1.8608298992
 H  4.7315515629   5.0878731384   2.6979570781
 H  1.0405309495   4.1564841636   0.6867950935
 H  2.0131532652   2.0597247677   -0.1333765674
 H  8.6847690373   -1.4516215495   -0.1004946052
 H  11.0182852422   -0.9604483515   -0.6736483844
 H  9.8339575851   2.8748734368   -2.2304287692
 H  7.487831923   2.3773050646   -1.6420382917
 H  5.2862970032   -3.6170920467   0.8111091541
 H  4.1519928984   -5.7941923214   0.5843122484
 H  2.0856496811   -5.9809200452   2.0876054784
 H  1.200012553   -7.7164292618   3.6077418116
 H  0.1259884029   -9.7594853377   2.7223795183
 H  -0.0988129207   -10.1003004572   0.2746059625
 H  -0.0273545215   -9.8755816796   -2.4734129561
 H  0.3144233375   -9.1388234802   -4.8183360319
 H  1.4426472291   -6.9934120889   -5.3039213353
 H  2.2388486463   -5.5302042458   -3.4784786037
 H  1.0969052996   -3.9592972095   -1.8074183159
 H  2.2493406983   -1.7880451111   -1.6192105879
