# Supplementary material for: Sequential closed-loop Bayesian optimization as a guide for organic molecular metallophotocatalyst formulation discovery
Source: Nat Chem. 2024 Jun 11;16(8):1286–94. doi: 10.1038/s41557-024-01546-5 (PMC11321994; doi:10.1038/s41557-024-01546-5)
Supplement: Supplementary file 2 — Containing complete dataset for BO workflow, including dataset for BO training, molecular DFT descriptors and molecular structure_XYZ. [file 41557_2024_1546_MOESM2_ESM.zip › molecular_structures_xyz/104.xyz]

57

 N  1.0534373452   0.2417929323   1.5773717665
 C  2.1173161514   0.2155426199   1.1251900692
 C  3.4428832396   0.1633888911   0.5825274654
 C  4.2100511507   1.3295152857   0.3935087381
 C  3.6922519548   2.6955265197   0.6527027276
 C  4.5313819025   3.6270071296   1.2705228624
 C  4.095613442   4.9210646623   1.5175471341
 C  2.815485408   5.2793109079   1.1199660501
 Br  2.1952835019   7.1033688217   1.4569081485
 C  1.9670826548   4.3856059398   0.4858992827
 C  2.4117203499   3.0885283585   0.2572499355
 N  5.4743712828   1.2589484413   -0.0199545593
 C  6.0400390569   0.0866913727   -0.3011895477
 C  7.4494077121   0.1463186713   -0.7614842433
 C  8.3241310704   1.0354460462   -0.1307706949
 C  9.6477474558   1.1363395211   -0.5350559344
 C  10.0816468957   0.3508832521   -1.5933752872
 Br  11.9439415013   0.4892859827   -2.1752868028
 C  9.2333606702   -0.5234702028   -2.2538885716
 C  7.913429278   -0.6244473319   -1.8292812508
 C  5.3283312215   -1.1190731076   -0.1440535117
 C  5.944377295   -2.3917898767   -0.3782317913
 N  6.4338478641   -3.4246198708   -0.5533421555
 C  4.0045240434   -1.0891207864   0.3084478052
 C  3.2440335099   -2.3479751119   0.5484870424
 C  3.478106928   -3.0473655161   1.7325026309
 C  2.7921702771   -4.2181162159   2.0145907022
 C  1.8524273147   -4.7264950707   1.1147257446
 C  1.124647509   -5.9390115036   1.3820530086
 C  0.2184423335   -6.4208250303   0.5013549683
 C  -0.0515312321   -5.7401169299   -0.7373369323
 C  -0.9844419625   -6.2229361318   -1.6598669564
 C  -1.2236529789   -5.5443726843   -2.8490889545
 C  -0.5375135771   -4.3721535147   -3.1414395705
 C  0.4029363746   -3.8557618493   -2.244704047
 C  1.1331589871   -2.6475528832   -2.514139894
 C  2.039196808   -2.1580733655   -1.6366732314
 C  2.3102755783   -2.8265383149   -0.3893067612
 C  1.6088315416   -4.028911111   -0.0982246015
 C  0.6529234138   -4.5414319964   -1.027820929
 H  5.5315202014   3.3335835576   1.5688384107
 H  4.7486575658   5.6318772673   2.010070126
 H  0.9762358559   4.6839891476   0.1641505986
 H  1.7560457663   2.397717455   -0.2604869471
 H  7.9676942857   1.6469517654   0.6905746445
 H  10.3216304228   1.8182049136   -0.0297801558
 H  9.580755008   -1.1171475075   -3.0912174714
 H  7.2450128992   -1.2901995233   -2.3632540804
 H  4.2036491307   -2.6626531469   2.4424170743
 H  2.9825464213   -4.7477277959   2.9430375927
 H  1.3233438272   -6.4587388791   2.3147695455
 H  -0.3262130258   -7.3365791406   0.7127308698
 H  -1.5229040402   -7.1392572619   -1.4356034751
 H  -1.9516039921   -5.933321106   -3.554355261
 H  -0.7259044124   -3.8447070792   -4.0721026828
 H  0.9419732709   -2.1300692606   -3.4498296006
 H  2.5770775421   -1.2461103561   -1.8724290424
