# Supplementary material for: Sequential closed-loop Bayesian optimization as a guide for organic molecular metallophotocatalyst formulation discovery
Source: Nat Chem. 2024 Jun 11;16(8):1286–94. doi: 10.1038/s41557-024-01546-5 (PMC11321994; doi:10.1038/s41557-024-01546-5)
Supplement: Supplementary file 2 — Containing complete dataset for BO workflow, including dataset for BO training, molecular DFT descriptors and molecular structure_XYZ. [file 41557_2024_1546_MOESM2_ESM.zip › molecular_structures_xyz/105.xyz]

52

 C  0.0413749052   -0.2433432348   -0.4798197687
 C  -0.201020973   1.1851399906   -0.0775708516
 C  -0.4277782446   2.1454638614   -1.0312703498
 C  -0.6624589663   3.4909804411   -0.6822539527
 C  -0.6803429729   3.8851076886   0.6322723443
 C  -0.9656474468   5.3107074829   0.9487824896
 C  -2.1882719241   5.7049728665   1.5078159544
 C  -3.2089883137   4.7175884224   1.6984563508
 N  -4.0313340386   3.9149467693   1.8277486744
 C  -2.4084973504   7.0606361552   1.8194730156
 C  -3.6343893352   7.5532534606   2.4917594749
 C  -4.2229919023   6.8609115268   3.5523109282
 C  -5.3539152821   7.3639672052   4.1845081742
 C  -5.8900582696   8.5618902964   3.7389408369
 Br  -7.4874484135   9.2704854146   4.6175489473
 C  -5.3236741055   9.27672545   2.6931205808
 C  -4.1872256793   8.7691280053   2.0794708594
 N  -1.5138109184   7.991202985   1.4931679827
 C  -0.363826131   7.6644574416   0.908014485
 C  0.5273626618   8.7992188571   0.5661635535
 C  0.6024170919   9.8836836659   1.4451579954
 C  1.4071593423   10.9769200778   1.1574375547
 C  2.1226717127   10.9814037244   -0.0313686159
 Br  3.2522109784   12.5213808227   -0.4529640011
 C  2.0547623587   9.9307339799   -0.9326367618
 C  1.2544350933   8.8366756625   -0.6257447228
 C  -0.0314584661   6.3153852711   0.6687298324
 C  1.2658819185   5.9374477751   0.1913858197
 N  2.3185591189   5.6257553282   -0.1719090203
 C  -0.4345902142   2.9269965914   1.666921794
 C  -0.4007480745   3.2828815785   3.0407584615
 C  -0.1595958899   2.3429780276   4.0086134296
 C  0.0642304062   0.9968876573   3.6513749682
 C  0.0481736309   0.6242876479   2.332428857
 C  -0.1963485572   1.5698245453   1.3020312476
 H  -0.7076746171   -0.9155588242   -0.0470044611
 H  1.0225725216   -0.5957414474   -0.1431221984
 H  0.0003424084   -0.347313143   -1.5667785788
 H  -0.4315011616   1.8684   -2.0810261711
 H  -0.8466278458   4.2186208712   -1.4667120061
 H  -3.7900738004   5.9369300167   3.9182998936
 H  -5.7962065793   6.8257279074   5.0144852262
 H  -5.7527595551   10.2132587062   2.356578509
 H  -3.7269553795   9.3169692973   1.2649817807
 H  0.0304836881   9.866173075   2.3659359939
 H  1.4688513355   11.8065341794   1.8519248326
 H  2.6058680649   9.9554781052   -1.8652610204
 H  1.1830117101   8.0275500742   -1.3433952968
 H  -0.5612258275   4.3162502991   3.3291876101
 H  -0.13748749   2.6355995736   5.0537766277
 H  0.2537141458   0.2578061312   4.4236124626
 H  0.2280006323   -0.4111282633   2.066450229
