# Supplementary material for: Sequential closed-loop Bayesian optimization as a guide for organic molecular metallophotocatalyst formulation discovery
Source: Nat Chem. 2024 Jun 11;16(8):1286–94. doi: 10.1038/s41557-024-01546-5 (PMC11321994; doi:10.1038/s41557-024-01546-5)
Supplement: Supplementary file 2 — Containing complete dataset for BO workflow, including dataset for BO training, molecular DFT descriptors and molecular structure_XYZ. [file 41557_2024_1546_MOESM2_ESM.zip › molecular_structures_xyz/106.xyz]

58

 C  -1.2630822832   0.4619959738   -1.2047295444
 N  0.0923569938   0.8965867966   -0.8960524192
 C  0.9836065791   -0.0645473973   -0.3366029991
 C  1.3316603279   -1.1953416605   -1.0768293711
 C  2.1642529193   -2.1635879251   -0.5258917973
 C  2.6696762744   -2.0041861477   0.7609836952
 C  2.3287092464   -0.8737182778   1.4987259386
 C  1.4818287376   0.0879038873   0.9590065294
 C  0.4179491162   2.2348299566   -0.9797516998
 C  -0.5685463855   3.2025553255   -1.254745994
 C  -0.2398707038   4.5433129289   -1.361278967
 C  1.0791034785   4.9841122065   -1.2199540599
 C  1.4220281666   6.413487032   -1.340873868
 C  0.7490885884   7.3997588871   -0.5980998502
 C  -0.1879511131   7.0049027737   0.4113646147
 N  -0.9210876222   6.6909061164   1.2491906678
 C  1.063147761   8.7595283523   -0.7868239175
 C  0.3361185267   9.8641266767   -0.1148730881
 C  1.0635781707   10.9587067968   0.3608961336
 C  0.4224075561   12.0237038796   0.9778047008
 C  -0.9595106084   11.9896570118   1.0962730222
 Br  -1.8735487157   13.4891342095   1.9577139423
 C  -1.7114073339   10.9288322155   0.6163523927
 C  -1.0547887073   9.8631796794   0.0119399415
 N  2.0733420876   9.1304500073   -1.5704157274
 C  2.7774839078   8.2252453442   -2.2467668491
 C  3.8963600686   8.7631199774   -3.0585440055
 C  5.1285988462   8.111099317   -3.1429096559
 C  6.1699307407   8.6575081203   -3.8838920218
 C  5.9604869064   9.858965238   -4.5424423327
 Br  7.4156214637   10.631652661   -5.5966396265
 C  4.7508879045   10.5347878857   -4.4713846617
 C  3.7242238627   9.9836130176   -3.7178059742
 C  2.4379180996   6.8590264605   -2.2050008944
 C  3.0553471576   5.9300277988   -3.1042470938
 N  3.5329579659   5.1899156288   -3.8540179436
 C  2.0652635443   4.0212935547   -0.9630787825
 C  1.7485839059   2.6833309345   -0.838429276
 H  -1.2949283993   -0.6266123967   -1.1890921195
 H  -1.5685055119   0.8016132212   -2.1993644411
 H  -1.9878839498   0.8363907529   -0.4702528872
 H  0.9477604658   -1.3096126521   -2.086023544
 H  2.4264470623   -3.0403425884   -1.1103561719
 H  3.3253590142   -2.7570799114   1.1873403478
 H  2.7118283012   -0.7443882964   2.5065027306
 H  1.2022602511   0.9608373603   1.5402855382
 H  -1.602953481   2.9115569741   -1.3822637156
 H  -1.028446666   5.2557535975   -1.5827179323
 H  2.1422640382   10.9714119947   0.2534834522
 H  0.9963688418   12.8614860215   1.3557448351
 H  -2.7918233315   10.9244379294   0.6992584263
 H  -1.6454895633   9.0457559402   -0.3860826472
 H  5.3007300614   7.1841312485   -2.6077431685
 H  7.1258815715   8.149505516   -3.9336104798
 H  4.6034019998   11.4746957834   -4.990102373
 H  2.7745774393   10.5013923486   -3.6450006317
 H  3.09972325   4.3259124978   -0.8381010415
 H  2.5403831751   1.9729094155   -0.636703335
