# Supplementary material for: Sequential closed-loop Bayesian optimization as a guide for organic molecular metallophotocatalyst formulation discovery
Source: Nat Chem. 2024 Jun 11;16(8):1286–94. doi: 10.1038/s41557-024-01546-5 (PMC11321994; doi:10.1038/s41557-024-01546-5)
Supplement: Supplementary file 2 — Containing complete dataset for BO workflow, including dataset for BO training, molecular DFT descriptors and molecular structure_XYZ. [file 41557_2024_1546_MOESM2_ESM.zip › molecular_structures_xyz/107.xyz]

56

 C  -3.4553370359   -0.2574305985   -0.3858809514
 C  -3.0089250741   -1.6445521168   -0.7625937459
 C  -3.8625178035   -2.5208032854   -1.435100645
 C  -3.442069528   -3.7916666805   -1.807397788
 C  -2.1480134064   -4.2348825108   -1.5155174338
 C  -1.6974324861   -5.5931126582   -1.9081856499
 C  -2.1299087387   -6.1768403671   -3.1044279066
 C  -1.7073266389   -7.4447350789   -3.4769259003
 C  -0.8429101555   -8.1693796843   -2.6536597543
 C  -0.3919788667   -9.5286919214   -3.0467350291
 C  0.3890890367   -9.7360363034   -4.1925341337
 C  0.7101338782   -8.6203917325   -5.032804377
 N  0.9565743083   -7.7183534057   -5.7130873731
 C  0.8415720121   -11.0332774418   -4.5043091103
 C  1.7433348751   -11.3331036278   -5.6433469222
 C  2.8470961929   -10.5327998736   -5.9451659494
 C  3.6920718932   -10.8608578774   -6.9989958339
 C  3.4153300992   -11.9933061781   -7.7483073918
 Br  4.5923439052   -12.4538658807   -9.2409845853
 C  2.3323754046   -12.8137996327   -7.4670109355
 C  1.504776047   -12.4814434211   -6.4038156543
 N  0.4567930772   -12.0854363557   -3.7855164741
 C  -0.3266823279   -11.9367659869   -2.7197733649
 C  -0.7119463894   -13.1922704871   -2.0300186105
 C  0.2436822344   -14.2032030724   -1.8932812155
 C  -0.0751676145   -15.402642005   -1.2724350912
 C  -1.3692895218   -15.5870726821   -0.8072880556
 Br  -1.8325892119   -17.2753170579   0.0649104881
 C  -2.3454186657   -14.6135285809   -0.9482768249
 C  -2.0085016449   -13.4118556681   -1.5603465667
 C  -0.7294515446   -10.6579179224   -2.2872134725
 C  -1.4767638393   -10.4897425273   -1.0759991854
 N  -2.0701834233   -10.3469543803   -0.0938305
 C  -0.408144325   -7.5986736516   -1.4556138342
 C  -0.8279334824   -6.3269357527   -1.0932004797
 C  -1.2928318561   -3.3587397185   -0.8379356982
 C  -1.7177704503   -2.0891288209   -0.4693282524
 H  -3.1642345716   0.4709750452   -1.1526483388
 H  -3.0018610522   0.0657656947   0.5560717871
 H  -4.5427716971   -0.203381652   -0.2804816657
 H  -4.8773015925   -2.2064382367   -1.6644512356
 H  -4.13831478   -4.4558355054   -2.3104300232
 H  -2.7924087397   -5.6266691143   -3.7646249656
 H  -2.0560869647   -7.8753995395   -4.4103179371
 H  3.0799147685   -9.6614197779   -5.3439774147
 H  4.5529085959   -10.2403108705   -7.2181883939
 H  2.1307225155   -13.6986656506   -8.0591589913
 H  0.6581610384   -13.1151333834   -6.1648282154
 H  1.2480103396   -14.0445507529   -2.2695660678
 H  0.6767220001   -16.1746919115   -1.1588756112
 H  -3.3572069333   -14.7793893663   -0.5976466068
 H  -2.7797348899   -12.661865291   -1.6931890419
 H  0.2657320095   -8.1482281106   -0.8058400547
 H  -0.4871595155   -5.9074860969   -0.1522691939
 H  -0.2766805587   -3.6663002964   -0.6104427403
 H  -1.0311789051   -1.4276502375   0.0526689194
