# Supplementary material for: Sequential closed-loop Bayesian optimization as a guide for organic molecular metallophotocatalyst formulation discovery
Source: Nat Chem. 2024 Jun 11;16(8):1286–94. doi: 10.1038/s41557-024-01546-5 (PMC11321994; doi:10.1038/s41557-024-01546-5)
Supplement: Supplementary file 2 — Containing complete dataset for BO workflow, including dataset for BO training, molecular DFT descriptors and molecular structure_XYZ. [file 41557_2024_1546_MOESM2_ESM.zip › molecular_structures_xyz/108.xyz]

71

 C  -3.6663326414   -1.6473857898   0.8113362375
 C  -2.4099945597   -1.0200304412   1.3560201147
 C  -1.1644191934   -1.3152267554   0.7942916576
 C  -0.0071247369   -0.742338765   1.3079619598
 C  -0.0673733633   0.1249034258   2.3932623974
 C  -1.3040888496   0.4343084962   2.9592758449
 N  -1.3821899996   1.3424434991   4.0534269513
 C  -2.1451291737   1.0346430524   5.188879355
 C  -2.329213665   -0.2956713787   5.5942385223
 C  -3.0781354089   -0.595224513   6.7196645231
 C  -3.6729519422   0.4176208025   7.4780125316
 C  -4.4739006622   0.0996538591   8.6816471609
 C  -3.9374667815   -0.6318528171   9.7533496609
 C  -2.5759930933   -1.0743629607   9.6866020011
 N  -1.4778067185   -1.4323311243   9.6296652656
 C  -4.7443265403   -0.9435664511   10.8647389962
 C  -4.2630192824   -1.7295776711   12.0291367829
 C  -3.0223113928   -1.4933853783   12.6240748141
 C  -2.6181686826   -2.225940109   13.7343408199
 C  -3.4666817821   -3.1997117416   14.2360099269
 Br  -2.9012888606   -4.2411016003   15.7922594935
 C  -4.7087007736   -3.4528620574   13.671795861
 C  -5.104658614   -2.7045134974   12.5721055002
 N  -6.015210606   -0.5504680108   10.9271485939
 C  -6.553966201   0.1699313144   9.9451140771
 C  -7.970732644   0.5646958312   10.1425204187
 C  -8.4326802635   1.8437759982   9.8255746073
 C  -9.758715808   2.1939419372   10.0521214488
 C  -10.6154817177   1.2483970399   10.5926936039
 Br  -12.4852262123   1.7307600167   10.9044088617
 C  -10.1847520446   -0.0277862507   10.9257175352
 C  -8.8551840608   -0.3592575326   10.7060991411
 C  -5.8145630725   0.5004654196   8.7932276679
 C  -6.4458308127   1.143343897   7.6784072352
 N  -6.9611851996   1.6380839242   6.7689683955
 C  -3.4957720127   1.7435455217   7.0708319703
 C  -2.7443880954   2.050018777   5.9491675974
 C  -0.660168318   2.5674271033   3.9720199884
 C  -0.7346885834   3.3480441373   2.8185344149
 C  -0.0036486497   4.5283228436   2.7403989063
 C  0.785649785   4.9441415793   3.8060638891
 C  0.864218213   4.1757019583   4.9711121609
 C  1.707764233   4.6275599876   6.1342619994
 C  0.145631477   2.9837960302   5.035158558
 C  -2.4658017191   -0.1344637945   2.4301027836
 H  -4.5591143898   -1.1179378265   1.155475166
 H  -3.7552614838   -2.6914084374   1.1347167218
 H  -3.6684305036   -1.6479774862   -0.2832957866
 H  -1.1047989254   -1.9946572161   -0.0515639377
 H  0.9564371525   -0.9789694517   0.8663455715
 H  0.8379354497   0.5629878627   2.7999545571
 H  -1.8769089442   -1.1009296271   5.0277004748
 H  -3.2062608365   -1.6345440848   7.0048866343
 H  -2.3678219523   -0.7158782228   12.2474564985
 H  -1.6580061536   -2.0271174233   14.1955593699
 H  -5.363123207   -4.2159011071   14.0767124916
 H  -6.0755926179   -2.8851485985   12.1245794422
 H  -7.7588058274   2.5926863687   9.4252908535
 H  -10.1050045406   3.1924971736   9.8132488215
 H  -10.8652092459   -0.7563029097   11.3507583985
 H  -8.5010250891   -1.3501860321   10.9669405307
 H  -3.9445688474   2.5506785363   7.6414118038
 H  -2.6254549637   3.0863664879   5.6560876358
 H  -1.3587270715   3.0297858321   1.9901523897
 H  -0.0599492875   5.1328328337   1.8399221107
 H  1.3493528296   5.8703627867   3.7353034743
 H  2.6724228094   5.0202043472   5.7974664201
 H  1.2095685424   5.4298578892   6.6915925154
 H  1.8964460541   3.808062731   6.8333078989
 H  0.213497261   2.364663753   5.9246032985
 H  -3.4278571815   0.1217440099   2.8635064125
