# Supplementary material for: Sequential closed-loop Bayesian optimization as a guide for organic molecular metallophotocatalyst formulation discovery
Source: Nat Chem. 2024 Jun 11;16(8):1286–94. doi: 10.1038/s41557-024-01546-5 (PMC11321994; doi:10.1038/s41557-024-01546-5)
Supplement: Supplementary file 2 — Containing complete dataset for BO workflow, including dataset for BO training, molecular DFT descriptors and molecular structure_XYZ. [file 41557_2024_1546_MOESM2_ESM.zip › molecular_structures_xyz/109.xyz]

71

 C  2.4992662443   0.1493999596   1.3507309056
 C  1.6562016475   -1.0170798023   1.7928699106
 C  0.2612412884   -0.9249442408   1.812578937
 C  -0.5278957543   -1.9907410415   2.2210663124
 C  0.0643976165   -3.1840523773   2.6433445386
 N  -0.7365317729   -4.2894383186   3.0514711181
 C  -0.4531006367   -5.5704864413   2.496262049
 C  -0.313034542   -6.6906530375   3.3200850172
 C  -0.022379981   -7.9310237709   2.7699897687
 C  0.1561069272   -8.0932972475   1.3928590236
 C  0.4667431797   -9.4463790996   0.8101201988
 C  0.0269056271   -6.9646429785   0.5835222117
 C  -0.2825246372   -5.719611192   1.1206676658
 C  -1.7731042718   -4.1213224293   3.9759050439
 C  -2.8964484288   -4.9629865737   3.9611417386
 C  -3.9146135406   -4.8010659096   4.8844118075
 C  -3.8651017648   -3.7822713791   5.8418798327
 C  -4.9590381116   -3.5975471513   6.8195076787
 C  -5.3926577798   -4.6420503211   7.6530558784
 C  -4.7536211636   -5.9217863896   7.5674546106
 N  -4.2390072365   -6.9552690601   7.499978175
 C  -6.459720607   -4.4314337364   8.5473776231
 C  -6.9920623929   -5.487407574   9.4463838977
 C  -6.1560064111   -6.314705671   10.1984883756
 C  -6.6903757051   -7.2693236009   11.0563979963
 C  -8.0677640305   -7.3898045348   11.1464230928
 Br  -8.825422721   -8.7369562374   12.3456932966
 C  -8.9247662851   -6.5779098901   10.417475094
 C  -8.3774149947   -5.6196146017   9.5757789913
 N  -7.0700095335   -3.2506170506   8.630466486
 C  -6.6704082926   -2.2256738727   7.8798770676
 C  -7.4090396606   -0.9548025653   8.0846658652
 C  -6.7536086709   0.276695222   8.1494644503
 C  -7.4670797543   1.4476162159   8.3769739265
 C  -8.8420375583   1.3708995307   8.5323072771
 Br  -9.8549061348   3.015623173   8.8403634692
 C  -9.5208320124   0.1618186252   8.4821613061
 C  -8.7938754979   -1.0007520173   8.267140274
 C  -5.6272411651   -2.3684433123   6.9449345819
 C  -5.3145427121   -1.3047177087   6.0367488843
 N  -5.0833277791   -0.4551672673   5.2868219398
 C  -2.7515170327   -2.9350697212   5.8485233913
 C  -1.7188060711   -3.1056523606   4.943422042
 C  1.4546131186   -3.2873857913   2.6330504392
 C  2.2338953336   -2.2182626814   2.2038744918
 H  3.5474821454   -0.1391830195   1.2332954073
 H  2.4587651034   0.9669538602   2.0802169452
 H  2.1492581312   0.5549524667   0.3954295531
 H  -0.2181055194   -0.0052586804   1.4869610325
 H  -1.6095157662   -1.9019518283   2.2110036951
 H  -0.4294402844   -6.585736817   4.3940137304
 H  0.0835394124   -8.7902340496   3.4273724595
 H  1.2850967424   -9.9347053949   1.3498640512
 H  -0.4012678351   -10.1134583264   0.8719301603
 H  0.7522160822   -9.3701221137   -0.2427537335
 H  0.1604235185   -7.059596544   -0.4907308656
 H  -0.3875458747   -4.8574589882   0.4698839938
 H  -2.9774740573   -5.7427981976   3.2132318512
 H  -4.7774367501   -5.4572738918   4.8338915479
 H  -5.0786558671   -6.2074956645   10.1471188585
 H  -6.0332576483   -7.8983883101   11.6450153152
 H  -10.0004535119   -6.6810204693   10.4994511511
 H  -9.0338850459   -4.9723204294   9.0050459913
 H  -5.6752541361   0.3338996777   8.0518775344
 H  -6.9481771547   2.3970166218   8.4365861156
 H  -10.5961822671   0.1174580286   8.6089620149
 H  -9.3082237191   -1.9545424328   8.2317240507
 H  -2.672036635   -2.150195193   6.594076709
 H  -0.8561580953   -2.4519055067   4.9928854683
 H  1.927064974   -4.2089935506   2.9575424807
 H  3.3158077196   -2.3197250171   2.1992477999
