# Supplementary material for: Sequential closed-loop Bayesian optimization as a guide for organic molecular metallophotocatalyst formulation discovery
Source: Nat Chem. 2024 Jun 11;16(8):1286–94. doi: 10.1038/s41557-024-01546-5 (PMC11321994; doi:10.1038/s41557-024-01546-5)
Supplement: Supplementary file 2 — Containing complete dataset for BO workflow, including dataset for BO training, molecular DFT descriptors and molecular structure_XYZ. [file 41557_2024_1546_MOESM2_ESM.zip › molecular_structures_xyz/110.xyz]

53

 N  1.286113825   -0.2259390131   0.4773705473
 C  2.4168399867   -0.1551873666   0.2452564214
 C  3.8245482554   -0.0745581949   -0.0099756021
 C  4.4984773156   1.1619560416   0.0373015552
 C  3.8041051346   2.4634887622   0.1871614613
 C  4.3777019377   3.4425088452   1.003556468
 C  3.7722138153   4.6813999346   1.1592040018
 C  2.5942186639   4.936757025   0.4719613838
 Br  1.7338319139   6.6808539549   0.679151742
 C  2.0121896527   3.9952464023   -0.3621022954
 C  2.6227684259   2.7541933781   -0.4986524598
 N  5.827036482   1.2217347952   -0.0207051615
 C  6.5555959   0.1191364216   -0.180238493
 C  8.0247672498   0.3185669722   -0.1989979537
 C  8.8989802527   -0.5672678169   0.4346042554
 C  10.2694691172   -0.3362739697   0.4266297733
 C  10.7528513165   0.786253331   -0.2269299204
 Br  12.681287069   1.1110895425   -0.2534229676
 C  9.9093253233   1.6896972126   -0.8573533794
 C  8.5421952428   1.4531853809   -0.8305780076
 C  5.9424086117   -1.1379714724   -0.3506606612
 C  6.7141457695   -2.2895820483   -0.7132808079
 N  7.3309407519   -3.2144073261   -1.0321524404
 C  4.5491754309   -1.2539561243   -0.2368664877
 C  3.8711431484   -2.5676086922   -0.3514965746
 C  4.2051377695   -3.6156888195   0.5099942245
 C  3.56537454   -4.8417035207   0.4038676377
 C  2.5839734429   -5.0616682273   -0.5691555697
 C  1.9053669695   -6.3766008973   -0.6839252237
 C  1.6000091165   -7.1276114235   0.4573960562
 C  0.9647515985   -8.3588295037   0.3589186904
 C  0.636965164   -8.8345783788   -0.8984646706
 F  0.0207302049   -10.0287565192   -1.0026989315
 C  0.9205565745   -8.1255530789   -2.0524355604
 C  1.5553337013   -6.895644598   -1.936100754
 C  2.2599510601   -4.0078418394   -1.4310009212
 C  2.8885478614   -2.7762561465   -1.3226578075
 H  5.3018851086   3.2272454297   1.5278349728
 H  4.2174391667   5.4287957545   1.8053333323
 H  1.102143941   4.21589119   -0.9073387227
 H  2.1807040756   2.0279122687   -1.1711914813
 H  8.5200073997   -1.4316262334   0.9679774753
 H  10.9390601756   -1.0228952002   0.9309589889
 H  10.3016937305   2.564962719   -1.3615996925
 H  7.8672663365   2.1514170965   -1.3125178507
 H  4.9618567063   -3.4699215192   1.274239219
 H  3.8483873527   -5.6442508049   1.0770163483
 H  1.8428038929   -6.7384189626   1.4407359786
 H  0.7176357118   -8.9421110119   1.2392109444
 H  0.654062617   -8.5375847973   -3.0196011126
 H  1.7989191039   -6.3423856648   -2.8371800188
 H  1.492634344   -4.1436803947   -2.1860373344
 H  2.620401742   -1.9753828922   -2.0043026138
