# Supplementary material for: Sequential closed-loop Bayesian optimization as a guide for organic molecular metallophotocatalyst formulation discovery
Source: Nat Chem. 2024 Jun 11;16(8):1286–94. doi: 10.1038/s41557-024-01546-5 (PMC11321994; doi:10.1038/s41557-024-01546-5)
Supplement: Supplementary file 2 — Containing complete dataset for BO workflow, including dataset for BO training, molecular DFT descriptors and molecular structure_XYZ. [file 41557_2024_1546_MOESM2_ESM.zip › molecular_structures_xyz/111.xyz]

54

 N  1.2539074658   -0.862461948   1.478406176
 C  2.3411164212   -0.758080829   1.0961948299
 C  3.6874989404   -0.6282217711   0.6220067678
 C  3.9518607682   -0.687500109   -0.7496109735
 C  5.2550159094   -0.5603082362   -1.2017411461
 C  6.3133701702   -0.3739222539   -0.3042200213
 C  7.7066467295   -0.2379941548   -0.7953306924
 C  7.9825640992   0.4403654934   -1.9870467406
 C  9.2852548503   0.5766981363   -2.4439270143
 C  10.3454470393   0.023060921   -1.7230299146
 C  11.7413565648   0.158542913   -2.2099579297
 C  12.3417643228   1.4149686814   -2.3728415844
 C  11.5885989357   2.5943520026   -2.0631646159
 N  10.9736872295   3.5419660659   -1.8161950714
 C  13.6569527041   1.5015932005   -2.8701290692
 C  14.3643527873   2.7879726476   -3.0898782494
 C  14.3270342818   3.8260002103   -2.1569981973
 C  15.0284055654   5.0051703057   -2.3814990539
 C  15.7600620735   5.1339600391   -3.5511598828
 Br  16.7418610162   6.7935019106   -3.8790156394
 C  15.8231018886   4.1175412731   -4.4935136605
 C  15.1291000356   2.9408629885   -4.2498673505
 N  14.3453262581   0.407663482   -3.1901732528
 C  13.8195040102   -0.8044047856   -3.0250410533
 C  14.6968847533   -1.9409268275   -3.3985387129
 C  14.7795191228   -3.0977185118   -2.6208908673
 C  15.6351702428   -4.1326768422   -2.9799389685
 C  16.4004761893   -3.9976447918   -4.1272961702
 Br  17.5993026553   -5.4537153541   -4.6448388351
 C  16.3469495735   -2.8572840065   -4.9159415014
 C  15.4977926013   -1.8267867403   -4.5383523584
 C  12.504729575   -0.9678306047   -2.5465928881
 C  11.8932457401   -2.2633534491   -2.4954765949
 N  11.3865580948   -3.3025437868   -2.4738599725
 C  10.077916766   -0.6644240879   -0.5370688739
 C  8.7748975495   -0.7853307883   -0.0771851913
 C  6.0313680398   -0.3177858847   1.0661335203
 C  4.7327209183   -0.4424513173   1.5318854306
 H  3.1399551635   -0.8392862336   -1.4523314796
 H  5.4540430657   -0.6269285554   -2.2659255293
 H  7.1737013872   0.8863626773   -2.5560857516
 H  9.4765921045   1.109058315   -3.3700334244
 H  13.7752031589   3.7179615322   -1.2304177029
 H  15.00237761   5.8005927154   -1.646092805
 H  16.4016942922   4.2310049882   -5.4027666103
 H  15.1743335899   2.1343083323   -4.9729896387
 H  14.2006101937   -3.1941785622   -1.7095130013
 H  15.7005061252   -5.0217614372   -2.3639447542
 H  16.9536686462   -2.7642514092   -5.8090215822
 H  15.4489593303   -0.9263996095   -5.1402298557
 H  10.8921493616   -1.1002168608   0.0331546245
 H  8.587037416   -1.3305612033   0.8417742117
 H  6.8345557459   -0.1543614987   1.7765879061
 H  4.5237509206   -0.3896563809   2.5947007163
