# Supplementary material for: Sequential closed-loop Bayesian optimization as a guide for organic molecular metallophotocatalyst formulation discovery
Source: Nat Chem. 2024 Jun 11;16(8):1286–94. doi: 10.1038/s41557-024-01546-5 (PMC11321994; doi:10.1038/s41557-024-01546-5)
Supplement: Supplementary file 2 — Containing complete dataset for BO workflow, including dataset for BO training, molecular DFT descriptors and molecular structure_XYZ. [file 41557_2024_1546_MOESM2_ESM.zip › molecular_structures_xyz/112.xyz]

55

 C  0.2012708817   0.0777414927   0.0084449798
 C  -0.1074819188   1.4114028301   0.6305368597
 C  -1.4229280243   1.7640445559   0.948114393
 C  -1.7180667062   2.9972090511   1.5057296653
 C  -0.7027546801   3.9296622492   1.748102924
 C  -1.0526171699   5.2293145535   2.3639630777
 N  -2.0164850829   5.1962304253   3.2826164073
 C  -2.397603825   6.2974013366   3.9289887877
 C  -3.5018181456   6.1269082501   4.8995936425
 C  -3.5681182832   4.9501377541   5.6541124646
 C  -4.5965752359   4.7524306768   6.5609451705
 C  -5.6034831633   5.7077266013   6.7301132304
 C  -6.7336726184   5.4714082128   7.693443896
 C  -5.5419541186   6.8704328042   5.9617016464
 C  -4.5073819321   7.0832376634   5.0595723473
 C  -1.7479185518   7.5277851722   3.6981580319
 C  -2.0194050254   8.6846168104   4.4978971618
 N  -2.2099335206   9.6229810804   5.1468598328
 C  -0.7726498076   7.6195905579   2.6981622633
 C  -0.0853985588   8.9079632235   2.4023935643
 C  1.1994790051   9.0891916135   2.8551451299
 C  1.8865485594   10.2994110424   2.6192520864
 C  1.2776607366   11.3088579067   1.9256991957
 C  -0.042755382   11.1558629056   1.4308738347
 C  -0.6780845922   12.1926289096   0.6999751728
 C  -1.9489307979   12.0340423391   0.2165004782
 C  -2.643850722   10.8240935263   0.440284788
 C  -2.0593571711   9.8037571081   1.1438242024
 C  -0.7456184215   9.9402997011   1.6649704541
 C  -0.4433522906   6.450558003   2.0041146488
 C  0.4743527449   6.5384961085   0.9077129052
 N  1.1991273498   6.6264983766   0.0105102916
 C  0.6146397254   3.5797467839   1.4435790935
 C  0.9027776426   2.3355499522   0.8969855396
 H  -0.049742663   0.0788258854   -1.0589727903
 H  -0.3805486305   -0.7228749989   0.4755025933
 H  1.262686824   -0.1686722917   0.0985064087
 H  -2.2260937485   1.0575753393   0.7570582209
 H  -2.7428183815   3.2524128171   1.7528729671
 H  -2.7971565358   4.1972157874   5.53149767
 H  -4.6213072143   3.8401330588   7.1506718458
 H  -7.4908854058   4.8128412135   7.2512326444
 H  -6.380568664   4.9879488243   8.6093320174
 H  -7.2286528292   6.407609266   7.9652238068
 H  -6.3197866777   7.6215181702   6.0657095042
 H  -4.5070805249   7.9877227011   4.4612092931
 H  1.6896860474   8.2958938442   3.4110283414
 H  2.8977301819   10.4188523524   2.9943828634
 H  1.7968122842   12.2446088967   1.7391295022
 H  -0.1310352683   13.1157711576   0.530659187
 H  -2.4260564276   12.833217956   -0.3421741256
 H  -3.6489219988   10.7022867035   0.0483601292
 H  -2.6044863577   8.8787806452   1.2994327149
 H  1.4292675325   4.2615365783   1.6614077792
 H  1.9352675579   2.0762665157   0.6811712596
