# Supplementary material for: Sequential closed-loop Bayesian optimization as a guide for organic molecular metallophotocatalyst formulation discovery
Source: Nat Chem. 2024 Jun 11;16(8):1286–94. doi: 10.1038/s41557-024-01546-5 (PMC11321994; doi:10.1038/s41557-024-01546-5)
Supplement: Supplementary file 2 — Containing complete dataset for BO workflow, including dataset for BO training, molecular DFT descriptors and molecular structure_XYZ. [file 41557_2024_1546_MOESM2_ESM.zip › molecular_structures_xyz/113.xyz]

59

 C  -0.0755672611   0.0359144324   0.2197565088
 C  -0.0807229799   1.4237943485   -0.3594613672
 C  0.8303351235   2.39025765   0.0645084388
 C  0.8197416849   3.6734211669   -0.4694519425
 C  -0.1072264068   4.0210481811   -1.4538088783
 C  -0.1322859884   5.3644256867   -2.0747086208
 N  -0.382799964   5.3939134119   -3.3828049348
 C  -0.4002613749   6.5436240879   -4.0553007893
 C  -0.7252038924   6.4436850346   -5.4958845585
 C  -1.5348198047   7.3830539807   -6.1427437311
 C  -1.8455455404   7.2345885799   -7.4863836201
 C  -1.3546784328   6.1570587817   -8.2281330271
 C  -1.6714331347   6.0260598274   -9.6924714493
 C  -0.5558351631   5.2176639488   -7.573411837
 C  -0.2516417215   5.3504346912   -6.2263201175
 C  -0.0920041854   7.7614835181   -3.4133148946
 C  0.0910482903   8.9644981929   -4.1684317958
 N  0.2680274929   9.932955361   -4.7759095924
 C  0.1147447915   7.785119469   -2.0265551556
 C  0.3793526016   9.0547099989   -1.3065630227
 C  -0.5343591178   10.1096603181   -1.368426162
 C  -0.2868634951   11.2932589761   -0.6894913245
 C  0.8822141551   11.4647097009   0.0597496547
 C  1.1474203515   12.7354979876   0.7801509228
 C  0.1048343041   13.4474204285   1.3839536743
 C  0.3533199436   14.636677881   2.0588781906
 C  1.6487867892   15.1377196574   2.1419897261
 C  2.6939350318   14.4393935685   1.5451634016
 C  2.4458567252   13.2494579422   0.8712973264
 C  1.7944048503   10.4051109984   0.1111087251
 C  1.5465644325   9.2147900311   -0.5558312554
 C  0.0611120782   6.5586214066   -1.3487049678
 C  0.1246311563   6.5479409616   0.0819759374
 N  0.1470492639   6.5502778708   1.2385900115
 C  -1.0107901518   3.0484326491   -1.8990525756
 C  -1.001676089   1.7765763179   -1.3518860966
 H  0.6756113647   -0.065195529   1.0072434993
 H  0.1395145491   -0.7112430104   -0.5523477126
 H  -1.0526315087   -0.2159712148   0.6460753144
 H  1.5667477937   2.1352037826   0.8211471815
 H  1.5604027573   4.3911266169   -0.133985399
 H  -1.9546764295   8.2173978785   -5.5914259868
 H  -2.4891763931   7.9658178778   -7.9676330616
 H  -2.7225870378   6.2547294929   -9.8935794204
 H  -1.0704948739   6.7264445106   -10.2846892618
 H  -1.4607693547   5.0174258823   -10.0576982902
 H  -0.168538553   4.3673577611   -8.127549439
 H  0.3642494258   4.6075839029   -5.7310729643
 H  -1.4495340272   10.0015585917   -1.9417797777
 H  -1.0065629098   12.1022475325   -0.7596577561
 H  -0.9072010067   13.0566702198   1.3431787517
 H  -0.4684607792   15.1702459062   2.5270568859
 H  1.8427690838   16.067115118   2.6688801313
 H  3.7076011578   14.8252403278   1.5982057153
 H  3.2667343222   12.7242960872   0.3928320736
 H  2.7033619503   10.5031690566   0.6955197995
 H  2.2709172639   8.4083987686   -0.5008956092
 H  -1.7273241329   3.3049792076   -2.6717948601
 H  -1.7206770247   1.0395441871   -1.6993406152
