# Supplementary material for: Sequential closed-loop Bayesian optimization as a guide for organic molecular metallophotocatalyst formulation discovery
Source: Nat Chem. 2024 Jun 11;16(8):1286–94. doi: 10.1038/s41557-024-01546-5 (PMC11321994; doi:10.1038/s41557-024-01546-5)
Supplement: Supplementary file 2 — Containing complete dataset for BO workflow, including dataset for BO training, molecular DFT descriptors and molecular structure_XYZ. [file 41557_2024_1546_MOESM2_ESM.zip › molecular_structures_xyz/114.xyz]

59

 C  0.014663269   -0.0679030013   0.6471245907
 C  -0.051638275   -1.2379413979   -0.2952589615
 C  0.8889622805   -2.270365886   -0.217333226
 C  0.8420147981   -3.3478118126   -1.0862373053
 C  -0.1408879123   -3.4178300262   -2.0802673394
 C  -0.1724758235   -4.5954824107   -2.9788171485
 N  0.0768992585   -5.7717063246   -2.4030396759
 C  0.0502087849   -6.9035324619   -3.1061711787
 C  0.3261447303   -8.143865873   -2.3449991344
 C  -0.3920628317   -9.3228245819   -2.5549688739
 C  -0.122412295   -10.4547423671   -1.7955752501
 C  0.8714638867   -10.4488827544   -0.8171262937
 C  1.1862508372   -11.68396417   -0.0192902832
 C  1.5795044239   -9.2618143188   -0.605176777
 C  1.307661162   -8.1244856626   -1.3478214941
 C  -0.2083295329   -6.8869614636   -4.4926737192
 C  -0.1371235893   -8.0808615049   -5.2819727324
 N  -0.0627893276   -9.0351413723   -5.9313814347
 C  -0.4541751679   -5.671199233   -5.1412545226
 C  -0.707530389   -5.6207245841   -6.6066289557
 C  -1.9252262251   -6.0496038938   -7.0967222397
 C  -2.248050936   -6.0250610951   -8.4758742246
 C  -1.3111330029   -5.5649560707   -9.3632650946
 C  -0.0622611213   -5.1366101269   -8.8694154176
 C  0.7978812354   -4.7054259597   -9.9004616332
 C  2.0544957919   -4.2685319634   -9.5720369958
 C  2.4410166965   -4.2711002303   -8.2067147812
 C  1.6021869489   -4.6914163444   -7.1991030807
 C  0.2925228915   -5.1430067737   -7.5100483344
 C  0.0806867958   -4.8398447495   -11.2265047192
 C  -1.3245728896   -5.4105080842   -10.8677032708
 C  -0.437026772   -4.5085057639   -4.3608927829
 C  -0.6417632058   -3.247013948   -5.0082293048
 N  -0.7972305218   -2.2378732442   -5.55165598
 C  -1.0888578461   -2.3961635006   -2.1573699274
 C  -1.042680107   -1.3258416296   -1.2718482797
 H  0.133490431   -0.3997676464   1.6836450405
 H  -0.8874434933   0.5463173308   0.5843743726
 H  0.8728542929   0.5732298052   0.4142523877
 H  1.6672409727   -2.227934645   0.539880709
 H  1.5754714888   -4.1429608448   -1.0061248923
 H  -1.189488625   -9.3576423937   -3.2892347263
 H  -0.7024395357   -11.3577879745   -1.9629283927
 H  0.3704995307   -12.410101007   -0.0698163762
 H  2.0902319659   -12.1737453757   -0.4006110938
 H  1.3696151928   -11.4423529217   1.0321911466
 H  2.353406643   -9.2301963618   0.156988604
 H  1.8625246208   -7.2105746607   -1.1650292248
 H  -2.6719345455   -6.4124153403   -6.396340218
 H  -3.2255707105   -6.3694604735   -8.7993954244
 H  2.7557066659   -3.9272353693   -10.3280512802
 H  3.4395060288   -3.9296588597   -7.9492703198
 H  1.9486185814   -4.680539812   -6.1705800306
 H  0.6235342224   -5.5069004078   -11.9036044843
 H  0.0035543984   -3.873094099   -11.7340066653
 H  -1.5075926513   -6.3707077511   -11.3601883159
 H  -2.1263692595   -4.7370034006   -11.1865135538
 H  -1.8907568743   -2.4429051544   -2.8858993128
 H  -1.7980953594   -0.5481880522   -1.3387821669
