# Supplementary material for: Sequential closed-loop Bayesian optimization as a guide for organic molecular metallophotocatalyst formulation discovery
Source: Nat Chem. 2024 Jun 11;16(8):1286–94. doi: 10.1038/s41557-024-01546-5 (PMC11321994; doi:10.1038/s41557-024-01546-5)
Supplement: Supplementary file 2 — Containing complete dataset for BO workflow, including dataset for BO training, molecular DFT descriptors and molecular structure_XYZ. [file 41557_2024_1546_MOESM2_ESM.zip › molecular_structures_xyz/115.xyz]

61

 C  1.731162219   -0.0617574884   0.3267547516
 C  1.0673744748   -0.8065828277   1.4518829919
 C  0.3610601686   -1.9883825711   1.2031573853
 C  -0.2452260595   -2.6888055459   2.2321677275
 C  -0.1820905459   -2.2154912036   3.5483373739
 C  -0.8254821573   -3.0003681968   4.6255500303
 N  -0.7399845676   -4.3249944393   4.5108556
 C  -1.2522702494   -5.1357161369   5.4356874676
 C  -1.1224603578   -6.5855163889   5.1681482859
 C  0.0454514999   -7.0627854695   4.561237551
 C  0.1911618583   -8.4105341794   4.2792433624
 C  -0.8268061254   -9.3241172712   4.5731476759
 C  -0.6543745685   -10.7859741892   4.2658165208
 C  -1.9964711234   -8.8390377437   5.1567266956
 C  -2.1463511058   -7.4900911176   5.4558476473
 C  -1.8527239708   -4.6106559063   6.5993699701
 C  -2.2702071798   -5.4546485597   7.6787856125
 N  -2.594967441   -6.1200155365   8.5674794354
 C  -2.0163782714   -3.2276776094   6.7307370979
 C  -2.7000536292   -2.639850975   7.9199638308
 C  -1.9336529956   -2.2455769412   9.0316116102
 C  -0.5096369731   -2.3844521864   9.0853061401
 C  0.1919803874   -1.9869631198   10.1834678635
 C  -0.4711798084   -1.4233244028   11.3106445642
 C  -1.8239613315   -1.277250814   11.3015389521
 C  -2.5992171868   -1.6807077462   10.1700696584
 C  -3.9844400246   -1.5354865104   10.1541918914
 C  -4.7474666148   -1.9252521367   9.0559866846
 C  -6.1690115173   -1.7729996162   9.048748069
 C  -6.9079544656   -2.1547199528   7.9718592245
 C  -6.2664442317   -2.7128897471   6.8295319772
 C  -4.9141031572   -2.8749228612   6.7957455265
 C  -4.0986721956   -2.4905190065   7.9080840989
 C  -1.5163069852   -2.4153363631   5.7076169305
 C  -1.7578901377   -1.0050180962   5.7739770781
 N  -1.9785060771   0.1288974929   5.8333457446
 C  0.52748305   -1.0408275971   3.8050941792
 C  1.1443062154   -0.351756379   2.7675650459
 H  2.1829593899   0.8699600227   0.6767240663
 H  1.0117762708   0.1827611377   -0.4621346728
 H  2.5190859256   -0.6678786869   -0.1344351633
 H  0.288250095   -2.362827819   0.1856202391
 H  -0.7844266681   -3.6065864574   2.0238092517
 H  0.8413629909   -6.3660633873   4.3212892651
 H  1.1103059587   -8.7646425992   3.8202739176
 H  -0.3677076914   -10.9389049274   3.2199779938
 H  0.1379619445   -11.2246803613   4.8829981934
 H  -1.5749354714   -11.3446470156   4.4535154976
 H  -2.8093370541   -9.525601714   5.3752165037
 H  -3.0810899823   -7.1447684785   5.8841745537
 H  0.0161305021   -2.8133135839   8.2392284845
 H  1.2715033586   -2.100534841   10.2036881428
 H  0.1101441012   -1.1139388178   12.1735222172
 H  -2.3455679939   -0.850686999   12.1535985253
 H  -4.482331639   -1.1073783935   11.0202924723
 H  -6.6423403927   -1.3440805257   9.9273969603
 H  -7.9869179222   -2.0362099141   7.9746333701
 H  -6.8666635751   -3.0114366195   5.97555087
 H  -4.4467232039   -3.2999952231   5.9142299329
 H  0.6314690215   -0.6715713611   4.8196229206
 H  1.701833217   0.5539659046   2.9882342053
