# Supplementary material for: Sequential closed-loop Bayesian optimization as a guide for organic molecular metallophotocatalyst formulation discovery
Source: Nat Chem. 2024 Jun 11;16(8):1286–94. doi: 10.1038/s41557-024-01546-5 (PMC11321994; doi:10.1038/s41557-024-01546-5)
Supplement: Supplementary file 2 — Containing complete dataset for BO workflow, including dataset for BO training, molecular DFT descriptors and molecular structure_XYZ. [file 41557_2024_1546_MOESM2_ESM.zip › molecular_structures_xyz/116.xyz]

51

 C  0.9444627792   0.4577833113   0.3021995277
 C  -0.243253274   0.3702758898   0.1195820657
 C  -1.6560471405   0.2656280954   -0.097439379
 C  -2.1499789539   -0.315305102   -1.2712704069
 C  -3.5164451628   -0.4220281181   -1.4768396297
 C  -4.4129856079   0.0583505867   -0.5196307362
 C  -5.8782826146   -0.0481386445   -0.7405783904
 C  -6.5076828957   -1.2912548828   -0.8886697315
 C  -5.7166101222   -2.4844673091   -0.8312072078
 N  -5.0661255865   -3.4399721615   -0.790306276
 C  -7.8957029279   -1.3483495795   -1.1322774065
 C  -8.6385513443   -2.6172626898   -1.3168096485
 C  -8.4270853277   -3.7328471031   -0.5051227044
 C  -9.1700240144   -4.891930305   -0.696394653
 C  -10.1325572549   -4.9761388304   -1.7015690512
 C  -10.9169425852   -6.2389882662   -1.9283659652
 C  -10.3466306072   -3.8505713726   -2.5038371532
 C  -9.6214622552   -2.6865629919   -2.3108296566
 N  -8.6220119456   -0.2349426346   -1.2241306669
 C  -8.0655200687   0.9652567713   -1.0645545662
 C  -8.9842995887   2.1221915503   -1.1667278353
 C  -8.9002698341   3.2165437362   -0.3038956536
 C  -9.803306068   4.2671614642   -0.4112776908
 C  -10.804855318   4.26302484   -1.381633056
 C  -11.7628820588   5.4140118888   -1.5183192853
 C  -10.8898019184   3.1584893248   -2.2354433125
 C  -10.002832743   2.1002762305   -2.1262588586
 C  -6.6805935917   1.0965288827   -0.8331055621
 C  -6.0564256361   2.3859475042   -0.7988094884
 N  -5.5378089267   3.4198039775   -0.7936040578
 C  -3.9218045874   0.6457871806   0.6487071652
 C  -2.5560252553   0.7437575218   0.862163915
 H  1.9995858401   0.5353966685   0.4638692454
 H  -1.4582623051   -0.6823755622   -2.021589142
 H  -3.8879049541   -0.8691345201   -2.393052626
 H  -7.7046234845   -3.6964490534   0.3027327757
 H  -9.0007481026   -5.744800961   -0.0453178024
 H  -10.5916532065   -6.7405192192   -2.8473714744
 H  -10.7886060875   -6.9424890709   -1.1015549466
 H  -11.9854823121   -6.0280120267   -2.0384420463
 H  -11.0965092579   -3.8890447237   -3.289366764
 H  -9.8061600014   -1.8211143709   -2.9382184776
 H  -8.151069406   3.2425170068   0.4798415928
 H  -9.7308151462   5.1028584321   0.2788477024
 H  -11.733271016   6.0642005842   -0.639968547
 H  -11.514652416   6.0254932521   -2.3938955426
 H  -12.7905190651   5.061917159   -1.6526508862
 H  -11.6663909401   3.1287085446   -2.9948972471
 H  -10.0878087424   1.2486751989   -2.7926905382
 H  -4.6110855669   1.0164185056   1.400511513
 H  -2.1801713934   1.1921953915   1.7753185669
