# Supplementary material for: Sequential closed-loop Bayesian optimization as a guide for organic molecular metallophotocatalyst formulation discovery
Source: Nat Chem. 2024 Jun 11;16(8):1286–94. doi: 10.1038/s41557-024-01546-5 (PMC11321994; doi:10.1038/s41557-024-01546-5)
Supplement: Supplementary file 2 — Containing complete dataset for BO workflow, including dataset for BO training, molecular DFT descriptors and molecular structure_XYZ. [file 41557_2024_1546_MOESM2_ESM.zip › molecular_structures_xyz/117.xyz]

55

 C  0.6641566809   -0.229870958   0.3272746199
 C  0.2677268711   1.169984383   0.7069622579
 C  -1.0777017279   1.5441658082   0.7645053493
 C  -1.4469952905   2.839289135   1.0918342286
 C  -0.4751124531   3.810129894   1.3557902041
 C  -0.9039241919   5.1786597357   1.721436557
 N  -1.9953636668   5.2630777243   2.4804116612
 C  -2.4562602407   6.4410806598   2.8974085052
 C  -3.6978281949   6.3970892314   3.7023451502
 C  -3.8939303507   5.3345686214   4.592970694
 C  -5.0534899131   5.2517213492   5.3451413251
 C  -6.0646965909   6.2106168249   5.2216954132
 C  -7.3254762233   6.1008524319   6.0339126294
 C  -5.8721811116   7.2553795347   4.3187456037
 C  -4.7058961012   7.3538457633   3.5693726211
 C  -1.7631709893   7.6342804701   2.6007246351
 C  -2.1327701376   8.8719065589   3.220370847
 N  -2.4113320879   9.8653844431   3.7435453255
 C  -0.6493341518   7.598548498   1.7501346072
 C  0.0694579274   8.8376209623   1.3641905025
 C  1.4590602168   8.9645481421   1.6364185003
 C  2.1293722401   10.1042226183   1.2896418375
 C  1.4621490646   11.1754570215   0.6411314301
 C  2.1347301349   12.3655418164   0.2635964872
 C  1.4584236097   13.3789274094   -0.3630593515
 C  0.0768687179   13.2530909659   -0.6428859157
 C  -0.5995061977   12.1158927666   -0.2895778748
 C  0.0739046306   11.0499646529   0.3618099096
 C  -0.6013162369   9.864786071   0.7434913553
 C  -0.2382064195   6.3420262525   1.2827560301
 C  0.8033341707   6.2688251213   0.3024286677
 N  1.6257349245   6.2229170644   -0.509882046
 C  0.8716461791   3.4397526751   1.3126948878
 C  1.2318671051   2.1366161973   0.9966716356
 H  0.7498427605   -0.3271382983   -0.7618058049
 H  -0.0793325601   -0.9593958744   0.6612150503
 H  1.6329227176   -0.5002831194   0.7566020455
 H  -1.846764974   0.8066042456   0.552206956
 H  -2.4957904932   3.1115337822   1.1391720995
 H  -3.122274259   4.5794041392   4.6957749259
 H  -5.1812152297   4.4278577776   6.0421619078
 H  -7.8923341894   5.2041852391   5.7586826274
 H  -7.1002372652   6.0218456322   7.102784483
 H  -7.9735649562   6.968323933   5.8847118355
 H  -6.6494823078   8.0035112354   4.1929112515
 H  -4.6027449617   8.1665561139   2.8588853089
 H  1.9799262894   8.1569636178   2.1404581596
 H  3.1882052822   10.2036087345   1.5102013708
 H  3.1953304608   12.4571593974   0.4801384327
 H  1.9812460839   14.2863835076   -0.649403594
 H  -0.4445140242   14.0651463013   -1.1401951567
 H  -1.6601204855   12.0124678211   -0.5005715101
 H  -1.6606243301   9.7745012228   0.5210644276
 H  1.6471009792   4.1570651716   1.5588811549
 H  2.2832752663   1.863809574   0.9833857385
