# Supplementary material for: Sequential closed-loop Bayesian optimization as a guide for organic molecular metallophotocatalyst formulation discovery
Source: Nat Chem. 2024 Jun 11;16(8):1286–94. doi: 10.1038/s41557-024-01546-5 (PMC11321994; doi:10.1038/s41557-024-01546-5)
Supplement: Supplementary file 2 — Containing complete dataset for BO workflow, including dataset for BO training, molecular DFT descriptors and molecular structure_XYZ. [file 41557_2024_1546_MOESM2_ESM.zip › molecular_structures_xyz/118.xyz]

59

 C  1.3176209229   -0.2736237662   -0.1311419956
 C  0.9934167508   -1.551937501   -0.8535789044
 C  1.6732075379   -2.736041649   -0.5520106561
 C  1.3928739059   -3.9133946997   -1.2264328553
 C  0.4321335325   -3.9385062389   -2.2431418853
 C  0.1431599787   -5.2182907866   -2.9303872231
 N  0.1152694169   -6.3015124322   -2.1548328535
 C  -0.1515527344   -7.5035847725   -2.6642185212
 C  -0.1770536907   -8.6224533233   -1.6923984353
 C  -1.1685974081   -9.6048348987   -1.7127790254
 C  -1.176033261   -10.6156663481   -0.7589250134
 C  -0.1967941344   -10.6822707053   0.2313741932
 C  -0.1880752191   -11.7910900525   1.2472668441
 C  0.7874469268   -9.688687498   0.2517463566
 C  0.7941215287   -8.6691779536   -0.6858699163
 C  -0.3858853907   -7.6724865462   -4.0445327255
 C  -0.6172481226   -8.9744841708   -4.5963623874
 N  -0.7895857266   -10.0227940535   -5.0542198315
 C  -0.3503847975   -6.5613559816   -4.8990260723
 C  -0.5750895449   -6.698990698   -6.3609409136
 C  -1.613906729   -5.9987667866   -6.9780073462
 C  -1.8188238877   -6.1392706436   -8.3442897301
 C  -0.995699326   -6.9671279414   -9.0971274606
 C  0.0512818025   -7.6735127342   -8.4967275495
 C  0.9282608739   -8.5696038406   -9.2925627405
 C  1.3181255896   -8.2246575813   -10.5909532134
 C  2.1361078746   -9.0674995856   -11.3343110429
 C  2.5788072015   -10.270602239   -10.7931706246
 C  2.1961022436   -10.6251196061   -9.5031360398
 C  1.3779089514   -9.7827983534   -8.7595714473
 C  0.2501359874   -7.5261979984   -7.1222930995
 C  -0.0758771136   -5.3149927357   -4.320143824
 C  0.0875883719   -4.1733457222   -5.1705446359
 N  0.2434450892   -3.262175577   -5.8658144082
 C  -0.2588245524   -2.7623203177   -2.5420313901
 C  0.0184245679   -1.5898055337   -1.85042513
 H  1.5046865326   -0.4534819849   0.931894431
 H  0.5053703261   0.4526496828   -0.2215151423
 H  2.2219620976   0.1883332713   -0.5450935742
 H  2.4313424286   -2.733488066   0.2263491935
 H  1.9250666483   -4.8243853803   -0.974329775
 H  -1.9619737822   -9.5704609355   -2.451466498
 H  -1.9645656683   -11.3623012564   -0.7824207211
 H  -1.1290530913   -12.3475328552   1.2386330153
 H  0.6216333454   -12.5014062743   1.0428669491
 H  -0.0269844291   -11.4023027339   2.2578238623
 H  1.5572470987   -9.7148506549   1.0182865778
 H  1.5606261401   -7.9023742056   -0.6492791789
 H  -2.2661655391   -5.3616325671   -6.3895531597
 H  -2.6340732859   -5.6072407109   -8.8241071178
 H  -1.1802335403   -7.0827517036   -10.1604287902
 H  0.993730415   -7.279742122   -11.0161268785
 H  2.4334830115   -8.7792389157   -12.3381670038
 H  3.2177271896   -10.9288678172   -11.3740907043
 H  2.5288105639   -11.5659617597   -9.0749279746
 H  1.064629207   -10.0803702147   -7.7630633697
 H  1.076771868   -8.041224003   -6.6445973611
 H  -1.0414131058   -2.7604042227   -3.2929129898
 H  -0.5403018467   -0.6885232984   -2.0859522861
