# Supplementary material for: Sequential closed-loop Bayesian optimization as a guide for organic molecular metallophotocatalyst formulation discovery
Source: Nat Chem. 2024 Jun 11;16(8):1286–94. doi: 10.1038/s41557-024-01546-5 (PMC11321994; doi:10.1038/s41557-024-01546-5)
Supplement: Supplementary file 2 — Containing complete dataset for BO workflow, including dataset for BO training, molecular DFT descriptors and molecular structure_XYZ. [file 41557_2024_1546_MOESM2_ESM.zip › molecular_structures_xyz/119.xyz]

59

 C  3.1279010116   -1.0536817856   -3.1193403328
 O  2.8658200964   -0.0611745839   -2.1373393808
 C  3.007359732   1.2419251237   -2.4749239969
 C  3.3998875474   1.673654057   -3.7681040693
 C  3.521653664   3.0125130817   -4.032587343
 C  3.2645851961   3.9864522322   -3.0380122453
 C  3.3922189947   5.3724703789   -3.2946975783
 C  3.125561189   6.3012644987   -2.3165787223
 C  3.2509321571   7.7498156682   -2.6022568325
 C  2.1784426607   8.6308429349   -2.3970641046
 C  0.8958692015   8.0997943298   -2.0444660474
 N  -0.1429492569   7.6595671439   -1.7885542493
 C  2.3520562425   10.0124564761   -2.6192686419
 C  1.3053798517   11.0188929274   -2.332132373
 C  0.5089048577   10.9553217161   -1.18633723
 C  -0.4406722643   11.9374494858   -0.9354635675
 C  -0.630589461   13.0012546916   -1.8178735418
 C  -1.6841275899   14.0434474858   -1.5632284734
 C  0.1785214084   13.0651819127   -2.9563634557
 C  1.1373646295   12.0971724742   -3.2078515164
 N  3.484506659   10.4831929077   -3.139311141
 C  4.5078230987   9.6735413611   -3.4067590323
 C  5.6939563933   10.3156693646   -4.0168054936
 C  6.0516401208   11.6074524537   -3.6140142621
 C  7.1428177214   12.2448777251   -4.1813348901
 C  7.9023878804   11.6258211896   -5.1790489641
 C  9.0967020845   12.3179345505   -5.7753620194
 C  7.526422356   10.3479878342   -5.5931993548
 C  6.4415607414   9.6959874529   -5.0206467145
 C  4.4468603294   8.3005829746   -3.0861223326
 C  5.616065292   7.4768734576   -3.1691442656
 N  6.5679612343   6.8203771073   -3.2063810413
 C  2.7235115452   5.860674213   -1.0237150768
 C  2.6070915209   4.5285193505   -0.747121287
 C  2.8683683388   3.5479267661   -1.7435031485
 C  2.7478867005   2.1672275063   -1.486783116
 H  2.9535051904   -2.0117036212   -2.6279909539
 H  4.1659045024   -1.0119572869   -3.4666269357
 H  2.4515890308   -0.9612192978   -3.9759272639
 H  3.6044258161   0.9521166456   -4.5493619195
 H  3.8228485898   3.3416118262   -5.0229927502
 H  3.6875818245   5.6907509073   -4.2903537529
 H  0.6472077332   10.1574821518   -0.4646172824
 H  -1.0401162375   11.8792767549   -0.0314527373
 H  -2.5862847036   13.8356399027   -2.1511032353
 H  -1.9756978785   14.0668409933   -0.5097145332
 H  -1.3353791865   15.0405553031   -1.8485667207
 H  0.0549095062   13.8891475083   -3.6538456319
 H  1.761836583   12.1650173254   -4.0920638165
 H  5.4684421329   12.1043536312   -2.8463657118
 H  7.4119065649   13.2433870395   -3.8477440659
 H  8.8929958158   13.3779510858   -5.9557411949
 H  9.9561308416   12.2652361076   -5.096375322
 H  9.3938963498   11.8572250099   -6.7212749647
 H  8.08637388   9.8555311509   -6.3830359714
 H  6.1627775976   8.7137487366   -5.386219945
 H  2.5305113194   6.5942342454   -0.2475349801
 H  2.3134223289   4.2008037873   0.2457587163
 H  2.4474505139   1.8219136291   -0.5025331849
