# Supplementary material for: Sequential closed-loop Bayesian optimization as a guide for organic molecular metallophotocatalyst formulation discovery
Source: Nat Chem. 2024 Jun 11;16(8):1286–94. doi: 10.1038/s41557-024-01546-5 (PMC11321994; doi:10.1038/s41557-024-01546-5)
Supplement: Supplementary file 2 — Containing complete dataset for BO workflow, including dataset for BO training, molecular DFT descriptors and molecular structure_XYZ. [file 41557_2024_1546_MOESM2_ESM.zip › molecular_structures_xyz/120.xyz]

59

 C  -0.3611240308   -0.0668805074   -0.0399955172
 O  0.7079288299   -0.6361278535   0.7042279269
 C  0.9204345539   -1.9634979239   0.6033345159
 C  0.1726954156   -2.8146015985   -0.1743054223
 C  0.4875008522   -4.1875127263   -0.2067663709
 C  1.5337561696   -4.7121895191   0.5107468558
 C  1.8255458371   -6.1648420016   0.3957653306
 C  2.9695027941   -6.6346803204   -0.2639841959
 C  3.8209912838   -5.6875773421   -0.919053097
 N  4.4851846934   -4.91207309   -1.4627478908
 C  3.2232133021   -8.0201193539   -0.3269970263
 C  4.4518180866   -8.5972087098   -0.9167539246
 C  5.7108388594   -8.0242343599   -0.7195857591
 C  6.8446160627   -8.617176482   -1.2592952018
 C  6.7586223005   -9.7868513849   -2.0154842365
 C  7.984022884   -10.4046958973   -2.6297761774
 C  5.4974088329   -10.3608775937   -2.1990083859
 C  4.3621139034   -9.7832754298   -1.6532021826
 N  2.3293205315   -8.8970764138   0.1294077046
 C  1.1999571494   -8.4948068305   0.7093829067
 C  0.2753104567   -9.5687195121   1.137185409
 C  0.8047949894   -10.7606755995   1.6447966428
 C  -0.0324339745   -11.7929996351   2.0351422138
 C  -1.4212365924   -11.6802769209   1.9168995979
 C  -2.3235072398   -12.7978037336   2.3617300396
 C  -1.9417562814   -10.4992450803   1.3878142831
 C  -1.1104857489   -9.4538123006   1.0059634512
 C  0.94508646   -7.121968126   0.9149757281
 C  -0.1706097544   -6.6794743007   1.6970989206
 N  -1.0541673814   -6.3163076967   2.3495840262
 C  2.3196992504   -3.8514186723   1.3446148169
 C  3.3836089308   -4.3244732444   2.1549263094
 C  4.1074148198   -3.4678592304   2.9440131971
 C  3.8044291122   -2.09119924   2.9697240304
 C  2.7741162226   -1.6027034866   2.2088333172
 C  2.0097090586   -2.4653932213   1.3871436749
 H  -0.3521016535   0.998611768   0.1909761225
 H  -1.3233410795   -0.4964609886   0.2576638979
 H  -0.2133728326   -0.2081707042   -1.1158087831
 H  -0.6550429215   -2.4518557306   -0.7697980372
 H  -0.11113151   -4.8399733937   -0.8351584101
 H  5.8202339472   -7.1313484793   -0.1137723421
 H  7.8165992263   -8.1658388408   -1.0815064339
 H  8.1204205462   -10.0549047712   -3.6602659273
 H  8.8864769964   -10.1395688432   -2.0719612589
 H  7.9054885063   -11.495219117   -2.664983862
 H  5.4063811407   -11.2765733598   -2.7766798946
 H  3.3918499401   -10.2456727488   -1.7984938029
 H  1.8802777929   -10.8668111133   1.7366655577
 H  0.3969561136   -12.7066265704   2.4371938766
 H  -1.918807882   -13.7735977486   2.076080309
 H  -2.4314578781   -12.7997270853   3.4529758907
 H  -3.3234451359   -12.6986703141   1.9309444228
 H  -3.0160619749   -10.3966828011   1.264144126
 H  -1.5498800624   -8.5612051238   0.5742678286
 H  3.6217690749   -5.3826553006   2.1572946641
 H  4.9167276304   -3.8534193788   3.5563977525
 H  4.3843881109   -1.4214193916   3.596862446
 H  2.5269532656   -0.5480746245   2.2277163477
