# Supplementary material for: Sequential closed-loop Bayesian optimization as a guide for organic molecular metallophotocatalyst formulation discovery
Source: Nat Chem. 2024 Jun 11;16(8):1286–94. doi: 10.1038/s41557-024-01546-5 (PMC11321994; doi:10.1038/s41557-024-01546-5)
Supplement: Supplementary file 2 — Containing complete dataset for BO workflow, including dataset for BO training, molecular DFT descriptors and molecular structure_XYZ. [file 41557_2024_1546_MOESM2_ESM.zip › molecular_structures_xyz/121.xyz]

71

 C  1.2040708882   -0.0722192059   1.5364561482
 C  0.6444060815   -1.4652158198   1.4470405898
 C  1.077645648   -2.3445357711   0.4493079905
 C  0.5609815434   -3.6258269235   0.3517723216
 C  -0.4264339926   -4.0649256876   1.2413130861
 C  -0.9396167937   -5.4499840133   1.1131712376
 N  -0.0226671343   -6.3812424587   0.8521744552
 C  -0.3640069038   -7.6632507661   0.7260403241
 C  0.7495398405   -8.6039975919   0.4626707698
 C  0.8288896828   -9.8530866281   1.0810878833
 C  1.9079277276   -10.6930023917   0.833466194
 C  2.9292017029   -10.3193018254   -0.0394316942
 C  4.08210442   -11.2397699113   -0.3310144264
 C  2.848680948   -9.062106054   -0.6470439363
 C  1.7838770829   -8.212857418   -0.3950598957
 C  -1.7109543516   -8.0683864977   0.8207177847
 C  -2.0917371751   -9.4193616406   0.5321057328
 N  -2.4086245798   -10.501493005   0.2736811952
 C  -2.711278074   -7.1213260937   1.0864504115
 C  -4.1372972605   -7.5135090839   1.1741165641
 C  -4.5568520956   -8.4665039286   2.1065422073
 C  -5.8874101966   -8.838562703   2.1955473165
 C  -6.8474098123   -8.268723301   1.3476290368
 N  -8.1976377255   -8.6433227318   1.4359865167
 C  -8.7634214342   -9.0301791704   2.683095471
 C  -8.5463804536   -8.2627353752   3.8301721277
 C  -9.1069146853   -8.6460054986   5.0424783868
 C  -9.9050477209   -9.7834654322   5.1229061353
 C  -10.1314471121   -10.5415364569   3.9781164063
 C  -9.5586814251   -10.1751965558   2.7660081622
 C  -9.0296803655   -8.6385396378   0.2815779197
 C  -8.5938876057   -9.2232217349   -0.9100781852
 C  -9.4148806493   -9.2174879546   -2.0311026232
 C  -10.6842252565   -8.6493404067   -1.9735463263
 C  -11.1234422665   -8.0775058758   -0.783356736
 C  -10.3007284361   -8.0624991932   0.3366296627
 C  -6.4256147184   -7.3164100837   0.4093960534
 C  -5.0937003337   -6.9467857659   0.3272548823
 C  -2.3023371487   -5.787943038   1.242098829
 C  -3.2889611184   -4.7814995058   1.4992022045
 N  -4.0920754337   -3.9740426416   1.7020693467
 C  -0.8556734308   -3.1965620967   2.2460365487
 C  -0.3209187234   -1.9173070754   2.3455974585
 H  0.9173832121   0.4137254736   2.47275844
 H  0.837670302   0.5494835297   0.7111817706
 H  2.2969778718   -0.0789178854   1.4728279494
 H  1.8345076894   -2.0180894426   -0.2588635692
 H  0.9149344134   -4.2965206669   -0.4238761349
 H  0.066298853   -10.1667558925   1.7856242673
 H  1.9587855507   -11.6549811141   1.3354302306
 H  4.1265527908   -12.0632590519   0.3866160742
 H  3.989461764   -11.6752817046   -1.3329261519
 H  5.0359995484   -10.7037332312   -0.3003018712
 H  3.6360749261   -8.7452715899   -1.3256052685
 H  1.7413941938   -7.2385503634   -0.8699399471
 H  -3.8353840076   -8.9223564696   2.7774709336
 H  -6.1840546885   -9.5823604581   2.9256917971
 H  -7.939172377   -7.3655205879   3.7689000212
 H  -8.9289589695   -8.0411252921   5.9265916365
 H  -10.3482930191   -10.0755396596   6.0697749865
 H  -10.7487147724   -11.4335783147   4.027775842
 H  -9.7264769442   -10.7762782176   1.8783857583
 H  -7.6118714732   -9.6826682861   -0.9549325966
 H  -9.0631018901   -9.6741868105   -2.9513634538
 H  -11.3264287669   -8.6539251426   -2.8486887881
 H  -12.1098395832   -7.6270138299   -0.7259710521
 H  -10.6414492801   -7.6036201252   1.2589495468
 H  -7.1465347545   -6.8575953699   -0.2569673108
 H  -4.7963768986   -6.2104937873   -0.412682461
 H  -1.5870583436   -3.5211277615   2.9777916608
 H  -0.6579764999   -1.2613529974   3.1431641528
