# Supplementary material for: Sequential closed-loop Bayesian optimization as a guide for organic molecular metallophotocatalyst formulation discovery
Source: Nat Chem. 2024 Jun 11;16(8):1286–94. doi: 10.1038/s41557-024-01546-5 (PMC11321994; doi:10.1038/s41557-024-01546-5)
Supplement: Supplementary file 2 — Containing complete dataset for BO workflow, including dataset for BO training, molecular DFT descriptors and molecular structure_XYZ. [file 41557_2024_1546_MOESM2_ESM.zip › molecular_structures_xyz/122.xyz]

72

 C  1.1959968152   -0.2509453835   0.1076287509
 C  0.9120075786   -1.4753571716   -0.7178672534
 C  1.5867943127   -2.6751644058   -0.4720436634
 C  1.3445882462   -3.8025298886   -1.2401579536
 C  0.4289534222   -3.7592035986   -2.2971207978
 C  0.1804785284   -4.9874140209   -3.0876498532
 N  0.1264816648   -6.123975473   -2.3936829631
 C  -0.1111565948   -7.2860359855   -3.0016287159
 C  -0.160024161   -8.4737047438   -2.1146454468
 C  -1.1436199488   -9.4572949835   -2.2325968202
 C  -1.1700889894   -10.5340650026   -1.3542234104
 C  -0.2175394806   -10.6673501415   -0.3446858743
 C  -0.2270105863   -11.8489732311   0.585502057
 C  0.7583854211   -9.6728476305   -0.2256939899
 C  0.7833665927   -8.58844769   -1.0874440312
 C  -0.2905247518   -7.3531670356   -4.3986004174
 C  -0.5198882126   -8.6092598437   -5.0481995076
 N  -0.701078612   -9.6225731672   -5.5759717723
 C  -0.2148623188   -6.1850165061   -5.1725950543
 C  -0.3603807309   -6.2144058134   -6.6479964497
 C  -1.3612194675   -5.4375786048   -7.2655533597
 C  -1.5360534025   -5.4361685677   -8.637833485
 C  -0.6741154415   -6.2214361252   -9.4049572567
 C  0.3390732063   -7.0032564017   -8.8055262347
 C  0.4894834408   -7.0016025114   -7.4231380846
 C  1.0344478461   -7.6709174245   -9.8850373886
 C  2.1093758545   -8.5593097657   -9.9357187725
 C  2.5376303216   -9.0241830702   -11.1696344792
 C  1.898014648   -8.6120061048   -12.3479320078
 C  0.8262409798   -7.7314990492   -12.3232947366
 C  0.4035507523   -7.260140006   -11.0797819381
 N  -0.6265222342   -6.3803815934   -10.773272271
 C  -1.4884421253   -5.6947201928   -11.7181644655
 C  -2.881053864   -6.2823261641   -11.8352128766
 C  -3.9774303355   -5.4339319332   -11.9833012258
 C  -5.2602806703   -5.9520285729   -12.1347201473
 C  -5.460559818   -7.3283159573   -12.1317715855
 C  -4.3710388999   -8.1815435745   -11.9785971612
 C  -3.0895313355   -7.6618878859   -11.8326792933
 C  0.0292305399   -4.9842617187   -4.4891622707
 C  0.2377030445   -3.7837619627   -5.2432247251
 N  0.4324269803   -2.8226433453   -5.8568895837
 C  -0.2572915137   -2.5676843584   -2.5407759774
 C  -0.0187377202   -1.4460881057   -1.7563093551
 H  1.3199106216   -0.5037207221   1.1651074277
 H  0.3919399322   0.4847004272   0.0201608414
 H  2.1240918968   0.2325913831   -0.2200020641
 H  2.3102385855   -2.7250072886   0.3372238739
 H  1.8723776308   -4.7267543766   -1.0305399695
 H  -1.9159725668   -9.3747403207   -2.9892491594
 H  -1.9525941871   -11.2809552342   -1.4532188868
 H  -1.1832706948   -12.377680855   0.5490035095
 H  0.5587050397   -12.5643788224   0.3151109802
 H  -0.0411906712   -11.5422968013   1.6195790862
 H  1.5068476373   -9.7501344826   0.5583151631
 H  1.5433291145   -7.8225699247   -0.974273958
 H  -2.026304036   -4.8416512037   -6.6487277641
 H  -2.324770187   -4.8482885895   -9.0939237442
 H  1.272747538   -7.5911747419   -6.9571124408
 H  2.6005506848   -8.8799252193   -9.0215964559
 H  3.3724699598   -9.7155323226   -11.2270350251
 H  2.2461684689   -8.9920371489   -13.3037391822
 H  0.3358818726   -7.4288039841   -13.2423013374
 H  -1.5551863992   -4.6427912793   -11.4258841329
 H  -0.9877629851   -5.7160090129   -12.6896208565
 H  -3.8254157781   -4.3575935213   -11.9780511098
 H  -6.1042067203   -5.2777682607   -12.2469806713
 H  -6.4609372614   -7.7352513514   -12.2447557292
 H  -4.5191852733   -9.2574560264   -11.9732474275
 H  -2.245494073   -8.3350347199   -11.7137282837
 H  -1.0058352754   -2.5156542209   -3.3241059168
 H  -0.5732418547   -0.5327066662   -1.9519549182
