# Supplementary material for: Sequential closed-loop Bayesian optimization as a guide for organic molecular metallophotocatalyst formulation discovery
Source: Nat Chem. 2024 Jun 11;16(8):1286–94. doi: 10.1038/s41557-024-01546-5 (PMC11321994; doi:10.1038/s41557-024-01546-5)
Supplement: Supplementary file 2 — Containing complete dataset for BO workflow, including dataset for BO training, molecular DFT descriptors and molecular structure_XYZ. [file 41557_2024_1546_MOESM2_ESM.zip › molecular_structures_xyz/123.xyz]

61

 C  0.441969326   -0.0868424479   0.4293275665
 C  0.3053796639   -1.4598274493   -0.1688955438
 C  1.1704438126   -2.4909907521   0.2127152939
 C  1.0531909839   -3.7597796634   -0.3291272871
 C  0.0750720083   -4.0347324999   -1.2922656733
 C  -0.0276118349   -5.4096696947   -1.8355584573
 N  0.1251016829   -6.393334406   -0.949634714
 C  0.0393661791   -7.6711391062   -1.3177880763
 C  0.2026639224   -8.6673796187   -0.2341643886
 C  -0.5926541683   -9.8117153011   -0.1498342533
 C  -0.4309769327   -10.70411459   0.9030026804
 C  0.5285290311   -10.488968321   1.8917667907
 C  0.7246079067   -11.4693188443   3.0150287532
 C  1.3146359166   -9.3352498716   1.8065309828
 C  1.1505496224   -8.4331167404   0.7685148542
 C  -0.1751880393   -8.0235143455   -2.6663723595
 C  -0.131833923   -9.3923158999   -3.0880106896
 N  -0.0749059454   -10.491444005   -3.4437752775
 C  -0.3280241135   -7.020673001   -3.6328162599
 C  -0.5295347361   -7.3595577785   -5.0649261909
 C  -1.65554798   -8.0847761756   -5.463007729
 C  -1.8501705252   -8.4000601977   -6.7979279232
 C  -0.9129748525   -8.0059511946   -7.7622316585
 C  -1.1092280039   -8.3346642857   -9.1389460677
 C  -1.2755497168   -8.612553938   -10.304228798
 C  -1.4721112186   -8.9411461763   -11.6821206383
 C  -2.6131784509   -9.648873642   -12.0851127334
 C  -2.7995730714   -9.9657209095   -13.423590582
 C  -1.8555563357   -9.5829925635   -14.3727196147
 C  -0.7201757826   -8.8798699015   -13.9789795223
 C  -0.525458722   -8.5585978826   -12.6427463493
 C  0.2193556854   -7.2858479918   -7.3588520681
 C  0.4047979178   -6.9620402492   -6.0245357218
 C  -0.2579700507   -5.6901169795   -3.1984290294
 C  -0.381232368   -4.6357877898   -4.1606845823
 N  -0.475067457   -3.7936647314   -4.9479961341
 C  -0.7971487902   -3.0134265043   -1.6710455229
 C  -0.681346467   -1.7462879304   -1.1108150656
 H  0.3646373705   -0.122932188   1.5214307834
 H  -0.3307316993   0.5899264496   0.0556137554
 H  1.4184752194   0.3495487866   0.1914086757
 H  1.9454755687   -2.2935038972   0.9484470145
 H  1.7287024642   -4.5487488299   -0.0162001748
 H  -1.3666421733   -9.9984810388   -0.8862281076
 H  -1.0694274821   -11.5811406728   0.959204219
 H  -0.1090582112   -12.1734716535   3.0801929434
 H  1.6419736865   -12.0515801543   2.8683600733
 H  0.8193450582   -10.9568087079   3.9775679791
 H  2.0642524574   -9.1421153263   2.5691300841
 H  1.7643575073   -7.5400176169   0.7223195225
 H  -2.3900638147   -8.3928223441   -4.7258239292
 H  -2.7312930421   -8.9548459466   -7.1014486049
 H  -3.3468102898   -9.9459035123   -11.3427996896
 H  -3.6858990519   -10.5141970866   -13.7270714877
 H  -2.0046227818   -9.832567128   -15.4187622881
 H  0.017796187   -8.5796822254   -14.7163916655
 H  0.3581664472   -8.010529045   -12.3324277927
 H  0.9530963505   -6.9820654729   -8.0975164817
 H  1.2890532275   -6.4090155518   -5.7249647968
 H  -1.5925664207   -3.2046234588   -2.3827880936
 H  -1.3776007509   -0.9679099987   -1.4095399483
