# Supplementary material for: Sequential closed-loop Bayesian optimization as a guide for organic molecular metallophotocatalyst formulation discovery
Source: Nat Chem. 2024 Jun 11;16(8):1286–94. doi: 10.1038/s41557-024-01546-5 (PMC11321994; doi:10.1038/s41557-024-01546-5)
Supplement: Supplementary file 2 — Containing complete dataset for BO workflow, including dataset for BO training, molecular DFT descriptors and molecular structure_XYZ. [file 41557_2024_1546_MOESM2_ESM.zip › molecular_structures_xyz/124.xyz]

63

 C  0.398085849   -0.3249430233   0.0339628034
 C  0.2488200282   -0.5688475632   -1.4423741045
 C  1.0002131331   -1.5590162058   -2.0826392179
 C  0.8814488244   -1.7780391169   -3.4454605809
 C  0.0168346502   -0.9959442667   -4.2191528464
 C  -0.0967391959   -1.2769581975   -5.6701921659
 N  -0.1129611108   -2.56580746   -6.0086737571
 C  -0.2242668585   -2.9409094885   -7.2826416817
 C  -0.253327235   -4.4021470991   -7.5242238657
 C  -1.1132953167   -4.9864414529   -8.4563402523
 C  -1.1334794918   -6.3654011221   -8.6264104996
 C  -0.2956240931   -7.1973638469   -7.8843339296
 C  -0.2940122352   -8.6868576842   -8.0902954593
 C  0.555630417   -6.6062555288   -6.9452551403
 C  0.5723629391   -5.2338036645   -6.7592601811
 C  -0.2864677214   -1.9842397603   -8.3167548786
 C  -0.2662244983   -2.3849299516   -9.6922743136
 N  -0.2255839502   -2.6996869425   -10.8046054431
 C  -0.2582212694   -0.6173959187   -8.0070572474
 C  -0.2901726487   0.4111052657   -9.0759940238
 C  -1.3766108256   0.4913966759   -9.9487659754
 C  -1.398126964   1.4511810871   -10.94930433
 C  -0.3346937415   2.3454363981   -11.124357411
 C  -0.4093282133   3.3213138543   -12.2184631777
 C  0.57678285   4.1365359227   -12.6174752096
 C  0.5167941   5.1112912385   -13.714730011
 C  -0.6514727606   5.3881137121   -14.4396896483
 C  -0.6423279663   6.3153300744   -15.4719589885
 C  0.5305375068   6.9907579328   -15.8044043445
 C  1.695799635   6.7306431103   -15.0915296698
 C  1.6860386664   5.802008601   -14.0575759918
 C  0.7494271076   2.257308269   -10.239623797
 C  0.7706551869   1.309470689   -9.2304404813
 C  -0.170062742   -0.267723212   -6.6522561788
 C  -0.1179321409   1.1178681261   -6.2922391999
 N  -0.0710869921   2.2391067194   -6.0119363226
 C  -0.7439783132   -0.0119881058   -3.5848232914
 C  -0.6295412402   0.190643399   -2.2149013553
 H  0.5020066871   -1.2651978955   0.5840173447
 H  -0.460377557   0.2185404571   0.4377261501
 H  1.2945723362   0.2716263651   0.2412737889
 H  1.6854127381   -2.1695994771   -1.5008815123
 H  1.4665826124   -2.5564910508   -3.9233082632
 H  -1.7968761368   -4.3729708098   -9.0331899125
 H  -1.8199320315   -6.8023743594   -9.3459650566
 H  -1.1762232355   -9.0139689218   -8.6468798062
 H  0.5913135555   -9.0007644238   -8.6559236102
 H  -0.2711008014   -9.2200722561   -7.1347423773
 H  1.2124343868   -7.2346120022   -6.3497714018
 H  1.2339033222   -4.7934098505   -6.0210843848
 H  -2.2141443036   -0.1900086737   -9.836889527
 H  -2.2540702964   1.5080409459   -11.6154537476
 H  -1.3646367424   3.3396723222   -12.7380449374
 H  1.5395852824   4.092401613   -12.1126874757
 H  -1.5780899165   4.8790660968   -14.194451486
 H  -1.5579818332   6.5154469947   -16.0206125825
 H  0.5328266875   7.7161127867   -16.6123623609
 H  2.6157864666   7.2517500634   -15.3393484728
 H  2.598980935   5.6016746329   -13.5030856116
 H  1.5882340341   2.9386255134   -10.3330514991
 H  1.6260205133   1.2562966887   -8.564475141
 H  -1.4554787817   0.5813488928   -4.1483577709
 H  -1.2419512903   0.9501548841   -1.7372281767
