# Supplementary material for: Sequential closed-loop Bayesian optimization as a guide for organic molecular metallophotocatalyst formulation discovery
Source: Nat Chem. 2024 Jun 11;16(8):1286–94. doi: 10.1038/s41557-024-01546-5 (PMC11321994; doi:10.1038/s41557-024-01546-5)
Supplement: Supplementary file 2 — Containing complete dataset for BO workflow, including dataset for BO training, molecular DFT descriptors and molecular structure_XYZ. [file 41557_2024_1546_MOESM2_ESM.zip › molecular_structures_xyz/125.xyz]

65

 C  1.1164785622   -0.419772915   1.6158209642
 C  0.6389196308   0.9950125341   1.7936401526
 C  -0.7068832306   1.3234846165   1.6014650531
 C  -1.1531636861   2.6264670365   1.7491855722
 C  -0.2587218756   3.6518903911   2.0761157086
 C  -0.7781442046   5.0295117474   2.2465611904
 N  -1.9419971142   5.1330552323   2.8870901516
 C  -2.4972875415   6.3227633645   3.1163952356
 C  -3.7797253375   6.3048760609   3.8574488698
 C  -4.0759427043   7.2391176253   4.8553218789
 C  -5.2740316614   7.1678097971   5.5502420503
 C  -6.2155669243   6.1741867055   5.2700167686
 C  -7.5154790457   6.1170011195   6.0241774485
 C  -5.9102169321   5.2409120167   4.2780767891
 C  -4.7075623508   5.295965371   3.5878654686
 C  -1.8879392179   7.5078276502   2.6549899552
 C  -2.5464027257   8.7739935692   2.7821783185
 N  -3.0811722756   9.796831767   2.8582989245
 C  -0.6707315049   7.4435878819   1.9634711141
 C  -0.0171617035   8.6714396001   1.4435200994
 C  0.3870445792   9.6789725324   2.3211322752
 C  1.0029866134   10.8240834576   1.8359107195
 C  1.2176027427   11.0010177234   0.4660311274
 C  1.9239368942   12.2141633522   -0.029247969
 C  3.1610896725   12.5157406134   0.4946900384
 C  3.9028984223   13.6303037564   0.0483753863
 C  3.3974430416   14.4439508106   -0.9275710096
 C  2.1182332705   14.1893131781   -1.4844771372
 C  1.5740486434   15.0438599272   -2.4784098768
 C  0.3269274053   14.8185566274   -2.9955114149
 C  -0.4395188022   13.7264981111   -2.5308587517
 C  0.0611529001   12.8787374334   -1.5773801687
 C  1.3598273952   13.0700615812   -1.0325150228
 C  0.8042917205   9.9887586545   -0.406356186
 C  0.1999918224   8.8360117242   0.0737869088
 C  -0.11058309   6.1743662746   1.7644368046
 C  1.1172079387   6.0603278576   1.0349372945
 N  2.1047770116   5.9777534987   0.4384782775
 C  1.0841804707   3.3295972796   2.2799472743
 C  1.5203109212   2.0170587209   2.1440317434
 H  1.1649561517   -0.6840789235   0.5528117259
 H  0.4361847006   -1.1318032808   2.0936173308
 H  2.1148062155   -0.5599003889   2.0387322089
 H  -1.4146255539   0.5429989264   1.3353316311
 H  -2.202192013   2.861175294   1.6034871208
 H  -3.358594049   8.0093026527   5.1165608275
 H  -5.4799843288   7.8947212402   6.3311821063
 H  -7.3419695545   6.0363752279   7.102773542
 H  -8.1048602292   7.0262141483   5.8613699822
 H  -8.1201595847   5.2614722816   5.7121408483
 H  -6.6248230696   4.4569480873   4.044058362
 H  -4.4857575735   4.5576555322   2.8248654303
 H  0.2299554492   9.5633498084   3.3889424117
 H  1.3149160998   11.5975713732   2.5304422774
 H  3.5879740966   11.8658767029   1.2525676588
 H  4.879909261   13.8271504252   0.478804114
 H  3.9620518034   15.2995545072   -1.287465611
 H  2.1694643394   15.8877898987   -2.8158995583
 H  -0.0804252981   15.4803027498   -3.7537938534
 H  -1.4360682721   13.5616998391   -2.9293096944
 H  -0.5477574747   12.0550761818   -1.2236164309
 H  0.9708360666   10.0954033449   -1.4732670098
 H  -0.1118725892   8.0639050777   -0.6222457286
 H  1.7939857189   4.0934457778   2.5779678154
 H  2.5662019579   1.7837492296   2.321590466
