# Supplementary material for: Sequential closed-loop Bayesian optimization as a guide for organic molecular metallophotocatalyst formulation discovery
Source: Nat Chem. 2024 Jun 11;16(8):1286–94. doi: 10.1038/s41557-024-01546-5 (PMC11321994; doi:10.1038/s41557-024-01546-5)
Supplement: Supplementary file 2 — Containing complete dataset for BO workflow, including dataset for BO training, molecular DFT descriptors and molecular structure_XYZ. [file 41557_2024_1546_MOESM2_ESM.zip › molecular_structures_xyz/126.xyz]

60

 C  1.0216441056   -0.1316154762   -0.1598384144
 C  0.8054127826   0.3141001789   -1.5795233571
 C  1.3791973045   -0.3888689585   -2.6435790299
 C  1.2007015279   0.025323788   -3.9533669261
 C  0.4530039008   1.1729802852   -4.2403457739
 C  0.2653038511   1.5767584193   -5.652073269
 N  0.1081370789   0.5829696809   -6.5247920628
 C  -0.0994121597   0.8282011681   -7.8176710175
 C  -0.2207533999   -0.3629613369   -8.6878275231
 C  -0.8616145416   -1.5049104527   -8.1935856765
 C  -0.9733263412   -2.6431355825   -8.9749093747
 C  -0.4361503028   -2.6886080713   -10.2653393819
 C  -0.5782013118   -3.9226208936   -11.1126435726
 C  0.2225969526   -1.5557643724   -10.743003666
 C  0.3280606513   -0.4053100512   -9.9712982146
 C  -0.223393855   2.1511013001   -8.2916234936
 C  -0.6544340883   2.4142416658   -9.6321678044
 N  -1.030610904   2.6316409995   -10.7043543078
 C  -0.000784086   3.2278812912   -7.4206793271
 C  -0.0584640544   4.6317621124   -7.8947132853
 C  -0.939654676   5.53781359   -7.2909953892
 C  -1.0100253091   6.8558845914   -7.7230739392
 C  -0.1796838204   7.2687392501   -8.7595387992
 C  0.7086628724   6.3663741198   -9.3660624846
 C  0.7691822245   5.0507272742   -8.9443789615
 C  1.4954523937   7.0582411153   -10.4524550574
 C  0.9545734095   8.4671345297   -10.4038649127
 C  1.2963597709   9.5694603395   -11.1729287958
 C  0.6508239324   10.7824289742   -10.9372800075
 C  -0.324647762   10.8904668505   -9.9449980858
 C  -0.6720954134   9.7879558868   -9.1706811511
 C  -0.0272798397   8.5776381292   -9.4067506316
 C  0.2798624627   2.9203876787   -6.0814350551
 C  0.6570273867   3.9720835181   -5.1849172568
 N  0.9907056848   4.820068485   -4.472216551
 C  -0.1331921957   1.8729039338   -3.1833666496
 C  0.0401849369   1.4426230838   -1.8739166266
 H  0.9473112187   -1.2196830489   -0.0690035415
 H  0.2925009952   0.3222189873   0.5165838909
 H  2.0210593221   0.1538787022   0.1895514582
 H  1.972820028   -1.2757757041   -2.4392894631
 H  1.6470430172   -0.5347755998   -4.7679426558
 H  -1.2775537819   -1.4880794885   -7.1920732028
 H  -1.4846455367   -3.5159613665   -8.5781176468
 H  -0.3881399953   -4.8291646339   -10.5296167714
 H  -1.5953602304   -4.0044431669   -11.5138635438
 H  0.1120457206   -3.9061099252   -11.9602718718
 H  0.6686765901   -1.5746411432   -11.7332332718
 H  0.8708925463   0.4468008312   -10.3655451443
 H  -1.5879247504   5.2004870814   -6.4885156542
 H  -1.7044557683   7.5461355087   -7.2540463272
 H  1.4616415678   4.3523264372   -9.4049041136
 H  2.5744779867   7.0250028615   -10.2601203094
 H  1.3383088422   6.5903472618   -11.4316369209
 H  2.0551484132   9.4929458031   -11.9467302385
 H  0.9098213654   11.6531935783   -11.5322345034
 H  -0.8162204558   11.843792232   -9.7758672802
 H  -1.4313078491   9.8728414211   -8.3985495998
 H  -0.7563076133   2.739408322   -3.3770582719
 H  -0.4352708009   1.9917080046   -1.0662091836
