# Supplementary material for: Sequential closed-loop Bayesian optimization as a guide for organic molecular metallophotocatalyst formulation discovery
Source: Nat Chem. 2024 Jun 11;16(8):1286–94. doi: 10.1038/s41557-024-01546-5 (PMC11321994; doi:10.1038/s41557-024-01546-5)
Supplement: Supplementary file 2 — Containing complete dataset for BO workflow, including dataset for BO training, molecular DFT descriptors and molecular structure_XYZ. [file 41557_2024_1546_MOESM2_ESM.zip › molecular_structures_xyz/127.xyz]

65

 C  -1.3516201873   -2.4415512595   0.3054956228
 C  0.0542394408   -3.0067163764   0.4602927233
 N  1.0174442412   -2.0154648676   0.9143834245
 C  1.7336272504   -1.1527860147   0.0985736716
 C  1.7474313742   -1.0633183002   -1.2941888686
 C  2.5726331916   -0.1081113596   -1.8693916408
 C  3.3656160435   0.7447482812   -1.0868964435
 C  3.34536214   0.6550824591   0.2965359889
 C  2.5234419743   -0.2985800676   0.8989035223
 C  2.2520591299   -0.6641517589   2.2722084895
 C  2.7122565294   -0.1950222239   3.4977483004
 C  2.246163039   -0.7853818069   4.6707512302
 C  2.727717094   -0.3103655158   5.9898196766
 C  2.579588904   1.0258781144   6.392726678
 C  1.9416070236   1.9559198408   5.509039285
 N  1.4297301401   2.7052813845   4.7916616777
 C  3.0818407427   1.4452410033   7.6415361488
 C  2.9741440907   2.8384079137   8.1375527727
 C  1.7993000252   3.5833218467   8.0252130956
 C  1.7334354444   4.873744923   8.5379859793
 C  2.8319278105   5.4593597681   9.1656002833
 C  2.77051905   6.8643959374   9.6983538387
 C  4.0027665691   4.7031800004   9.2835908104
 C  4.0724977112   3.4113834566   8.7889134529
 N  3.699744931   0.5905998573   8.4563848029
 C  3.8390050404   -0.692533723   8.1243031149
 C  4.5212278715   -1.5478061354   9.1233096223
 C  4.0712362288   -2.8336561373   9.4295449077
 C  4.7168492774   -3.5922672989   10.3980965585
 C  5.8296126096   -3.099054816   11.0791554692
 C  6.5487902802   -3.9338779892   12.1024815744
 C  6.2680578481   -1.806515949   10.7750490993
 C  5.6213882288   -1.0375959829   9.8210580503
 C  3.3746721855   -1.1762745292   6.8845326451
 C  3.6580190186   -2.518390638   6.4703838257
 N  3.908417863   -3.5925007429   6.1213198082
 C  1.3142935964   -1.8410207204   4.6062642754
 C  0.83362488   -2.3129692655   3.3983302282
 C  1.3143444693   -1.722661216   2.2271790584
 H  -1.726493727   -2.0568990591   1.2589520423
 H  -2.0336797278   -3.2251019285   -0.0394331432
 H  -1.3690453808   -1.6269576291   -0.4249662994
 H  0.061906386   -3.8308739354   1.177635444
 H  0.4148454989   -3.410105044   -0.48921606
 H  1.134816131   -1.7134231649   -1.9096652052
 H  2.6020426248   -0.018410025   -2.9512353069
 H  3.9985340295   1.4815175351   -1.5715072698
 H  3.9571486585   1.3161283897   0.9035832251
 H  3.4400126104   0.6095289546   3.537544917
 H  0.9167173887   3.1528934139   7.5653428777
 H  0.8056678203   5.4322273356   8.4533125152
 H  3.3873500707   7.539124722   9.0933888461
 H  1.7475590462   7.2497817689   9.6904564806
 H  3.1495195837   6.9162330608   10.7242226977
 H  4.8705804354   5.1348340578   9.7750035881
 H  4.9861928262   2.8366827421   8.8970014606
 H  3.1936846549   -3.2398089629   8.9381698512
 H  4.342461157   -4.5843835042   10.6336445579
 H  5.9256175165   -4.7620853379   12.4504084264
 H  7.4651512323   -4.3633005792   11.6801346915
 H  6.8433776574   -3.3345656412   12.9694510883
 H  7.1282455963   -1.3974378573   11.2980353582
 H  5.9714200006   -0.034254389   9.6031670415
 H  0.9476674242   -2.2813933085   5.528024822
 H  0.1039373849   -3.1147217062   3.371870593
