# Supplementary material for: Sequential closed-loop Bayesian optimization as a guide for organic molecular metallophotocatalyst formulation discovery
Source: Nat Chem. 2024 Jun 11;16(8):1286–94. doi: 10.1038/s41557-024-01546-5 (PMC11321994; doi:10.1038/s41557-024-01546-5)
Supplement: Supplementary file 2 — Containing complete dataset for BO workflow, including dataset for BO training, molecular DFT descriptors and molecular structure_XYZ. [file 41557_2024_1546_MOESM2_ESM.zip › molecular_structures_xyz/128.xyz]

62

 C  -0.2273909932   -0.578423572   0.2419578217
 C  -0.2588544273   -0.3005683426   -1.2355494648
 C  0.5386828101   -1.0339145143   -2.119219124
 C  0.5285696931   -0.7697822893   -3.4793913034
 C  -0.270163888   0.2547174564   -3.9993922364
 C  -0.2741792584   0.4897457237   -5.4621314667
 N  -0.2268460115   -0.6039348255   -6.2209818515
 C  -0.2614524213   -0.5208741405   -7.550011474
 C  -0.1596332007   -1.8092208467   -8.2742897992
 C  -0.8149646459   -2.9320136247   -7.7548315304
 C  -0.7229378632   -4.1583022983   -8.3917231058
 C  0.0394665334   -4.3128420519   -9.5543926258
 C  0.1256431514   -5.6474809059   -10.2421011931
 C  0.7092565697   -3.1963316922   -10.0529791375
 C  0.6116492644   -1.9586064033   -9.4280990738
 C  -0.4051290935   0.7255808982   -8.1933579874
 C  -0.5533062907   0.8056316108   -9.6159979678
 N  -0.6848257076   0.8756868903   -10.7631810447
 C  -0.4018126419   1.9078302845   -7.4379084334
 C  -0.4903677823   3.241064933   -8.0844942225
 C  -1.6288968897   3.5796458785   -8.8419037404
 C  -1.7523530478   4.8140218239   -9.4547249361
 C  -0.7001586921   5.7215830167   -9.3164223886
 C  0.4498003658   5.399139408   -8.5577182371
 C  0.5488928598   4.1570923991   -7.9396574052
 C  1.3176777353   6.5551349601   -8.6166043798
 C  2.5710555983   6.8529096426   -8.0801647503
 C  3.129472338   8.0970184565   -8.3317757682
 C  2.4458456537   9.0427410695   -9.1106061629
 C  1.1993858124   8.7703109671   -9.6552908859
 C  0.6450978734   7.5144334623   -9.4048750359
 N  -0.5641790589   6.9914154317   -9.8325796431
 C  -1.5474599043   7.698386591   -10.6243531115
 C  -0.3073695081   1.7737022217   -6.0445103788
 C  -0.2425396091   2.9511660668   -5.2312075751
 N  -0.1787213898   3.904249776   -4.5786591709
 C  -1.0785374777   0.9830381922   -3.1239093717
 C  -1.0723842348   0.7021068685   -1.7634826566
 H  -0.1371127288   -1.650029485   0.4437881941
 H  -1.1292232351   -0.2077403467   0.7368060235
 H  0.6327603429   -0.0867385094   0.7121218457
 H  1.1741091251   -1.8264283038   -1.7334374213
 H  1.1465333667   -1.3543472267   -4.1523645056
 H  -1.4029696118   -2.8309880983   -6.848959769
 H  -1.2486776825   -5.015477644   -7.9797156582
 H  0.3771026783   -6.4430713554   -9.5331162304
 H  -0.8346091389   -5.9151836869   -10.6980337545
 H  0.8809106676   -5.6408639092   -11.032364526
 H  1.3255848242   -3.2953299755   -10.9419153659
 H  1.1689621728   -1.1197179147   -9.8301355895
 H  -2.4387052295   2.8627533434   -8.9320825654
 H  -2.6454773211   5.0604298297   -10.0179884665
 H  1.4324129823   3.9008421416   -7.3631184115
 H  3.0977833834   6.1217706216   -7.4737090891
 H  4.1030406948   8.3452767786   -7.9208505102
 H  2.9002483164   10.0124979436   -9.2905718613
 H  0.6763246568   9.510985155   -10.2506647546
 H  -2.1898342482   8.3287277063   -10.0000253414
 H  -1.0420973758   8.3259765358   -11.3611616355
 H  -2.1683142538   6.9795673357   -11.1607000588
 H  -1.7445971188   1.7515469445   -3.5001061992
 H  -1.7198774882   1.2693835977   -1.1009535307
