# Supplementary material for: Sequential closed-loop Bayesian optimization as a guide for organic molecular metallophotocatalyst formulation discovery
Source: Nat Chem. 2024 Jun 11;16(8):1286–94. doi: 10.1038/s41557-024-01546-5 (PMC11321994; doi:10.1038/s41557-024-01546-5)
Supplement: Supplementary file 2 — Containing complete dataset for BO workflow, including dataset for BO training, molecular DFT descriptors and molecular structure_XYZ. [file 41557_2024_1546_MOESM2_ESM.zip › molecular_structures_xyz/129.xyz]

69

 C  0.3987843446   -0.2310784982   0.0372175789
 C  0.0035233805   0.4988331901   1.2909332827
 C  -1.1328116274   0.1209959535   2.0118653183
 C  -1.5145449378   0.8042918749   3.155402945
 C  -0.7765173364   1.9037691431   3.6068889192
 C  -1.1989747951   2.594075574   4.8466185329
 N  -1.6880899945   1.8112950115   5.8072376716
 C  -2.0722619632   2.3173273672   6.9778879096
 C  -2.6369647774   1.3476776699   7.9438568892
 C  -2.0928181923   0.0598194535   8.0126288024
 C  -2.6134133295   -0.8785668677   8.8881325157
 C  -3.7027187248   -0.5727529238   9.710433412
 C  -4.2512348332   -1.594824346   10.6673169207
 C  -4.2553389407   0.7044960327   9.6205055957
 C  -3.7312766471   1.6565022645   8.7545595285
 C  -1.9092254874   3.6895400877   7.2610646681
 C  -2.1150036724   4.1913548364   8.5868942947
 N  -2.2510618488   4.5906924067   9.664194507
 C  -1.4609325328   4.5622040625   6.2576698752
 C  -1.3423405996   6.0194387177   6.4955481044
 C  -0.1126517788   6.6705425141   6.2716513511
 C  0.0410623597   8.0277455361   6.4886619767
 C  -1.0701484947   8.7480368566   6.9284007206
 C  -2.3148506107   8.1172586112   7.1451047749
 C  -2.4450918682   6.7485488346   6.9367767682
 C  -3.2377531981   9.150356048   7.5643333274
 C  -4.585329428   9.1474912197   7.9276635863
 C  -5.1799103907   10.3420180564   8.3031774871
 C  -4.4390139335   11.5328756286   8.3227667164
 C  -3.0990443315   11.5602880921   7.9651744919
 C  -2.5092608805   10.356890214   7.5805193082
 N  -1.1938490455   10.1019503554   7.193590136
 C  -0.1561259984   11.0697088498   7.0859486324
 C  1.0076779243   10.9253545984   7.8387852711
 C  2.0229468845   11.868163992   7.7240451937
 C  1.8719041466   12.9615079214   6.876621613
 C  0.7039203157   13.1060363437   6.1339960486
 C  -0.3084381634   12.1580224763   6.2288328453
 C  -1.1326533577   3.9925413728   5.0177339475
 C  -0.8188697247   4.8502225951   3.9142767548
 N  -0.596433177   5.5462604412   3.0172847255
 C  0.3669686177   2.2797229319   2.8973866307
 C  0.7494329826   1.5810221856   1.7598506174
 H  -0.1385276986   0.1691255331   -0.8311099348
 H  0.1591117465   -1.2963514614   0.103934052
 H  1.468707043   -0.1283488121   -0.1639595858
 H  -1.7247395749   -0.7241711485   1.6714590021
 H  -2.3948844491   0.4934685847   3.707376456
 H  -1.2523085709   -0.1954867471   7.3764518547
 H  -2.1699822591   -1.8695042956   8.9355116988
 H  -4.3818095298   -2.5658749917   10.1790420239
 H  -3.5662073409   -1.7477117698   11.5094942652
 H  -5.2160220599   -1.2822393219   11.0753310147
 H  -5.1160424306   0.9587188544   10.2324354004
 H  -4.2043418211   2.6306520658   8.6924550964
 H  0.743194789   6.0912208867   5.9407601689
 H  0.9977485469   8.5086398901   6.3209399914
 H  -3.4019232882   6.2602040686   7.0933878667
 H  -5.1549990542   8.2229564214   7.9180072181
 H  -6.2271809861   10.3582455048   8.5880725594
 H  -4.9230097176   12.4564760873   8.6255787486
 H  -2.5331830187   12.4848612293   7.9867146083
 H  1.1100268082   10.0812652874   8.5130142676
 H  2.9301150302   11.7518994016   8.3088219114
 H  2.6632855206   13.70006297   6.7950572413
 H  0.5818805238   13.9548367618   5.4683632434
 H  -1.2133999268   12.2539490044   5.6378251172
 H  0.9864050713   3.0987136061   3.2465788061
 H  1.6506203124   1.8782757052   1.2310867116
