# Supplementary material for: Sequential closed-loop Bayesian optimization as a guide for organic molecular metallophotocatalyst formulation discovery
Source: Nat Chem. 2024 Jun 11;16(8):1286–94. doi: 10.1038/s41557-024-01546-5 (PMC11321994; doi:10.1038/s41557-024-01546-5)
Supplement: Supplementary file 2 — Containing complete dataset for BO workflow, including dataset for BO training, molecular DFT descriptors and molecular structure_XYZ. [file 41557_2024_1546_MOESM2_ESM.zip › molecular_structures_xyz/130.xyz]

79

 C  7.9546296238   -3.3005387603   5.923035247
 O  7.4426537474   -3.7268015408   4.6705306786
 C  6.112692216   -3.9737136658   4.5772101573
 C  5.2063840475   -3.8343446034   5.6276390523
 C  3.8600628838   -4.1239960204   5.4201495357
 C  3.3976440464   -4.5345395613   4.1746434366
 N  2.0079379532   -4.7887141622   3.9676309784
 C  1.0912486028   -3.7430691072   4.290930742
 C  1.2460037781   -2.4737648593   3.726425284
 C  0.3819084535   -1.4458872546   4.0595026176
 C  -0.6703630682   -1.6679664397   4.9536344588
 O  -1.4680124328   -0.6016133256   5.2091295193
 C  -2.5467475211   -0.7777906435   6.1132169959
 C  -0.8363506034   -2.9332531234   5.5168663604
 C  0.0512386481   -3.9552461527   5.1908725925
 C  1.5657975933   -6.0101853688   3.4655748318
 C  2.3632754684   -7.163902643   3.5611664922
 C  1.9193327357   -8.376024081   3.06434096
 C  0.6721033441   -8.4920580158   2.4414297946
 C  0.2062552032   -9.7872482148   1.9048011727
 C  0.1818372016   -10.9466823139   2.6973437744
 C  0.4646573529   -10.8442020159   4.0975836212
 N  0.6606971628   -10.7542281864   5.2343620595
 C  -0.2048388317   -12.1789223363   2.1309746456
 C  -0.1517305862   -13.4637097116   2.8648297478
 C  -1.1706002161   -14.4028920743   2.6703722657
 C  -1.1362222531   -15.6245932275   3.3229756283
 C  -0.07936933   -15.9581083112   4.1754827176
 C  -0.0591973181   -17.2779256147   4.895733857
 C  0.9454857855   -15.0271459342   4.3467508979
 C  0.9125986428   -13.7947662654   3.7068095603
 N  -0.6765253793   -12.2416624465   0.8865961041
 C  -0.7344820373   -11.1540276043   0.1194857112
 C  -1.3181079434   -11.3460589537   -1.227551468
 C  -2.1616190884   -10.3990225356   -1.8130467789
 C  -2.7198155277   -10.6325161236   -3.0633635093
 C  -2.4490368169   -11.8057038876   -3.7680461869
 C  -3.0261465866   -12.0416769195   -5.1363763217
 C  -1.61315246   -12.7544408664   -3.1711548709
 C  -1.062660618   -12.5356459676   -1.9186922807
 C  -0.233341369   -9.9178445519   0.5771142118
 C  -0.0815543917   -8.814247003   -0.323063859
 N  0.0722310017   -7.9333574706   -1.0573530471
 C  -0.1199386766   -7.34301475   2.3413890571
 C  0.3094873077   -6.1290831284   2.8459934468
 C  4.3114340721   -4.6586361002   3.1228323279
 C  5.6537782283   -4.3923151517   3.323510516
 H  9.0268350573   -3.1611734212   5.7791180659
 H  7.790539161   -4.0542371317   6.7014070186
 H  7.5070558446   -2.3511170595   6.2378015242
 H  5.5327927897   -3.5129181718   6.6091092261
 H  3.1596959455   -4.0217323648   6.2431948344
 H  2.0543657903   -2.2946311556   3.0244997109
 H  0.4997319096   -0.4579928172   3.6261017484
 H  -3.2541687061   -1.5328474801   5.7521752677
 H  -2.1926545215   -1.0603762056   7.1110241151
 H  -3.0516788948   0.1873306135   6.1720174205
 H  -1.6377936757   -3.1332612356   6.2175973688
 H  -0.0737500511   -4.9338626835   5.6437587254
 H  3.3359084845   -7.1113339297   4.0348712142
 H  2.5647077116   -9.2446493382   3.1508407836
 H  -1.993385998   -14.1626422097   2.0057698117
 H  -1.9420608446   -16.3367871803   3.1675019347
 H  -0.7011215518   -17.2460869381   5.7842972134
 H  -0.4309234747   -18.0853789087   4.2576446569
 H  0.9501594512   -17.5359126237   5.2275820982
 H  1.7893846421   -15.2727063554   4.9851331162
 H  1.7403460743   -13.1070737544   3.8423201842
 H  -2.415895358   -9.4876557595   -1.2826995831
 H  -3.3856986234   -9.8910607861   -3.4955931892
 H  -3.8957215565   -11.4042261803   -5.3179089135
 H  -2.2857080597   -11.8202606114   -5.9144056965
 H  -3.3286242831   -13.0852284369   -5.2663496682
 H  -1.3942400712   -13.6796037786   -3.6973946598
 H  -0.4224953002   -13.2850061393   -1.4658204015
 H  -1.0979529095   -7.3981289621   1.8735021249
 H  -0.3322749398   -5.2615697598   2.7532715209
 H  3.962601936   -4.9684951426   2.1427419168
 H  6.3671319768   -4.4888370966   2.5114677744
