# Supplementary material for: Sequential closed-loop Bayesian optimization as a guide for organic molecular metallophotocatalyst formulation discovery
Source: Nat Chem. 2024 Jun 11;16(8):1286–94. doi: 10.1038/s41557-024-01546-5 (PMC11321994; doi:10.1038/s41557-024-01546-5)
Supplement: Supplementary file 2 — Containing complete dataset for BO workflow, including dataset for BO training, molecular DFT descriptors and molecular structure_XYZ. [file 41557_2024_1546_MOESM2_ESM.zip › molecular_structures_xyz/131.xyz]

69

 C  1.5428847561   -0.3275532317   0.1849955338
 C  1.3018856636   -1.4588939055   -0.7759439449
 C  0.6108636133   -1.240853534   -1.9725826971
 C  0.3787720521   -2.2758204638   -2.8629019032
 C  0.8146553807   -3.5741205688   -2.5734723695
 C  0.5629164751   -4.6505768412   -3.5607965094
 N  0.7493022533   -4.3182718433   -4.8376529635
 C  0.567668194   -5.207918351   -5.813221692
 C  0.8311257062   -4.7226180262   -7.1874923582
 C  1.5037146594   -5.5004012085   -8.1357325498
 C  1.7596216016   -4.9960456165   -9.402129003
 C  1.3487932466   -3.711194376   -9.7666160295
 C  1.622531404   -3.1835837875   -11.1481198851
 C  0.6851820361   -2.9380830249   -8.8126110016
 C  0.4382534209   -3.4287941246   -7.5382855081
 C  0.1318894364   -6.5181526452   -5.5272297902
 C  -0.194911628   -7.4331401146   -6.5801479458
 N  -0.4841100688   -8.1707878918   -7.4228540138
 C  -0.088010304   -6.9057777359   -4.1987926242
 C  -0.5705325619   -8.2709104972   -3.8670770578
 C  0.1994032455   -9.387883341   -4.1981853292
 C  -0.2496547167   -10.6653385761   -3.8974300006
 C  -1.4737237195   -10.8402866512   -3.2529128652
 N  -1.9320689523   -12.143771816   -2.9406153173
 C  -1.2270357172   -13.1057852094   -2.2168027144
 C  0.0311954527   -13.0222429441   -1.6207684517
 C  0.494383653   -14.1352117325   -0.9338057408
 C  -0.2710256158   -15.3055561716   -0.8326413229
 C  -1.5263316631   -15.3782496014   -1.416681581
 C  -2.0140738856   -14.2709779414   -2.112353833
 C  -3.2539286845   -14.0020747561   -2.8098469888
 C  -4.3988171794   -14.761054045   -3.0569516573
 C  -5.4308088831   -14.2005648842   -3.7938075341
 C  -5.3234241536   -12.8932374612   -4.2889235927
 C  -4.1958236209   -12.1191885333   -4.0555082855
 C  -3.1663234697   -12.6840593058   -3.302884693
 C  -2.246103374   -9.7289700346   -2.9173822401
 C  -1.7983680011   -8.4532596942   -3.2275092929
 C  0.1418412797   -5.9479790126   -3.2021662955
 C  -0.0951783145   -6.2956821667   -1.8326917627
 N  -0.2968971581   -6.5863314244   -0.7314622936
 C  1.5131230025   -3.7973096918   -1.3859407528
 C  1.7546746512   -2.7492028842   -0.5051983671
 H  2.0172256077   0.5229048969   -0.3160792044
 H  2.1846503652   -0.6378018968   1.0136544024
 H  0.5987271463   0.0348210449   0.6074354826
 H  0.2525702305   -0.2422738393   -2.2080685999
 H  -0.1530362734   -2.0866318175   -3.7893360297
 H  1.8593144167   -6.4926943957   -7.8803582356
 H  2.2954233554   -5.6098479655   -10.1210441853
 H  2.6939758228   -3.2092227687   -11.374528757
 H  1.1196666923   -3.7922228603   -11.9079241386
 H  1.2762535031   -2.152514324   -11.2575680112
 H  0.3591702706   -1.9345645187   -9.0708024739
 H  -0.0726682247   -2.8104727575   -6.8080616447
 H  1.1559889357   -9.2599551651   -4.6945386515
 H  0.3457537803   -11.5293790162   -4.1711802949
 H  0.6299091775   -12.1208021683   -1.6865716264
 H  1.4720806911   -14.0945158417   -0.4630708089
 H  0.1230004547   -16.158539251   -0.2890596925
 H  -2.1253431271   -16.2803447046   -1.3323342372
 H  -4.4752790307   -15.7767982761   -2.6799517569
 H  -6.3282635296   -14.7775416676   -3.9937861609
 H  -6.1388522113   -12.4742781584   -4.8708793692
 H  -4.1219481027   -11.111893615   -4.4494763866
 H  -3.1931580088   -9.8628146517   -2.4063590091
 H  -2.4108775868   -7.5951538644   -2.9706987434
 H  1.9015138782   -4.7828617327   -1.1535822834
 H  2.3114922545   -2.9397950185   0.4077656414
