# Supplementary material for: Sequential closed-loop Bayesian optimization as a guide for organic molecular metallophotocatalyst formulation discovery
Source: Nat Chem. 2024 Jun 11;16(8):1286–94. doi: 10.1038/s41557-024-01546-5 (PMC11321994; doi:10.1038/s41557-024-01546-5)
Supplement: Supplementary file 2 — Containing complete dataset for BO workflow, including dataset for BO training, molecular DFT descriptors and molecular structure_XYZ. [file 41557_2024_1546_MOESM2_ESM.zip › molecular_structures_xyz/132.xyz]

63

 C  -0.3033581879   -0.0573786738   -0.2528118174
 C  -0.6722961509   -0.2124202623   1.1966780998
 C  -1.4213511428   -1.3081709372   1.6336995776
 C  -1.7356065864   -1.4717538184   2.9737924798
 C  -1.3266414829   -0.5264180307   3.9201248582
 C  -1.6665062537   -0.7417611777   5.3445730079
 N  -1.6264444838   -2.0044555191   5.7668111713
 C  -1.8839111648   -2.319005245   7.0356841148
 C  -1.8415381372   -3.7612092026   7.3652314697
 C  -0.8892313533   -4.574896362   6.7394734138
 C  -0.835907936   -5.9315405377   7.0108274252
 C  -1.739878119   -6.5270654934   7.8972437946
 C  -1.6742816461   -8.0026956063   8.1791523449
 C  -2.699107888   -5.7152044594   8.5009897046
 C  -2.7518424626   -4.3502168785   8.2448263378
 C  -2.1500179558   -1.3124556973   7.98735544
 C  -2.2507163422   -1.6110911545   9.3845574341
 N  -2.3130201177   -1.8318535107   10.5183148037
 C  -2.2646029847   0.0207989078   7.5742433046
 C  -2.568270921   1.1121957272   8.5394552792
 C  -1.5496851346   2.0124546248   8.8549481554
 C  -1.7578095263   3.0361052046   9.7640303776
 C  -3.0008013086   3.1976998295   10.3800625576
 C  -3.2444602481   4.2507442929   11.329562258
 C  -4.4537773028   4.3992211242   11.9157026041
 C  -5.5434859175   3.5113599355   11.6099578427
 C  -6.800878739   3.6506572392   12.2043851638
 C  -7.836118594   2.7793301718   11.8882716748
 C  -7.6378210234   1.7533406347   10.9732469229
 C  -6.3947281022   1.579497338   10.3576725192
 C  -6.1542916052   0.5340969982   9.402004786
 C  -4.9454817001   0.3752114736   8.8161991079
 C  -3.8406116708   1.245750302   9.1279904738
 C  -4.0534169858   2.3003871575   10.0582510717
 C  -5.3315289868   2.4631926596   10.6753931656
 C  -2.043031873   0.2987810131   6.2202132455
 C  -2.2613710187   1.6328417771   5.7464200983
 N  -2.4637754268   2.7083472211   5.3717002364
 C  -0.5735519848   0.5697496855   3.4906583728
 C  -0.2519718476   0.718220785   2.1483221553
 H  -0.1953646861   0.995951847   -0.5266738298
 H  -1.0551170476   -0.5100666589   -0.9055474605
 H  0.6532458214   -0.5500013714   -0.4652663715
 H  -1.7631898169   -2.0436075834   0.9107610569
 H  -2.3145152142   -2.3302595081   3.296544472
 H  -0.1850177552   -4.1295240801   6.0451575308
 H  -0.0807243543   -6.5444959264   6.5261308424
 H  -1.8012313858   -8.5852338924   7.2600128478
 H  -0.7019311555   -8.2789344306   8.6017085158
 H  -2.4503152797   -8.3090804588   8.885300321
 H  -3.4236830232   -6.1572936127   9.1786806668
 H  -3.5281686504   -3.7553646632   8.7133654081
 H  -0.5761027068   1.8960591697   8.3891907276
 H  -0.9500942686   3.7205416128   10.0048866288
 H  -2.4271421441   4.9264473641   11.5641444031
 H  -4.6274236908   5.1972468846   12.6319020579
 H  -6.9604894731   4.4521494941   12.9199737377
 H  -8.8065102545   2.9021413692   12.3592103664
 H  -8.4493130147   1.074662796   10.726615583
 H  -6.9748629329   -0.1323174669   9.1520673731
 H  -4.8036224091   -0.4165621139   8.0889599462
 H  -0.208807089   1.2996799174   4.2048421259
 H  0.342210844   1.5721197755   1.8353480172
