# Supplementary material for: Sequential closed-loop Bayesian optimization as a guide for organic molecular metallophotocatalyst formulation discovery
Source: Nat Chem. 2024 Jun 11;16(8):1286–94. doi: 10.1038/s41557-024-01546-5 (PMC11321994; doi:10.1038/s41557-024-01546-5)
Supplement: Supplementary file 2 — Containing complete dataset for BO workflow, including dataset for BO training, molecular DFT descriptors and molecular structure_XYZ. [file 41557_2024_1546_MOESM2_ESM.zip › molecular_structures_xyz/133.xyz]

58

 C  -0.2915659264   0.2365926538   -0.2816207774
 C  -0.1926281881   -0.7231452291   -1.4349507061
 C  -0.7365797351   -0.3973133849   -2.6818351241
 C  -0.6592530748   -1.277901025   -3.7477928528
 C  -0.0483870052   -2.5281789324   -3.5945148865
 C  0.0335390829   -3.4368828279   -4.7598606156
 N  0.2479356751   -2.8541049703   -5.9380230422
 C  0.3746723158   -3.5725156878   -7.0532707787
 C  0.5771635639   -2.8000063008   -8.2994463281
 C  1.3509827331   -1.6338528612   -8.2592280245
 C  1.5440361581   -0.8778600029   -9.4031455594
 C  0.9592136782   -1.2458522962   -10.6196088884
 C  1.1816799988   -0.4197930303   -11.8563050435
 C  0.1713291556   -2.3958443255   -10.6480334007
 C  -0.0173191109   -3.167944567   -9.5080233092
 C  0.3429957031   -4.9816527456   -7.0089220557
 C  0.6567768035   -5.7747406473   -8.1595393122
 N  0.9295598786   -6.4305566863   -9.0725243852
 C  0.0566395925   -5.6328052579   -5.802450038
 C  -0.011655512   -7.1169176956   -5.7188871959
 C  1.0034811668   -7.790075576   -5.0872764041
 C  1.0009494509   -9.1975348084   -5.0107502747
 C  -0.0137239866   -9.9444848483   -5.5536629069
 C  0.0129972432   -11.4447599108   -5.4613748513
 C  -1.0963666365   -9.268959694   -6.2033097461
 C  -2.1830142062   -9.9861281283   -6.7687107653
 C  -3.2239541907   -9.3362577661   -7.3786359157
 C  -3.2335443241   -7.9278077454   -7.4506845038
 C  -2.2002371049   -7.2027782784   -6.9177753275
 C  -1.1029385419   -7.8463504992   -6.2885335028
 C  -0.128464178   -4.8357621971   -4.6670060056
 C  -0.5346521078   -5.4629278826   -3.4446973484
 N  -0.8866794974   -5.9745933069   -2.468807455
 C  0.5061775292   -2.8556854301   -2.3557009961
 C  0.435560601   -1.9601910224   -1.2954134626
 H  0.0229347257   1.2432975027   -0.5755082266
 H  0.3283244759   -0.0853665741   0.5591971935
 H  -1.3254792718   0.3139644196   0.0743612385
 H  -1.2255020798   0.5637469286   -2.8167218552
 H  -1.0801713095   -1.007709389   -4.710162098
 H  1.8061726692   -1.3312277666   -7.3224574882
 H  2.1583012469   0.0172841029   -9.3551747008
 H  0.9535940202   0.6355285268   -11.6733963887
 H  2.2283704096   -0.4708321679   -12.1774752928
 H  0.5588484355   -0.7661902317   -12.6851642891
 H  -0.3106172671   -2.6909695301   -11.5755901001
 H  -0.658911645   -4.0406296393   -9.5625333464
 H  1.8297693369   -7.236204117   -4.6524047531
 H  1.8265432882   -9.6963186455   -4.5122311079
 H  -0.8582832754   -11.8305979606   -4.9208801211
 H  0.0075229944   -11.9092918566   -6.4534680529
 H  0.9109063231   -11.7802967767   -4.936971212
 H  -2.1874206781   -11.0687510017   -6.7120962826
 H  -4.045804028   -9.9039525151   -7.8038153854
 H  -4.0643261825   -7.4166429064   -7.927189212
 H  -2.2244023698   -6.1195823002   -6.9712643265
 H  1.026380588   -3.7971687145   -2.2171113887
 H  0.8852325901   -2.2267764736   -0.3433110139
