# Supplementary material for: Sequential closed-loop Bayesian optimization as a guide for organic molecular metallophotocatalyst formulation discovery
Source: Nat Chem. 2024 Jun 11;16(8):1286–94. doi: 10.1038/s41557-024-01546-5 (PMC11321994; doi:10.1038/s41557-024-01546-5)
Supplement: Supplementary file 2 — Containing complete dataset for BO workflow, including dataset for BO training, molecular DFT descriptors and molecular structure_XYZ. [file 41557_2024_1546_MOESM2_ESM.zip › molecular_structures_xyz/134.xyz]

64

 C  1.0344978828   -0.1808450362   0.9217414137
 C  0.5316630232   1.1185152493   1.4871945858
 C  -0.8171348215   1.2795905459   1.8185557389
 C  -1.2914181603   2.4798869749   2.3222575552
 C  -0.4300745016   3.5693239687   2.4944825862
 C  -0.9711334193   4.8270400243   3.0600987664
 N  -1.8736888616   4.6810695794   4.0290529452
 C  -2.408685158   5.73840477   4.6374347315
 C  -3.4227979532   5.4369664525   5.6742684956
 C  -3.225923528   4.3345183797   6.5135658905
 C  -4.1619791462   4.0107291142   7.4820862831
 C  -5.3322696402   4.7608259731   7.6342891999
 C  -6.3341647263   4.4136575452   8.7005269052
 C  -5.5346171375   5.8429001774   6.7778224235
 C  -4.5946579079   6.1835381318   5.8129700429
 C  -1.9976924973   7.0467668622   4.3083933973
 C  -2.4886793567   8.1791217408   5.035465854
 N  -2.8716994215   9.0978947425   5.6247317372
 C  -1.0902797836   7.250124224   3.2589084193
 C  -0.6707592362   8.6141206393   2.8505301819
 C  0.0080745073   9.4471121977   3.7426762794
 C  0.4016573082   10.7198379639   3.3608486315
 C  0.1317869397   11.1978853544   2.0732406687
 N  0.5672705113   12.4870186702   1.6951290793
 C  1.9795331994   12.8018232322   1.8648876041
 C  -0.194994821   13.2895265416   0.8326457665
 C  -1.5991914322   13.2685981485   0.8917340545
 C  -2.3548988316   14.0942089295   0.0742382721
 C  -1.7417023199   14.9763433729   -0.8140334774
 C  -0.3547787337   15.013245863   -0.867083851
 C  0.4157408882   14.1815364853   -0.0589365029
 C  -0.5478410453   10.3600794603   1.1812232073
 C  -0.9443193486   9.0888051122   1.5659584852
 C  -0.5928266297   6.1096127278   2.6120734669
 C  0.2933876076   6.270233675   1.4980935294
 N  0.9992044688   6.4081171668   0.5920617275
 C  0.9207551438   3.4117353588   2.1765835917
 C  1.3900625083   2.2000562353   1.6849210553
 H  0.8019705079   -0.2557859231   -0.1473233168
 H  0.5650101793   -1.0374809877   1.4148565302
 H  2.1186991577   -0.2705398919   1.0304989126
 H  -1.5037291909   0.448547839   1.6818075403
 H  -2.3389715902   2.585191394   2.5830244896
 H  -2.3271458283   3.7373656352   6.4033819373
 H  -3.9856517695   3.1579143661   8.1319568352
 H  -6.478408563   3.3312944522   8.7736835908
 H  -5.9933314132   4.7610926274   9.6831459357
 H  -7.3037417639   4.8788312349   8.5034003036
 H  -6.4471156904   6.4264318297   6.8602610438
 H  -4.7987321287   7.0155860401   5.1482321414
 H  0.2328281738   9.0996340931   4.7461320957
 H  0.9139354844   11.3554577887   4.0750096891
 H  2.5677751495   12.5594254771   0.9693180825
 H  2.1055468349   13.8646010335   2.08743112
 H  2.3845430576   12.2294479676   2.6979177108
 H  -2.0972249579   12.607320693   1.5921400615
 H  -3.4383333787   14.0566060796   0.1434482051
 H  -2.3376921973   15.6246238654   -1.448509101
 H  0.1468101775   15.6928586785   -1.5502054678
 H  1.4952207959   14.2276332955   -0.1350953544
 H  -0.7629452192   10.7033293238   0.1757182987
 H  -1.4713319563   8.4595153165   0.8556890348
 H  1.6230980008   4.2212283598   2.3418771826
 H  2.4468825584   2.0922128577   1.4580737573
