# Supplementary material for: Sequential closed-loop Bayesian optimization as a guide for organic molecular metallophotocatalyst formulation discovery
Source: Nat Chem. 2024 Jun 11;16(8):1286–94. doi: 10.1038/s41557-024-01546-5 (PMC11321994; doi:10.1038/s41557-024-01546-5)
Supplement: Supplementary file 2 — Containing complete dataset for BO workflow, including dataset for BO training, molecular DFT descriptors and molecular structure_XYZ. [file 41557_2024_1546_MOESM2_ESM.zip › molecular_structures_xyz/135.xyz]

62

 C  -1.0480518885   0.2466697443   -0.0151218766
 C  -0.9017654416   -1.1366191393   -0.5893738863
 C  -2.0258306799   -1.9106963419   -0.88856345
 C  -1.9001899181   -3.179404131   -1.4362390831
 C  -0.639689589   -3.726221847   -1.7039648565
 C  -0.5030037404   -5.0838170171   -2.2872347829
 C  -1.4272525701   -5.5615121798   -3.2228433131
 C  -1.2997491264   -6.8282439883   -3.7736839315
 C  -0.2432789804   -7.6585493544   -3.3949758613
 C  -0.1061840929   -9.017654955   -3.9797427497
 C  0.1423053058   -9.2014322744   -5.3467286471
 C  0.2001589642   -8.0565602495   -6.2057646389
 N  0.2310749244   -7.1264497027   -6.8927513592
 C  0.322549741   -10.5039887862   -5.8569116383
 C  0.6845835736   -10.786006093   -7.2648399467
 C  1.6393462483   -10.0331810736   -7.9544135808
 C  1.9767011385   -10.355307121   -9.2615515866
 C  1.3701770821   -11.425147563   -9.9228886576
 C  1.7153038993   -11.7438596541   -11.351432913
 C  0.425545856   -12.1801178411   -9.223686354
 C  0.092770275   -11.8744131194   -7.9126215007
 N  0.1515492129   -11.5714933996   -5.0788285362
 C  -0.1402945307   -11.4421055132   -3.7855935832
 C  -0.3462537715   -12.707336955   -3.0442646891
 C  0.4674980959   -13.8074403841   -3.3403557275
 C  0.2901813432   -15.0116970327   -2.6802268153
 C  -0.7157335034   -15.1680372311   -1.7206022664
 C  -0.9081759786   -16.4857769125   -1.0219285913
 C  -1.536386108   -14.075046495   -1.4457372836
 C  -1.3568986015   -12.8583785957   -2.0933794872
 C  -0.2200281446   -10.1675847952   -3.1866523859
 C  -0.4074626359   -10.0247648797   -1.7736783006
 N  -0.5446854047   -9.8976433875   -0.6321775124
 C  0.6825015334   -7.1938739827   -2.4590445561
 C  0.5539321703   -5.9230588325   -1.9179897803
 C  0.4853094056   -2.9538982355   -1.4021834596
 C  0.3537102782   -1.6831245125   -0.8548182924
 H  -1.3934695638   0.9554600774   -0.7771452555
 H  -0.0967609196   0.6182463016   0.37556675
 H  -1.782246726   0.2653675981   0.7968011039
 H  -3.0169787085   -1.5151385264   -0.681454183
 H  -2.7936865228   -3.7626265807   -1.6374265964
 H  -2.2494274297   -4.9286862739   -3.5407862471
 H  -2.0289100698   -7.1752427801   -4.499148254
 H  2.1509493068   -9.2125690232   -7.4636042059
 H  2.7330296459   -9.7685123977   -9.7753945534
 H  1.1476977955   -11.1064826113   -12.0401093211
 H  2.7769485366   -11.5721094815   -11.5524119508
 H  1.4801905486   -12.7833177542   -11.5962648856
 H  -0.0535325452   -13.0228962994   -9.7140628187
 H  -0.6365008414   -12.4763853267   -7.3812670051
 H  1.2478441332   -13.7044369831   -4.0866667076
 H  0.942014426   -15.8496775463   -2.9121622253
 H  -1.2258990663   -17.2614053229   -1.7280694445
 H  0.0258527755   -16.8306086543   -0.5658399357
 H  -1.6655601239   -16.4144318503   -0.2370459272
 H  -2.335447627   -14.1763745675   -0.7169442448
 H  -2.0314022035   -12.0385011399   -1.8725031698
 H  1.5104609236   -7.8266872281   -2.1550555889
 H  1.2781637623   -5.5872149171   -1.1830072422
 H  1.4775256469   -3.3409217397   -1.6135065736
 H  1.2457505051   -1.102663141   -0.6348356372
