# Supplementary material for: Sequential closed-loop Bayesian optimization as a guide for organic molecular metallophotocatalyst formulation discovery
Source: Nat Chem. 2024 Jun 11;16(8):1286–94. doi: 10.1038/s41557-024-01546-5 (PMC11321994; doi:10.1038/s41557-024-01546-5)
Supplement: Supplementary file 2 — Containing complete dataset for BO workflow, including dataset for BO training, molecular DFT descriptors and molecular structure_XYZ. [file 41557_2024_1546_MOESM2_ESM.zip › molecular_structures_xyz/136.xyz]

77

 C  0.8283895812   0.0238975236   -0.3582391739
 C  0.4220835727   1.4668096154   -0.4788463637
 C  1.3822908425   2.4628424521   -0.6745121345
 C  1.0202811862   3.7963163447   -0.7940534799
 C  -0.3253258971   4.1729006853   -0.7270022788
 C  -0.7580357508   5.5795554265   -0.8884775254
 N  -1.8752511245   5.7652110061   -1.589990929
 C  -2.3388076349   6.9907635971   -1.8300728897
 C  -3.6097048733   7.0628566215   -2.5862135851
 C  -4.609327527   7.9867971756   -2.2721157853
 C  -5.8035687006   7.9980103519   -2.9812574438
 C  -6.0328357353   7.1006969714   -4.0247984937
 C  -7.3111619012   7.1380402317   -4.8157063241
 C  -5.0325183828   6.1716970273   -4.326478953
 C  -3.8436183702   6.1443998746   -3.6154451932
 C  -1.6244252704   8.1309241437   -1.4071532469
 C  -2.0035228602   9.4365463474   -1.8581002471
 N  -2.2898618178   10.4882745035   -2.2460130106
 C  -0.4799091619   7.9837520973   -0.6074314554
 C  0.2604762669   9.1564182033   -0.0928149199
 C  -0.3923378349   10.1567052964   0.6345345841
 C  0.2972306395   11.2563834785   1.1146123562
 C  1.6726908993   11.3991947547   0.8779718653
 N  2.3732183093   12.5136339611   1.3572523455
 C  1.9520352976   13.188821115   2.5389512844
 C  1.8319030123   14.5780093467   2.5442252736
 C  1.4494525082   15.2287072981   3.7116072731
 C  1.1710374709   14.5062789684   4.8655177785
 C  1.2790649231   13.1130284354   4.8724482491
 C  0.9634449365   12.3232997334   6.1150632909
 C  1.6825680386   12.468636   3.7050848347
 C  3.5226138972   13.0034051198   0.6728733049
 C  3.4898670203   13.2210708181   -0.7056589419
 C  4.6223777131   13.7028919709   -1.3494834039
 C  5.7784461565   13.9886197636   -0.6308948117
 C  5.8206712623   13.7892711043   0.7502003244
 C  7.0576788484   14.1203409693   1.5422816378
 C  4.6875355514   13.2850755507   1.387391976
 C  2.327827511   10.396218834   0.1478438631
 C  1.6326249573   9.2967213279   -0.3243856356
 C  -0.0690133586   6.6719613099   -0.3220506257
 C  0.9942163223   6.4575263221   0.6132574787
 N  1.8313493176   6.2857053772   1.3931877145
 C  -1.2916773718   3.1792100778   -0.5507793178
 C  -0.9191525473   1.8491688507   -0.4181377637
 H  1.6415580821   -0.1000194718   0.3642943167
 H  1.1898624114   -0.3621571313   -1.3184492249
 H  -0.010574598   -0.6010937221   -0.0412820336
 H  2.4315632778   2.188382196   -0.7408314329
 H  1.7901428038   4.5399013164   -0.9700903188
 H  -4.4755163973   8.681660934   -1.4498640066
 H  -6.5754800655   8.7134009845   -2.7120718723
 H  -8.1102505669   7.636205628   -4.2600739886
 H  -7.1710995803   7.6862943741   -5.755114923
 H  -7.6472077941   6.1300773256   -5.0769129831
 H  -5.1917397785   5.4575485995   -5.129778102
 H  -3.0804335199   5.4125970283   -3.8573321068
 H  -1.4552832232   10.0735104123   0.838023976
 H  -0.2372772903   12.0159343585   1.6726224318
 H  2.0396350908   15.1414427007   1.6405888421
 H  1.3606813419   16.3111289543   3.7156123826
 H  0.8695840232   15.0249808407   5.7714912935
 H  1.3477523569   12.8205620675   7.0110187536
 H  -0.1198478621   12.2140511633   6.2455194357
 H  1.3924654156   11.3185443896   6.0693573898
 H  1.7931756862   11.3883752174   3.7000960479
 H  2.5842755882   13.0120397944   -1.2655092771
 H  4.5977178418   13.8675931925   -2.4226787553
 H  6.6565691272   14.3697270929   -1.1447961714
 H  7.9602014866   14.015588646   0.9332508645
 H  7.0258778814   15.1552717848   1.9039016464
 H  7.1566927375   13.4730815882   2.4185329025
 H  4.7089290575   13.105617497   2.4582916965
 H  3.3906451431   10.4760145191   -0.0469787065
 H  2.1673095377   8.5413613671   -0.8916326801
 H  -2.3388741862   3.4583795477   -0.5073434739
 H  -1.6835439498   1.0926108204   -0.2651334239
