# Supplementary material for: Sequential closed-loop Bayesian optimization as a guide for organic molecular metallophotocatalyst formulation discovery
Source: Nat Chem. 2024 Jun 11;16(8):1286–94. doi: 10.1038/s41557-024-01546-5 (PMC11321994; doi:10.1038/s41557-024-01546-5)
Supplement: Supplementary file 2 — Containing complete dataset for BO workflow, including dataset for BO training, molecular DFT descriptors and molecular structure_XYZ. [file 41557_2024_1546_MOESM2_ESM.zip › molecular_structures_xyz/137.xyz]

77

 C  4.3117123917   -4.3190386361   7.6906604541
 C  2.9923853199   -3.6432444534   7.4372483905
 C  2.5629194596   -3.3891766148   6.1302820051
 C  1.3448921498   -2.7781160096   5.8841740871
 C  0.5222305878   -2.3791673713   6.9443278589
 C  -0.7846674779   -1.7510990526   6.6405325248
 N  -1.4505257417   -2.2757256244   5.6130416237
 C  -2.6532760405   -1.8186698147   5.2682879578
 C  -3.266271603   -2.4598824781   4.0817822279
 C  -3.1140994078   -3.8398673977   3.9029602483
 C  -3.6524729585   -4.469171311   2.7930022641
 C  -4.341725182   -3.7440844041   1.8152828713
 C  -4.9288819783   -4.4397455105   0.6183429465
 C  -4.4689439546   -2.3663313608   1.9872332792
 C  -3.9442190671   -1.7283230842   3.1050499025
 C  -3.282740067   -0.8020646766   6.0154833126
 C  -4.621112612   -0.3901856977   5.7140639357
 N  -5.7061047494   -0.0612682903   5.4842726393
 C  -2.5958589436   -0.1814052774   7.0695609506
 C  -3.2034100976   0.9295228424   7.842102703
 C  -4.3768364437   0.7337871183   8.5747576273
 C  -4.9456880217   1.7681722255   9.2987136263
 C  -4.3586305637   3.0417036578   9.3112071679
 N  -4.9327735839   4.0918270201   10.041670564
 C  -5.677287011   3.8323914846   11.2272149816
 C  -5.1670740248   2.9963080116   12.2228005572
 C  -5.8971317752   2.7587377456   13.3794073852
 C  -7.1417557042   3.356768652   13.5906419129
 C  -7.9332235333   3.0798180354   14.8408156192
 C  -7.6329153322   4.2022380492   12.5951700978
 C  -6.9208218002   4.4327135311   11.42433606
 C  -4.7865786713   5.4417457172   9.6130165109
 C  -5.0420546991   5.8028296814   8.2891993347
 C  -4.9053067009   7.1247422416   7.8850045814
 C  -4.5315600015   8.1255851692   8.7835991913
 C  -4.3681998178   9.5535153447   8.3359740255
 C  -4.2941495701   7.7536005956   10.1082930033
 C  -4.4084651921   6.4323451347   10.5205197483
 C  -3.1819131745   3.2370601878   8.5737130083
 C  -2.6162971678   2.1972663985   7.8550340198
 C  -1.3088628831   -0.6579925148   7.3605093443
 C  -0.54360376   -0.0217433476   8.3907065834
 N  0.0734533289   0.5044792845   9.2156483469
 C  0.9408685381   -2.6363067633   8.2508635953
 C  2.1587335792   -3.2630997287   8.4879657288
 H  4.5286531337   -4.3819492688   8.7601275923
 H  5.1315517955   -3.7771222169   7.2071418895
 H  4.3162403996   -5.3367039188   7.2840750512
 H  3.1950476199   -3.678014163   5.2948490069
 H  1.0229271464   -2.5951272253   4.8646124087
 H  -2.5750052374   -4.4153090361   4.6478642878
 H  -3.5352822191   -5.5433652606   2.6777616627
 H  -4.1890544142   -5.0841514886   0.1321953338
 H  -5.7690716248   -5.0798217423   0.9114099761
 H  -5.2963990487   -3.7221148524   -0.1197806777
 H  -4.9806380236   -1.7782994617   1.2307197747
 H  -4.0388892224   -0.6513296779   3.1918931941
 H  -4.8531668947   -0.2415892849   8.5856609308
 H  -5.8579009879   1.5881488553   9.8552090451
 H  -4.193875408   2.5346149605   12.0899897261
 H  -5.4814340205   2.106282147   14.1429274964
 H  -8.5155816655   2.1553476435   14.7439627741
 H  -7.2783093092   2.9590053641   15.7092411634
 H  -8.6380450556   3.88864515   15.0538324364
 H  -8.5972451675   4.6844720732   12.7317611761
 H  -7.3287239155   5.0863389075   10.6600006431
 H  -5.3517960322   5.0458623097   7.5757708503
 H  -5.1105504806   7.3855632564   6.8500683123
 H  -3.3259487415   9.7679772404   8.0696378757
 H  -4.9799244813   9.7670220868   7.4545521707
 H  -4.650650565   10.2548904743   9.1268717342
 H  -4.0041083445   8.510788369   10.8320998164
 H  -4.2085990581   6.1658289712   11.5534167286
 H  -2.7029339703   4.2090518847   8.5679178411
 H  -1.7060552534   2.3792654019   7.2922688038
 H  0.3066769805   -2.3783287702   9.0920830026
 H  2.462156024   -3.4657474371   9.5110831679
