# Supplementary material for: Sequential closed-loop Bayesian optimization as a guide for organic molecular metallophotocatalyst formulation discovery
Source: Nat Chem. 2024 Jun 11;16(8):1286–94. doi: 10.1038/s41557-024-01546-5 (PMC11321994; doi:10.1038/s41557-024-01546-5)
Supplement: Supplementary file 2 — Containing complete dataset for BO workflow, including dataset for BO training, molecular DFT descriptors and molecular structure_XYZ. [file 41557_2024_1546_MOESM2_ESM.zip › molecular_structures_xyz/138.xyz]

59

 C  -0.0106182696   -0.0332104031   0.0482031694
 C  0.0137902792   0.4475248307   -1.3764676004
 C  0.7735917213   -0.218411923   -2.3429341451
 C  0.8159070833   0.2296509285   -3.653265208
 C  0.1113765847   1.3762247836   -4.0362216237
 C  0.1683443745   1.8119128436   -5.4517470565
 N  0.1130699861   0.8366361742   -6.3582250449
 C  0.1440539592   1.1075147307   -7.6626003635
 C  0.0503308454   -0.0616628121   -8.5670797587
 C  -0.7239784991   -0.0413356261   -9.7316191299
 C  -0.8106787408   -1.1675720645   -10.5363504808
 C  -0.1265369953   -2.3423726686   -10.2136170326
 C  -0.2271212303   -3.5544141876   -11.0982340308
 C  0.6381003812   -2.3578832528   -9.0459867668
 C  0.7186908222   -1.2403234628   -8.227194709
 C  0.2781289188   2.4330510797   -8.1244804644
 C  0.4543033243   2.7134237917   -9.5187014353
 N  0.6225445683   2.9471647666   -10.6389824706
 C  0.3506526035   3.4886654663   -7.2054850825
 C  0.5143682422   4.8924544848   -7.6600181803
 C  -0.4570991537   5.4903289   -8.4656047298
 C  -0.3071553033   6.8027463984   -8.8880094262
 C  0.8182541402   7.5519783982   -8.5286456416
 C  0.9770027725   8.9552676596   -8.9849090133
 C  -0.1314323276   9.8030416684   -9.0927693357
 C  0.0073668216   11.1176907557   -9.5180128889
 C  1.2723092352   11.5782254401   -9.8365957513
 F  1.4159429185   12.8533133465   -10.2505720132
 C  2.3949385593   10.7751241631   -9.7449593447
 C  2.2380998353   9.4632403919   -9.317397957
 C  1.7893725358   6.9418975936   -7.7275946939
 C  1.6404258003   5.6327028054   -7.2943855431
 C  0.2865090916   3.1613698271   -5.8439270348
 C  0.3832442867   4.2083157217   -4.8706126727
 N  0.468708712   5.0602242893   -4.0928882367
 C  -0.6588405371   2.0395919943   -3.0790691292
 C  -0.7073008314   1.5744858861   -1.7706575496
 H  -0.0203005918   -1.1261768991   0.0993489028
 H  -0.8860263278   0.345812096   0.5824768417
 H  0.8800449995   0.3082413144   0.5892761286
 H  1.337066566   -1.1041991202   -2.0626299011
 H  1.40458936   -0.304850284   -4.3911407419
 H  -1.2880681748   0.8452215211   -10.0000115078
 H  -1.4270167283   -1.1361096623   -11.4307158734
 H  -1.2572049678   -3.9259108807   -11.1396371635
 H  0.0702935954   -3.3189069202   -12.1257467688
 H  0.4100804004   -4.3655389628   -10.7365671204
 H  1.1776632223   -3.2602831283   -8.7728644517
 H  1.3134368   -1.2734261991   -7.3206834806
 H  -1.3383111223   4.9286399214   -8.7594109105
 H  -1.0691124033   7.2430127586   -9.5227723268
 H  -1.1173618736   9.4394904188   -8.8220283724
 H  -0.8461045786   11.7823972355   -9.5956783149
 H  3.3679842375   11.1725859056   -10.0123185907
 H  3.1109271421   8.8209183991   -9.2616716865
 H  2.6663178753   7.5022789602   -7.4206169006
 H  2.4085971129   5.1824539603   -6.6737863973
 H  -1.2524947255   2.9043144104   -3.3540758244
 H  -1.3246563326   2.0954024361   -1.0442971638
