# Supplementary material for: Sequential closed-loop Bayesian optimization as a guide for organic molecular metallophotocatalyst formulation discovery
Source: Nat Chem. 2024 Jun 11;16(8):1286–94. doi: 10.1038/s41557-024-01546-5 (PMC11321994; doi:10.1038/s41557-024-01546-5)
Supplement: Supplementary file 2 — Containing complete dataset for BO workflow, including dataset for BO training, molecular DFT descriptors and molecular structure_XYZ. [file 41557_2024_1546_MOESM2_ESM.zip › molecular_structures_xyz/139.xyz]

60

 C  0.4649473594   -0.0057723823   0.6852032378
 C  0.1282243666   1.4270838214   0.3775357937
 C  1.1125417113   2.3301661577   -0.0239912764
 C  0.8074129045   3.6612058534   -0.2791001353
 C  -0.503747444   4.123221688   -0.145964307
 C  -0.8793552525   5.5234824084   -0.4434167265
 N  -2.0480398949   5.6930261782   -1.0597353889
 C  -2.4755749877   6.906320124   -1.4055138842
 C  -3.8058016226   6.9620760112   -2.0518155743
 C  -4.7248197336   7.9773307857   -1.7749234551
 C  -5.9768543437   7.974076931   -2.3753400238
 C  -6.3461848281   6.9705812782   -3.2720858768
 C  -7.6885581468   6.9916563141   -3.9493095269
 C  -5.4260193482   5.9518636858   -3.5356187095
 C  -4.1793702085   5.9396384229   -2.9305003504
 C  -1.6730032988   8.0453883837   -1.1844898253
 C  -2.0334242952   9.3182792135   -1.7335600264
 N  -2.3031474287   10.3433202575   -2.1969629212
 C  -0.4662807305   7.9206207992   -0.4822519215
 C  0.3743613624   9.1043465681   -0.1754242941
 C  -0.1440356033   10.1680183626   0.5666061719
 C  0.6458260106   11.2696927173   0.8586415297
 C  1.9668825747   11.3463800382   0.4059388347
 C  2.8074907421   12.5297069921   0.7128694086
 C  2.6994489392   13.1813211001   1.9472417174
 C  3.4811880158   14.2862863064   2.2403659414
 C  4.3917155308   14.7595853701   1.2913419404
 C  5.203813906   15.9026172447   1.5878794552
 N  5.8595676515   16.8255828463   1.8273222785
 C  4.5122701802   14.1209704535   0.0538625729
 C  3.7245471228   13.0168405241   -0.2260952565
 C  2.4766058477   10.2808749598   -0.3429874405
 C  1.6952208633   9.1704695286   -0.6245441189
 C  -0.0857180053   6.6323914463   -0.0815937786
 C  1.0650969246   6.4727370444   0.7561277474
 N  1.9794842982   6.3558990486   1.4550174963
 C  -1.500255163   3.2164444483   0.2327823432
 C  -1.1844622063   1.8941018073   0.4981628447
 H  0.5036368034   -0.1724087149   1.7683001521
 H  1.4381859398   -0.2844388105   0.2724080322
 H  -0.2899849938   -0.6873395877   0.2811398062
 H  2.1353565341   1.98599407   -0.1478165619
 H  1.5935863049   4.3282740201   -0.6157271255
 H  -4.482526918   8.7581352771   -1.0621697593
 H  -6.6838636544   8.7630620807   -2.1350539725
 H  -8.4254594271   7.5415040273   -3.3572995862
 H  -7.6218884317   7.4819428142   -4.9280915122
 H  -8.0655514447   5.9788219954   -4.11878361
 H  -5.6939563825   5.1550586534   -4.2239391077
 H  -3.4794354017   5.1380314526   -3.1400858358
 H  -1.1668639054   10.1305012286   0.927411008
 H  0.2200124168   12.0883061238   1.4293301668
 H  2.0098169725   12.8084278945   2.6967427138
 H  3.3949739162   14.7797162014   3.2021782654
 H  5.2146471593   14.4947995343   -0.6829598415
 H  3.8100461327   12.5393499776   -1.1961913955
 H  3.5026875183   10.3073411785   -0.6945361458
 H  2.1120576141   8.3548264429   -1.2065576447
 H  -2.5244198702   3.5615774996   0.3243289849
 H  -1.9697606527   1.2075939028   0.8026084732
