# Supplementary material for: Sequential closed-loop Bayesian optimization as a guide for organic molecular metallophotocatalyst formulation discovery
Source: Nat Chem. 2024 Jun 11;16(8):1286–94. doi: 10.1038/s41557-024-01546-5 (PMC11321994; doi:10.1038/s41557-024-01546-5)
Supplement: Supplementary file 2 — Containing complete dataset for BO workflow, including dataset for BO training, molecular DFT descriptors and molecular structure_XYZ. [file 41557_2024_1546_MOESM2_ESM.zip › molecular_structures_xyz/140.xyz]

49

 N  1.2261505778   0.1384164353   1.7203820281
 C  2.2875648026   0.1567188457   1.2612921972
 C  3.6118854794   0.1590396638   0.7153666072
 C  4.3122268704   1.3589169269   0.4767558395
 C  3.7079087482   2.7020801799   0.6299010736
 C  4.4887777618   3.7360697442   1.159349424
 C  3.9713799559   5.0136701254   1.3031057872
 C  2.669275656   5.2465661851   0.8926370776
 F  2.1617821086   6.484702335   1.0241588579
 C  1.8734513433   4.2557350822   0.3458064493
 C  2.4001417968   2.9778516626   0.2183428285
 N  5.5949345304   1.3382121027   0.1179556709
 C  6.2405152327   0.1903653002   -0.0777551499
 C  7.6705429835   0.3106426644   -0.4432722266
 C  8.6399049913   -0.5666858255   0.0526476232
 C  9.9766037355   -0.4085957868   -0.2863140415
 C  10.3256682949   0.6318333452   -1.1287751861
 F  11.618102266   0.7853279473   -1.4661299082
 C  9.395573214   1.5261100312   -1.6320876483
 C  8.0660815884   1.364047317   -1.2758454544
 C  5.5661987533   -1.0438173429   0.033486631
 C  6.1953479453   -2.2786509254   -0.3294301078
 N  6.6883627517   -3.2777751237   -0.6399717546
 C  4.234984395   -1.0688790897   0.4626200821
 C  3.5185401079   -2.3582167509   0.6708911427
 C  3.8166081095   -3.1059572876   1.7848043211
 C  3.149918504   -4.3238324573   2.0388418719
 C  2.1985088432   -4.7785088216   1.1677326508
 C  1.8718542138   -4.0422821138   0.0002465859
 C  0.8952838131   -4.512289934   -0.9152298907
 C  0.5927151805   -3.8017854739   -2.0455226527
 C  1.2591354773   -2.5850276893   -2.3143808052
 C  2.2061805222   -2.1023380714   -1.4496119167
 C  2.5365465966   -2.8117313719   -0.264801227
 H  5.5072545706   3.5289897273   1.4673980995
 H  4.5589524612   5.8218841992   1.7242108644
 H  0.866023959   4.4886711834   0.0198256918
 H  1.7900931124   2.204888641   -0.2347766945
 H  8.3648336457   -1.3645349093   0.7326701239
 H  10.7413938804   -1.0729131824   0.099878277
 H  9.7157230453   2.3286237305   -2.287191164
 H  7.3193491537   2.0541767958   -1.6516380702
 H  4.5663428894   -2.7508080864   2.4850561874
 H  3.3990949006   -4.8908480509   2.9298157862
 H  1.6786337257   -5.7139334679   1.3538627992
 H  0.3942110685   -5.4516600609   -0.6993314226
 H  -0.1556153622   -4.1703662802   -2.7401890966
 H  1.0194980979   -2.0299794273   -3.2160970914
 H  2.7136637011   -1.1706426405   -1.6762910702
