# Supplementary material for: Sequential closed-loop Bayesian optimization as a guide for organic molecular metallophotocatalyst formulation discovery
Source: Nat Chem. 2024 Jun 11;16(8):1286–94. doi: 10.1038/s41557-024-01546-5 (PMC11321994; doi:10.1038/s41557-024-01546-5)
Supplement: Supplementary file 2 — Containing complete dataset for BO workflow, including dataset for BO training, molecular DFT descriptors and molecular structure_XYZ. [file 41557_2024_1546_MOESM2_ESM.zip › molecular_structures_xyz/141.xyz]

53

 N  1.1474840709   -0.2490850293   0.4766145659
 C  2.2765519768   -0.1784059973   0.2352895313
 C  3.681795596   -0.0988961192   -0.0310107878
 C  4.357682596   1.1377140016   0.0146821428
 C  3.6659735663   2.4386840038   0.1626956299
 C  4.2477862695   3.4248111882   0.9674994652
 C  3.6449654573   4.6635973722   1.1189724565
 C  2.4633707512   4.9081109678   0.4391675302
 F  1.8752215588   6.1093773135   0.576985028
 C  1.8691245605   3.9664146978   -0.3819837976
 C  2.477071285   2.7257615279   -0.5149886394
 N  5.6869148145   1.1930044325   -0.043478104
 C  6.4140331277   0.0891999977   -0.2053300506
 C  7.8821072406   0.2827179438   -0.219585879
 C  8.7529212446   -0.616591893   0.4033755455
 C  10.1224829984   -0.3911912059   0.401583663
 C  10.6046514945   0.7390750281   -0.2342025406
 F  11.9311060433   0.9589887831   -0.2448252839
 C  9.7728182125   1.6567829421   -0.8538414424
 C  8.4063887891   1.4256842322   -0.8339247163
 C  5.7957490144   -1.1655786825   -0.3824263858
 C  6.5622672408   -2.3157614019   -0.7585406822
 N  7.1745487021   -3.2399288434   -1.0887692413
 C  4.4030608664   -1.2785170474   -0.2645158115
 C  3.7215930975   -2.5904761213   -0.3817731517
 C  4.0588492607   -3.6438525594   0.4715446106
 C  3.4155365676   -4.8675493957   0.3635438385
 C  2.4280674129   -5.0808657758   -0.6043389651
 C  1.7458859038   -6.3942431715   -0.7217146844
 C  1.4443119252   -7.1486806505   0.4175999444
 C  0.805062282   -8.3778132039   0.3076492376
 C  0.4564196438   -8.8767992325   -0.943576748
 C  0.7515822693   -8.1362942565   -2.0840307667
 C  1.389538306   -6.9064758512   -1.974229081
 C  2.1013350837   -4.0221026786   -1.4585423421
 C  2.7323789456   -2.7923238255   -1.3472802049
 H  5.176354058   3.2100188702   1.4840820296
 H  4.0755244053   5.432917617   1.7501750083
 H  0.9540584068   4.2089910547   -0.9105269542
 H  2.0307235659   1.9932463935   -1.1778234371
 H  8.3669094315   -1.4862450883   0.9228530227
 H  10.8098038162   -1.0721189091   0.890945304
 H  10.1955627632   2.5299537133   -1.3381050007
 H  7.7329919569   2.1316096965   -1.3066170247
 H  4.820806308   -3.5038190505   1.2317064862
 H  3.7003043964   -5.6740814946   1.0311984932
 H  1.6934089104   -6.7610681577   1.4005933564
 H  0.5730064316   -8.9445158596   1.2044110893
 H  -0.0425128587   -9.8373724866   -1.0294217584
 H  0.4900763028   -8.5198258481   -3.0657138686
 H  1.6321748495   -6.3473722485   -2.8726161992
 H  1.3296272497   -4.1530675867   -2.209984031
 H  2.4612618314   -1.9873821057   -2.0230003988
