# Supplementary material for: Sequential closed-loop Bayesian optimization as a guide for organic molecular metallophotocatalyst formulation discovery
Source: Nat Chem. 2024 Jun 11;16(8):1286–94. doi: 10.1038/s41557-024-01546-5 (PMC11321994; doi:10.1038/s41557-024-01546-5)
Supplement: Supplementary file 2 — Containing complete dataset for BO workflow, including dataset for BO training, molecular DFT descriptors and molecular structure_XYZ. [file 41557_2024_1546_MOESM2_ESM.zip › molecular_structures_xyz/142.xyz]

53

 N  1.0253618235   -0.0258842543   1.0285007711
 C  2.1342723498   0.0103782723   0.7019898423
 C  3.5148614423   0.0363413122   0.3193873728
 C  4.2203287663   1.2501956344   0.2005934335
 C  3.584226982   2.5791255558   0.359502179
 C  4.2783248962   3.5814099989   1.0463725456
 C  3.7285725281   4.8437461538   1.205342425
 C  2.4847104163   5.0948573269   0.6504697026
 F  1.9475329095   6.319127503   0.7956487369
 C  1.7775737688   4.1365878521   -0.0532501144
 C  2.3343440979   2.8726616043   -0.1937189629
 N  5.5301368165   1.2597135778   -0.0456750814
 C  6.2048802826   0.1240490902   -0.217027974
 C  7.6524188252   0.2728013953   -0.5004695656
 C  8.3810070916   1.2362754292   0.2057256993
 C  9.7324956485   1.4237976638   -0.0385211301
 C  10.3390648588   0.6487444722   -1.0129043336
 F  11.6488429351   0.8287605335   -1.2594976285
 C  9.6472173118   -0.2977733063   -1.7469452
 C  8.2970595277   -0.4846121032   -1.4826043135
 C  5.5602355723   -1.1256938257   -0.1171935165
 C  6.2910276371   -2.3525083241   -0.2377464608
 N  6.8779645042   -3.3451313528   -0.3264128553
 C  4.1886589765   -1.1815215344   0.1597200921
 C  3.4837451309   -2.480801818   0.3200133223
 C  3.7426453561   -3.2596940075   1.4310310237
 C  3.0991752033   -4.4994297132   1.6651706823
 C  2.1868742673   -4.9510465054   0.7481503129
 C  1.9267318115   -4.1657460742   -0.3932184679
 C  0.9790727792   -4.7669371036   -1.2472561904
 C  0.6317133783   -4.1222785573   -2.4055062451
 C  1.2434818733   -2.8766642869   -2.7008560615
 C  2.1689335371   -2.2887225701   -1.8680558553
 C  2.5418231654   -2.9305950654   -0.6577812455
 C  0.5381077009   -6.082558918   -0.6428991362
 C  1.3406834247   -6.2029250589   0.687618122
 H  5.2535368193   3.363256831   1.4667354736
 H  4.2475836982   5.6265734704   1.7471810254
 H  0.8151068385   4.3831979727   -0.4872112407
 H  1.7965352965   2.125492889   -0.7659214451
 H  7.8829924032   1.8361818677   0.9591332193
 H  10.3137741761   2.1563385688   0.5102703784
 H  10.1584809807   -0.8683198274   -2.5141491651
 H  7.7442020299   -1.2063531808   -2.0727836916
 H  4.4608918753   -2.9025634131   2.1633086016
 H  3.339678296   -5.0624730716   2.5617609803
 H  -0.0921782157   -4.5428121744   -3.0974739914
 H  0.9713801335   -2.3702685375   -3.6224593784
 H  2.6140507807   -1.3382259269   -2.144277167
 H  0.7514900153   -6.9181664206   -1.3169629778
 H  -0.5415191312   -6.0928705778   -0.4630090274
 H  1.9657968034   -7.1012707873   0.7018293195
 H  0.6758996035   -6.2700766785   1.5546131616
