# Supplementary material for: Sequential closed-loop Bayesian optimization as a guide for organic molecular metallophotocatalyst formulation discovery
Source: Nat Chem. 2024 Jun 11;16(8):1286–94. doi: 10.1038/s41557-024-01546-5 (PMC11321994; doi:10.1038/s41557-024-01546-5)
Supplement: Supplementary file 2 — Containing complete dataset for BO workflow, including dataset for BO training, molecular DFT descriptors and molecular structure_XYZ. [file 41557_2024_1546_MOESM2_ESM.zip › molecular_structures_xyz/143.xyz]

55

 N  1.4209893149   -0.2484945096   1.3758253397
 C  2.4726317446   -0.142914852   0.9063213727
 C  3.7835325961   -0.0366146529   0.3371827306
 C  4.4826994794   1.1871677904   0.3063344048
 C  3.9074546956   2.4660324193   0.7847771209
 C  4.726624522   3.3475506474   1.4991422835
 C  4.2360657084   4.5612851121   1.9540830696
 C  2.9214630683   4.8892966961   1.6670904358
 F  2.4400443495   6.0676873154   2.1004675831
 C  2.0876912778   4.0541356022   0.9454470983
 C  2.5882634646   2.835780436   0.5069143174
 N  5.7327812249   1.2482434396   -0.150664724
 C  6.3510286128   0.1641960803   -0.6175033856
 C  7.7340293742   0.3708847781   -1.1072792478
 C  8.5746612305   1.2409357659   -0.4038600036
 C  9.8714193986   1.4761026611   -0.832663407
 C  10.3083707384   0.8448490634   -1.98537268
 F  11.5635601698   1.0724555609   -2.4106680321
 C  9.5002781332   -0.004673739   -2.7193549537
 C  8.2077920354   -0.2413109389   -2.2713006518
 C  5.7092887795   -1.0910226873   -0.6150722528
 C  6.3851305769   -2.2852233732   -1.02834334
 N  6.9210608649   -3.2602840075   -1.3438879342
 C  4.4019394862   -1.2011728634   -0.1298461161
 C  3.7035678768   -2.5194406879   -0.0823761538
 C  3.8275865016   -3.326677875   1.0630045889
 C  4.6015687115   -2.9447680986   2.2055824654
 C  4.6931792466   -3.7596635476   3.2935693869
 C  4.021543601   -5.0149750465   3.3255725842
 C  3.2756095672   -5.4152985613   2.260268715
 C  3.1520784135   -4.5917846955   1.0981170422
 C  2.3902471364   -4.9949601589   0.003741011
 C  2.2647974608   -4.1987432195   -1.1323384128
 C  1.4808490369   -4.6200374574   -2.2512928643
 C  1.3631970379   -3.8364862665   -3.3575805592
 C  2.0258949132   -2.5770766295   -3.4128387273
 C  2.7825747673   -2.1384468889   -2.3682391821
 C  2.9334144472   -2.9305535946   -1.1850998439
 H  5.7541836834   3.0714075688   1.7069706842
 H  4.8542751412   5.2484383374   2.5209358383
 H  1.070708323   4.3602801866   0.7274425117
 H  1.9471259165   2.1894668863   -0.0812189375
 H  8.2085553024   1.728059898   0.4927986151
 H  10.5391057651   2.136384047   -0.2905304772
 H  9.8780147898   -0.4623890212   -3.6267228612
 H  7.5622135488   -0.8854440593   -2.8569568282
 H  5.1213096863   -1.9927748271   2.2023730067
 H  5.2853004882   -3.4512626659   4.1496378021
 H  4.1098752494   -5.6465921116   4.2038452236
 H  2.7571271641   -6.3697939973   2.2688588856
 H  1.8811867678   -5.954652099   0.0373457517
 H  0.981988232   -5.5832187349   -2.1930214121
 H  0.7659701295   -4.1639110616   -4.202710688
 H  1.924173347   -1.9613241662   -4.3011534648
 H  3.2792569012   -1.1762431969   -2.4300527279
