# Supplementary material for: Sequential closed-loop Bayesian optimization as a guide for organic molecular metallophotocatalyst formulation discovery
Source: Nat Chem. 2024 Jun 11;16(8):1286–94. doi: 10.1038/s41557-024-01546-5 (PMC11321994; doi:10.1038/s41557-024-01546-5)
Supplement: Supplementary file 2 — Containing complete dataset for BO workflow, including dataset for BO training, molecular DFT descriptors and molecular structure_XYZ. [file 41557_2024_1546_MOESM2_ESM.zip › molecular_structures_xyz/144.xyz]

45

 C  1.0041614425   0.2477570847   0.2822406863
 C  -0.1856141355   0.1795787397   0.1049785283
 C  -1.6009028009   0.0979263788   -0.1053537119
 C  -2.1107645581   -0.5226441501   -1.2517716265
 C  -3.4797713561   -0.6074370903   -1.4503520991
 C  -4.3625929201   -0.0651268123   -0.5136750939
 C  -5.8303443939   -0.1489537944   -0.7263326266
 C  -6.4868945819   -1.3832887919   -0.8214975361
 C  -5.7227233125   -2.5909175239   -0.7176243613
 N  -5.0974119949   -3.5606624372   -0.6392237569
 C  -7.8764252092   -1.4197925882   -1.056290919
 C  -8.6488235998   -2.678812913   -1.1849940912
 C  -8.4578117925   -3.7608081562   -0.3210354191
 C  -9.220996287   -4.9132919177   -0.4515967057
 C  -10.1683715686   -4.96772142   -1.4579728075
 F  -10.9054903345   -6.0843318474   -1.5937806937
 C  -10.3922293908   -3.9127138532   -2.3267513938
 C  -9.6326501356   -2.7631550042   -2.1765241369
 N  -8.5798794552   -0.2967002345   -1.1909550618
 C  -7.9965178039   0.8960326608   -1.0838633773
 C  -8.8924413295   2.0667130999   -1.2328522218
 C  -8.7826924378   3.1919562557   -0.4105864048
 C  -9.6575418697   4.2603057035   -0.5531637258
 C  -10.6346583982   4.1875787917   -1.529682957
 F  -11.4806033316   5.2223540654   -1.6771079431
 C  -10.7798959085   3.0861231949   -2.3566177159
 C  -9.9078239636   2.0211659512   -2.1946591569
 C  -6.6088575134   1.0077895254   -0.863185946
 C  -5.958964835   2.2848505222   -0.8834259961
 N  -5.4233943497   3.3092099875   -0.9216962294
 C  -3.855454888   0.5621629477   0.6268361256
 C  -2.4873159287   0.6382914962   0.8336247551
 H  2.061111842   0.3081415398   0.4392974493
 H  -1.429404596   -0.9378728116   -1.9862736157
 H  -3.8634889633   -1.085675917   -2.3455458308
 H  -7.7316908427   -3.703749923   0.4815679178
 H  -9.0931822236   -5.756085202   0.2183675708
 H  -11.1481700107   -3.9982250288   -3.0994034423
 H  -9.7948770562   -1.9217084784   -2.8406948333
 H  -8.031838908   3.2324079319   0.3701677927
 H  -9.5931231698   5.1345324855   0.084870843
 H  -11.5626127776   3.071706847   -3.1068334095
 H  -10.0055523382   1.1454908257   -2.8262981833
 H  -4.5342313347   0.9808433046   1.3628055286
 H  -2.0990706788   1.1177065555   1.7255958327
