# Supplementary material for: Sequential closed-loop Bayesian optimization as a guide for organic molecular metallophotocatalyst formulation discovery
Source: Nat Chem. 2024 Jun 11;16(8):1286–94. doi: 10.1038/s41557-024-01546-5 (PMC11321994; doi:10.1038/s41557-024-01546-5)
Supplement: Supplementary file 2 — Containing complete dataset for BO workflow, including dataset for BO training, molecular DFT descriptors and molecular structure_XYZ. [file 41557_2024_1546_MOESM2_ESM.zip › molecular_structures_xyz/145.xyz]

49

 N  1.2372469396   0.0301961142   1.1292129144
 C  2.3384213904   -0.0073634119   0.7769805864
 C  3.713144992   -0.0495440625   0.375551053
 C  4.4459893563   1.1402838015   0.1827872878
 C  3.8339163459   2.4888680909   0.202177848
 C  4.5430651182   3.5423507217   0.7907557085
 C  4.0197763464   4.8255035007   0.8123329209
 C  2.7867940451   5.0436180891   0.2205206379
 F  2.2749952887   6.2869680514   0.2325222773
 C  2.0651294265   4.0325656899   -0.3886032374
 C  2.5954221562   2.7498913182   -0.3923098455
 N  5.7647250901   1.1084973009   0.001272584
 C  6.4224925445   -0.0474177022   -0.0632171863
 C  7.8902241314   0.0549523149   -0.2311438866
 C  8.7721373579   -0.7977742994   0.4401040224
 C  10.1446407568   -0.6574489587   0.2881749275
 C  10.6179117648   0.3405156196   -0.5450593531
 F  11.9465063557   0.4767638606   -0.7010783141
 C  9.775896699   1.2095096344   -1.2188982324
 C  8.4078736081   1.0660660277   -1.0486168137
 C  5.7337422229   -1.2757949948   -0.004287836
 C  6.4073240686   -2.5097454852   -0.2787840553
 N  6.9395979206   -3.5064226961   -0.5264945451
 C  4.3546966073   -1.2898354695   0.2496315891
 C  3.608440186   -2.5643821327   0.3856521904
 C  4.0074515598   -3.5182787022   1.3614225974
 C  3.3227881994   -4.6933547011   1.4983363444
 C  2.2134982973   -4.9938560884   0.6661945418
 C  1.4902277844   -6.2081733959   0.7819193516
 C  0.4248188246   -6.46523579   -0.0401673323
 C  0.0296373217   -5.5215686543   -1.0179802471
 C  0.7085799268   -4.3399144442   -1.152829673
 C  1.8152211415   -4.0451154595   -0.3147408593
 C  2.5320908699   -2.8288476708   -0.4279422101
 H  5.5096159792   3.3468778677   1.240904494
 H  4.5506666775   5.6491725313   1.2765245438
 H  1.1122151295   4.2531227753   -0.8563343288
 H  2.0461400316   1.9596841159   -0.890871038
 H  8.3961585896   -1.5605693156   1.1125234602
 H  10.8416930635   -1.3021074438   0.8115993225
 H  10.1923950462   1.9786787876   -1.8597343703
 H  7.7275114105   1.7376222425   -1.5597901461
 H  4.8476574313   -3.2974380061   2.0116737824
 H  3.6218447454   -5.414729802   2.2531872974
 H  1.7976757508   -6.9296023729   1.5336791108
 H  -0.1229886821   -7.3978093664   0.0547439869
 H  -0.8167082296   -5.7404566905   -1.6616832627
 H  0.4105921948   -3.6105170519   -1.9006778767
 H  2.2252462171   -2.1122842872   -1.1843407305
