# Supplementary material for: Sequential closed-loop Bayesian optimization as a guide for organic molecular metallophotocatalyst formulation discovery
Source: Nat Chem. 2024 Jun 11;16(8):1286–94. doi: 10.1038/s41557-024-01546-5 (PMC11321994; doi:10.1038/s41557-024-01546-5)
Supplement: Supplementary file 2 — Containing complete dataset for BO workflow, including dataset for BO training, molecular DFT descriptors and molecular structure_XYZ. [file 41557_2024_1546_MOESM2_ESM.zip › molecular_structures_xyz/146.xyz]

53

 N  1.1180019764   0.1120260539   1.1130540559
 C  2.214894244   0.0709767055   0.7476508384
 C  3.5803556712   0.0146688497   0.3170780444
 C  4.3307051774   1.1956140646   0.141903548
 C  3.7449805437   2.5536188472   0.2210097452
 C  4.4808450762   3.5697439877   0.8412059525
 C  3.9811400957   4.8600591918   0.9205853746
 C  2.7450879729   5.123305129   0.354019533
 F  2.2559520477   6.3739132377   0.4225862012
 C  1.9979946936   4.1505367433   -0.2860852083
 C  2.5046994061   2.8597405833   -0.3475256088
 N  5.643009464   1.1453477507   -0.0774332446
 C  6.2752799014   -0.0198988004   -0.2011255562
 C  7.7394282413   0.0619776551   -0.4077292179
 C  8.623844085   -0.8348968311   0.1998147162
 C  9.9939013542   -0.7115921674   0.0150047997
 C  10.4624413918   0.3141983571   -0.7865130445
 F  11.7884623647   0.4341594095   -0.9740003499
 C  9.6183219721   1.2268096401   -1.397029377
 C  8.2532128236   1.0993103666   -1.1943495493
 C  5.5638898456   -1.236872525   -0.1638719686
 C  6.2040587514   -2.4713360124   -0.5081052465
 N  6.7133516059   -3.4634145646   -0.8153481659
 C  4.1941757563   -1.2331788202   0.1351600153
 C  3.4247477359   -2.4956170971   0.2575837875
 C  3.8385842843   -3.4897439621   1.147235586
 C  3.1031740908   -4.6625817957   1.2552869946
 C  1.9648236654   -4.8522937263   0.4820534033
 C  1.5360451072   -3.8688855806   -0.4150464393
 C  0.3142789597   -4.0604748459   -1.2368135883
 C  -0.5515046782   -2.9898437063   -1.4855877797
 C  -1.6959278074   -3.1664182083   -2.2542376537
 C  -1.9961185394   -4.4165782175   -2.7865741486
 C  -1.1438758699   -5.489300511   -2.5430643209
 C  0.0008667346   -5.3131123493   -1.7746074215
 C  2.2803933233   -2.6920005114   -0.5159904048
 H  5.4489640275   3.3387932863   1.2708743419
 H  4.5325371085   5.6550156791   1.4101642201
 H  1.0439327513   4.4067390464   -0.7328366137
 H  1.9359173807   2.0997429162   -0.8710848904
 H  8.2531915301   -1.6206574168   0.848093127
 H  10.6932345594   -1.3909502199   0.4893504909
 H  10.0306953322   2.0169576246   -2.0145071145
 H  7.5714239949   1.8046303545   -1.6557256408
 H  4.7188232544   -3.3378371086   1.7633847038
 H  3.4141469993   -5.4305101527   1.9563238523
 H  1.3893597189   -5.7660393886   0.5910138031
 H  -0.3385420933   -2.0161978742   -1.0539042386
 H  -2.3595250665   -2.3251442685   -2.4307702031
 H  -2.8902224811   -4.5544548877   -3.3870390702
 H  -1.366904349   -6.4676001539   -2.9582888905
 H  0.6690849864   -6.1522269681   -1.6060791202
 H  1.9819808779   -1.9309368081   -1.2294930588
