# Supplementary material for: Sequential closed-loop Bayesian optimization as a guide for organic molecular metallophotocatalyst formulation discovery
Source: Nat Chem. 2024 Jun 11;16(8):1286–94. doi: 10.1038/s41557-024-01546-5 (PMC11321994; doi:10.1038/s41557-024-01546-5)
Supplement: Supplementary file 2 — Containing complete dataset for BO workflow, including dataset for BO training, molecular DFT descriptors and molecular structure_XYZ. [file 41557_2024_1546_MOESM2_ESM.zip › molecular_structures_xyz/147.xyz]

53

 C  -0.7367640536   0.2471042122   0.4908001438
 O  0.5606454508   -0.1620006458   0.8972227056
 C  0.7131016717   -1.4293770824   1.3421425495
 C  2.0402458606   -1.7658011122   1.7274542098
 C  2.329141505   -3.0138976888   2.1927699127
 C  1.3137154567   -4.0032485673   2.3037466979
 C  1.5883073829   -5.3036578444   2.7832836885
 C  0.5929636336   -6.2498596005   2.8714621012
 C  0.8967366775   -7.6190450145   3.3596998966
 C  1.3674823505   -7.8471093954   4.660479825
 C  1.6136278547   -6.7289111432   5.521567491
 N  1.8220563923   -5.8242048927   6.2114469253
 C  1.5996199242   -9.1667430916   5.099941278
 C  2.0169337526   -9.5102152263   6.4798902579
 C  1.4655586452   -8.8846496466   7.6020343845
 C  1.8532900078   -9.2571641338   8.88187148
 C  2.8000575235   -10.2561545599   9.0206956847
 F  3.1842241712   -10.6163764585   10.2580277699
 C  3.3618331506   -10.9049302613   7.933757425
 C  2.9564439372   -10.5316050225   6.6620585293
 N  1.471137045   -10.1975360191   4.2668755892
 C  1.0729272144   -10.019794866   3.0086273724
 C  1.0062073923   -11.2464175176   2.1793587632
 C  0.5410870264   -12.4286644274   2.7664627425
 C  0.4793125505   -13.6063719887   2.0382924081
 C  0.9081548008   -13.5893039516   0.7216049947
 F  0.8566905078   -14.7292726613   0.0101551099
 C  1.3946129903   -12.4461732794   0.1131479157
 C  1.4388313912   -11.2704727204   0.8500521823
 C  0.72354454   -8.7395447879   2.5347151894
 C  0.1939340936   -8.5599714515   1.2159711679
 N  -0.2440560349   -8.4086290497   0.1562040347
 C  -0.7298754666   -5.9121722489   2.4836216277
 C  -1.020116494   -4.6549871852   2.0272585637
 C  -0.0104924325   -3.664428288   1.9178942877
 C  -0.2940384455   -2.3600899051   1.4359101354
 H  -0.6397659734   1.2851577337   0.1708709107
 H  -1.4508134576   0.1873696995   1.3196382474
 H  -1.1008778171   -0.3586591779   -0.3463812699
 H  2.8073339194   -1.0034711484   1.6394024261
 H  3.3436234819   -3.2675728665   2.4863746639
 H  2.6077838661   -5.5487444568   3.0669614338
 H  0.7049671736   -8.1209218095   7.4894095434
 H  1.4254812282   -8.7899719548   9.7617815025
 H  4.098606248   -11.6849428557   8.090151117
 H  3.3752655727   -11.0298058301   5.7951073991
 H  0.2183294424   -12.4175766682   3.8013613896
 H  0.10810103   -14.5267972399   2.474937468
 H  1.738489483   -12.4839160636   -0.914405499
 H  1.8443710244   -10.3791901767   0.3854813118
 H  -1.5165723086   -6.6554075192   2.5654572755
 H  -2.0367661631   -4.4013232303   1.7415003406
 H  -1.3115487235   -2.1249489123   1.1473266986
