# Supplementary material for: Sequential closed-loop Bayesian optimization as a guide for organic molecular metallophotocatalyst formulation discovery
Source: Nat Chem. 2024 Jun 11;16(8):1286–94. doi: 10.1038/s41557-024-01546-5 (PMC11321994; doi:10.1038/s41557-024-01546-5)
Supplement: Supplementary file 2 — Containing complete dataset for BO workflow, including dataset for BO training, molecular DFT descriptors and molecular structure_XYZ. [file 41557_2024_1546_MOESM2_ESM.zip › molecular_structures_xyz/148.xyz]

53

 C  1.9920834981   0.5337269548   -0.1895264866
 O  1.1532848562   1.2616546468   0.6979438475
 C  1.3987534242   1.1791256306   2.0206794272
 C  2.4106412729   0.4361193633   2.579654342
 C  2.5774235098   0.4260452051   3.9784638479
 C  1.7626393933   1.1487827251   4.8144604135
 C  2.0275183746   1.1166913223   6.2761293622
 C  2.5258534794   2.2355314829   6.9579822486
 C  2.8674457024   3.4042162901   6.2036998061
 N  3.160138562   4.3336057577   5.5804365112
 C  2.7427446382   2.1688849352   8.3486703046
 C  3.1805865238   3.3259644843   9.1623829076
 C  2.6691847611   4.6111324108   8.9571079178
 C  3.0737756533   5.6695631154   9.7589413429
 C  3.9968556872   5.4244661378   10.7598756492
 F  4.3972683739   6.4473122065   11.5354052446
 C  4.5191162984   4.164114035   10.9985091044
 C  4.0973616253   3.1139967175   10.1984360633
 N  2.5896594736   1.0215699738   9.0085161488
 C  2.1737893931   -0.0805290462   8.3881137034
 C  2.0813968841   -1.2963563278   9.2289114324
 C  1.6549722094   -1.1681406368   10.555843335
 C  1.5736699118   -2.2755785218   11.3852386461
 C  1.9427636423   -3.5089883564   10.8747629957
 F  1.8719850029   -4.58726441   11.675021723
 C  2.3880903371   -3.6726880543   9.5751988697
 C  2.4532020239   -2.5571436879   8.7518180811
 C  1.8230579072   -0.0507602229   7.0221280392
 C  1.2059455166   -1.1767634657   6.3866070973
 N  0.6843758064   -2.0748288632   5.8771939493
 C  0.6874555649   1.918100416   4.2612305029
 C  -0.228670671   2.6488634352   5.0605097583
 C  -1.2482504069   3.3675612449   4.491032477
 C  -1.4107234898   3.3915587598   3.0908132931
 C  -0.5511623807   2.685471931   2.2897358586
 C  0.5083258358   1.9336485281   2.851774599
 H  1.6163223512   0.7393314103   -1.1921280973
 H  1.937186294   -0.542049431   0.0070867759
 H  3.0321486922   0.8679634706   -0.1140925718
 H  3.0898379606   -0.1414329051   1.9661027483
 H  3.3894196742   -0.160408276   4.3976106159
 H  1.9259353012   4.7927807537   8.1892645677
 H  2.6767092733   6.6689667607   9.6209295295
 H  5.2390574892   4.0186169818   11.796105173
 H  4.486038107   2.1165016926   10.368909025
 H  1.3779879468   -0.1905190555   10.9335977747
 H  1.2323575165   -2.1945867037   12.4112458835
 H  2.6849344847   -4.6544066658   9.2235936329
 H  2.8261509544   -2.6758178535   7.7409969306
 H  -0.1268019937   2.6302948256   6.140224806
 H  -1.9377247913   3.9183714682   5.1233937352
 H  -2.2203419982   3.9647011788   2.6500545579
 H  -0.6722454572   2.6895162314   1.213162549
