# Supplementary material for: Sequential closed-loop Bayesian optimization as a guide for organic molecular metallophotocatalyst formulation discovery
Source: Nat Chem. 2024 Jun 11;16(8):1286–94. doi: 10.1038/s41557-024-01546-5 (PMC11321994; doi:10.1038/s41557-024-01546-5)
Supplement: Supplementary file 2 — Containing complete dataset for BO workflow, including dataset for BO training, molecular DFT descriptors and molecular structure_XYZ. [file 41557_2024_1546_MOESM2_ESM.zip › molecular_structures_xyz/149.xyz]

65

 N  1.3621320289   -0.3274143486   0.7117655483
 C  2.4782766453   -0.231017317   0.4231718963
 C  3.8695328743   -0.1155093244   0.1026549286
 C  4.5206613996   1.132453307   0.1783654383
 C  3.8049239898   2.4114716852   0.3922808425
 C  4.3825973854   3.3791270412   1.2219363673
 C  3.7575065379   4.5983839777   1.4316148392
 C  2.5574701252   4.8426431716   0.784851983
 F  1.9475733693   6.025263456   0.9791318997
 C  1.9658471965   3.9195298381   -0.0590750805
 C  2.5964299911   2.6979895828   -0.2505078428
 N  5.8464480572   1.2199290334   0.0893703938
 C  6.5895213464   0.1387003877   -0.1388028232
 C  8.0535839998   0.3605439074   -0.1739609388
 C  8.9520684872   -0.5477351956   0.3947957368
 C  10.3169970615   -0.2964313709   0.3787710384
 C  10.7666405819   0.8688578589   -0.2164530467
 F  12.0885621865   1.114309532   -0.2406540974
 C  9.9070296754   1.7958827264   -0.7819125508
 C  8.5455172773   1.5381328121   -0.748138393
 C  5.9916656724   -1.1183393477   -0.3613941035
 C  6.7740614177   -2.2239791088   -0.8273117017
 N  7.4017400718   -3.1072428329   -1.2325556049
 C  4.6044539599   -1.271052757   -0.2072681992
 C  3.9482221932   -2.5872171511   -0.3640048445
 C  4.3805421943   -3.697001966   0.3692008031
 C  3.7672119065   -4.9294040414   0.2271054232
 C  2.6963244826   -5.0980913181   -0.6630303828
 N  2.0744786237   -6.3451821462   -0.8115568761
 C  2.030531934   -7.2722113384   0.2685228931
 C  1.616784929   -6.864012422   1.5386410106
 C  1.5701230726   -7.7785611635   2.5838029195
 C  1.914667733   -9.1103736421   2.3716842074
 C  2.3159917576   -9.5196121363   1.103670861
 C  2.3822568372   -8.6068096774   0.0577151155
 C  1.4710287167   -6.7175114206   -2.0465023733
 C  2.1637970391   -6.5660816219   -3.2498921024
 C  1.5684803738   -6.9398569585   -4.4485745383
 C  0.2881253973   -7.4857280749   -4.4602482199
 C  -0.3977320874   -7.6471806686   -3.2602747534
 C  0.1842364291   -7.259101504   -2.0593094013
 C  2.2639903942   -3.9860523345   -1.4006428748
 C  2.8787006701   -2.7554334919   -1.2494192128
 H  5.3258830441   3.1652880795   1.7116083271
 H  4.1847942007   5.3528511977   2.0826765766
 H  1.0353948688   4.1621023451   -0.5600910301
 H  2.1517841359   1.9803556778   -0.930765669
 H  8.590977417   -1.4461274116   0.8826103863
 H  11.0255405293   -0.9840647903   0.8267959708
 H  10.30498765   2.6965691523   -1.2358621611
 H  7.8508154745   2.2505377679   -1.1784423203
 H  5.2031958314   -3.5976307446   1.0702717615
 H  4.1262406384   -5.7710283758   0.8074372191
 H  1.3311028429   -5.8302166445   1.7038756549
 H  1.2472804411   -7.4486486248   3.5667199629
 H  1.8695068555   -9.8239948944   3.1884486663
 H  2.5911239782   -10.5550039329   0.9262240984
 H  2.7078657693   -8.9254328064   -0.9272028218
 H  3.1687655154   -6.1566412706   -3.2431331843
 H  2.1172777784   -6.8165717182   -5.3774544839
 H  -0.1709765162   -7.78405112   -5.3975995592
 H  -1.3987139904   -8.068181398   -3.2564069541
 H  -0.3575118218   -7.3739729024   -1.1260787131
 H  1.4362818691   -4.0844370917   -2.0929143665
 H  2.5243495534   -1.9155541312   -1.8386315441
