# Supplementary material for: Sequential closed-loop Bayesian optimization as a guide for organic molecular metallophotocatalyst formulation discovery
Source: Nat Chem. 2024 Jun 11;16(8):1286–94. doi: 10.1038/s41557-024-01546-5 (PMC11321994; doi:10.1038/s41557-024-01546-5)
Supplement: Supplementary file 2 — Containing complete dataset for BO workflow, including dataset for BO training, molecular DFT descriptors and molecular structure_XYZ. [file 41557_2024_1546_MOESM2_ESM.zip › molecular_structures_xyz/150.xyz]

66

 N  6.2363157105   -3.1162223601   2.6884769679
 C  5.8418618962   -2.2230560887   2.0683196354
 C  5.3549830931   -1.1172986586   1.2983546956
 C  5.9784111582   0.1438726789   1.3763857658
 C  7.1462746188   0.4254448748   2.2475487773
 C  8.1954509128   1.194429379   1.732090933
 C  9.2994057593   1.5031530042   2.5115256905
 C  9.3288733859   1.050189664   3.8197911665
 F  10.3938234943   1.3512703597   4.5843569717
 C  8.3012824389   0.3068564701   4.3716909197
 C  7.2078317893   -0.0069078125   3.575430938
 N  5.5465826278   1.1720953098   0.6471680416
 C  4.4948583864   1.0413115952   -0.1600530871
 C  4.0957415168   2.2628350048   -0.8992881688
 C  5.0937434113   3.0873736296   -1.4299493952
 C  4.7661755958   4.2488252032   -2.1120582944
 C  3.4281872911   4.5836320886   -2.2370628752
 F  3.1027031033   5.712140253   -2.8923159791
 C  2.4144451923   3.8055278395   -1.7072913498
 C  2.7561478263   2.6381465511   -1.0381483463
 C  3.833926131   -0.1951981599   -0.300700725
 C  2.7994691628   -0.3601901532   -1.2786765924
 N  1.9824947797   -0.4957795038   -2.0862514687
 C  4.2610385906   -1.3078454904   0.4397324176
 C  3.5962825405   -2.6257569391   0.3033431994
 C  4.3417853781   -3.757151142   -0.0842632757
 C  3.7516237516   -5.000015039   -0.2289225068
 C  2.3857814568   -5.1080493364   0.0376411309
 C  1.620952362   -3.9857977335   0.4289332512
 C  2.2297824082   -2.742236067   0.5538208446
 C  0.2673569742   -4.4594302356   0.6234639208
 C  -0.9243494888   -3.8423904942   1.0059316024
 C  -2.0765920187   -4.6079137693   1.0971740041
 C  -2.0461739523   -5.9794852064   0.8052046961
 C  -0.8744314641   -6.614977198   0.4208277098
 C  0.2843029394   -5.8421651122   0.3376165926
 N  1.5739172899   -6.2206146912   -0.0127766316
 C  2.0245517522   -7.5626158675   -0.3318322711
 C  2.2389467284   -7.8163537899   -1.811009652
 C  3.3135330988   -8.6014369584   -2.2264883476
 C  3.5064834733   -8.8837928071   -3.5755678209
 C  2.6278123297   -8.3753625276   -4.5262061152
 C  1.5557957723   -7.5857030755   -4.1191414779
 C  1.3618063983   -7.3092620049   -2.7702001629
 H  8.1469763622   1.5451662333   0.7072168279
 H  10.1262408345   2.0865231828   2.1217344901
 H  8.3575789373   -0.0103798084   5.4070458962
 H  6.3891348235   -0.5679535386   4.0111637271
 H  6.1347604825   2.8073987906   -1.3140720509
 H  5.5272844486   4.8908454997   -2.5414160148
 H  1.3812291855   4.1169036123   -1.8126449746
 H  1.9680381148   2.0366049951   -0.5993411273
 H  5.4001913366   -3.6487720893   -0.2974554486
 H  4.3361620126   -5.8553300114   -0.5489198323
 H  1.6512317171   -1.8765906921   0.8615872628
 H  -0.9459443132   -2.779472707   1.2281575753
 H  -3.0120547085   -4.143951084   1.3935898166
 H  -2.9610511894   -6.5598709855   0.8783723661
 H  -0.8685322117   -7.674743811   0.1897472133
 H  2.9529782165   -7.7553965203   0.2134464308
 H  1.2808510555   -8.2583002201   0.0653393125
 H  4.0068329613   -8.9936967978   -1.4868058249
 H  4.3496937743   -9.4952576747   -3.8830750373
 H  2.7786631963   -8.589873971   -5.5799441152
 H  0.8662975403   -7.1831516631   -4.8554180013
 H  0.5225918209   -6.6924964228   -2.4619838204
