# Supplementary material for: Sequential closed-loop Bayesian optimization as a guide for organic molecular metallophotocatalyst formulation discovery
Source: Nat Chem. 2024 Jun 11;16(8):1286–94. doi: 10.1038/s41557-024-01546-5 (PMC11321994; doi:10.1038/s41557-024-01546-5)
Supplement: Supplementary file 2 — Containing complete dataset for BO workflow, including dataset for BO training, molecular DFT descriptors and molecular structure_XYZ. [file 41557_2024_1546_MOESM2_ESM.zip › molecular_structures_xyz/151.xyz]

55

 N  1.2478098077   -0.4143471002   0.3680087687
 C  2.3840012009   -0.3362607551   0.1657821875
 C  3.7969421201   -0.2499437356   -0.0532993867
 C  4.468707089   0.9870158655   0.0313721719
 C  3.770017509   2.2844471244   0.1762641849
 C  4.3243639863   3.2597280468   1.0130632131
 C  3.7144302766   4.4951460991   1.1634090301
 C  2.554184432   4.7474894944   0.4504609003
 F  1.9594629331   5.9455895575   0.5870929935
 C  1.9879236308   3.8168314166   -0.402468927
 C  2.6023179873   2.5792634434   -0.5342511144
 N  5.7989381873   1.0448036342   0.0153252282
 C  6.5333762801   -0.0550781747   -0.1395449551
 C  8.0006538372   0.1409212761   -0.1053452822
 C  8.8534762837   -0.765734418   0.5317882039
 C  10.2219320178   -0.5380890644   0.5757310524
 C  10.7212685119   0.6018158673   -0.0288701241
 F  12.0469073741   0.8239673402   0.004832829
 C  9.9072216804   1.5268573257   -0.6611444276
 C  8.5413199257   1.2933544057   -0.6869678784
 C  5.9235143591   -1.3083880686   -0.3535156132
 C  6.7030520142   -2.4528125823   -0.7202061793
 N  7.3254310155   -3.3730841306   -1.0421847659
 C  4.5283645062   -1.4239894578   -0.2807369407
 C  3.8531879502   -2.7359073048   -0.438076918
 C  4.1632986133   -3.796609537   0.4177055188
 C  3.5291341599   -5.0199993087   0.2765115356
 C  2.578694938   -5.2123330736   -0.7350996084
 C  1.9285742315   -6.4755706898   -0.8866167963
 C  1.378239477   -7.5448936996   -1.0148634376
 C  0.7274570554   -8.8092377892   -1.1664143002
 C  0.9951429566   -9.8545725476   -0.2714679296
 C  0.3610037835   -11.0800209508   -0.4223724136
 C  -0.5432796901   -11.2780622615   -1.4623563502
 C  -0.813351388   -10.2439405695   -2.3546404115
 C  -0.1841942309   -9.0150178794   -2.2113346085
 C  2.2742060847   -4.149540872   -1.5961731591
 C  2.9006227451   -2.9235322376   -1.4435849716
 H  5.2366991887   3.0390098188   1.5554363441
 H  4.1232905306   5.2559480996   1.8188907409
 H  1.0894062453   4.0655763071   -0.955948975
 H  2.1786430498   1.8556724527   -1.2213492809
 H  8.4532099652   -1.6431550563   1.0268715031
 H  10.8951190158   -1.2246735046   1.0766986803
 H  10.3430617683   2.4073901106   -1.119781641
 H  7.881515847   2.0047618474   -1.1704948933
 H  4.8919461137   -3.6593508824   1.2100210954
 H  3.7668567702   -5.8351392011   0.9512882973
 H  1.7003752047   -9.6967248205   0.537994395
 H  0.5736228657   -11.8841367888   0.2752655612
 H  -1.0373425908   -12.2379438146   -1.5774193295
 H  -1.5176699465   -10.3951163207   -3.1667913529
 H  -0.3922321522   -8.2069126752   -2.9050088735
 H  1.5441763086   -4.2910017856   -2.3856883366
 H  2.6606081641   -2.1113484748   -2.1220252536
