# Supplementary material for: Sequential closed-loop Bayesian optimization as a guide for organic molecular metallophotocatalyst formulation discovery
Source: Nat Chem. 2024 Jun 11;16(8):1286–94. doi: 10.1038/s41557-024-01546-5 (PMC11321994; doi:10.1038/s41557-024-01546-5)
Supplement: Supplementary file 2 — Containing complete dataset for BO workflow, including dataset for BO training, molecular DFT descriptors and molecular structure_XYZ. [file 41557_2024_1546_MOESM2_ESM.zip › molecular_structures_xyz/152.xyz]

57

 N  1.2068433173   -0.3567646172   0.3922611887
 C  2.3379979725   -0.2792927194   0.1629807736
 C  3.7460051538   -0.1886255474   -0.0852701875
 C  4.4057029431   1.0566677832   -0.0431713605
 C  3.6943763642   2.3500621662   0.0781895187
 C  4.2448532489   3.3504049584   0.8873611639
 C  3.6224878063   4.5823627205   1.0140926393
 C  2.4537938103   4.8055048228   0.3052560439
 F  1.847078297   6.0001064639   0.4191299744
 C  1.8907193815   3.8491623693   -0.5209860064
 C  2.517587568   2.6155414085   -0.6290620993
 N  5.7346609743   1.128533276   -0.0817459819
 C  6.4777715237   0.031923992   -0.2185873318
 C  7.9432705203   0.2446512094   -0.2147513512
 C  8.8176257969   -0.635955283   0.4295768501
 C  10.1839843024   -0.3918070508   0.4434011902
 C  10.6593716542   0.7378844872   -0.1984790315
 F  11.9828042878   0.9755605152   -0.1943549932
 C  9.8236079064   1.6374146863   -0.8391369527
 C  8.4603374781   1.3878781296   -0.83474944
 C  5.8783641184   -1.2325705997   -0.3902109181
 C  6.666468174   -2.3756327309   -0.7429322305
 N  7.2980887723   -3.2932108093   -1.0546009987
 C  4.484809291   -1.362292794   -0.2949770617
 C  3.8201274678   -2.6807807359   -0.4168710729
 C  4.1735786265   -3.7381429259   0.4287803746
 C  3.5474053734   -4.9679988719   0.3198981472
 C  2.5589201604   -5.1909533153   -0.6495834688
 C  1.8691730441   -6.474518858   -0.8246805997
 C  2.1602808068   -7.621381456   -0.1951723914
 C  1.4736107951   -8.9088254432   -0.3638348024
 C  1.9962856221   -10.0341161964   0.2859546447
 C  1.3952544589   -11.2808572617   0.1598748906
 C  0.2525970213   -11.427095728   -0.6190268305
 C  -0.2830200027   -10.3156103897   -1.2671111128
 C  0.3174947093   -9.0710831271   -1.1410600598
 C  2.2135625288   -4.1255402231   -1.4904841021
 C  2.8272303318   -2.8878033052   -1.3768892722
 H  5.164295588   3.1529265337   1.42675778
 H  4.0282280058   5.3628082566   1.6481139648
 H  0.9847076573   4.0749537474   -1.0720787262
 H  2.096472   1.8708526967   -1.2950284489
 H  8.4368722542   -1.5053215513   0.9532950517
 H  10.8738185019   -1.0578607923   0.9493937341
 H  10.240915804   2.5109922503   -1.3273501182
 H  7.783941051   2.0794878328   -1.3239672029
 H  4.9289458327   -3.5887488919   1.1937803856
 H  3.8295665374   -5.759392238   1.005887667
 H  1.0610219695   -6.4525196921   -1.5522083631
 H  2.9885934215   -7.6463770907   0.5097359088
 H  2.8891010642   -9.924041119   0.8956356594
 H  1.8208943791   -12.1386975426   0.6719775585
 H  -0.2213366294   -12.3988053832   -0.7194899919
 H  -1.178260096   -10.4196757893   -1.8730519839
 H  -0.1223716442   -8.2180888229   -1.6477995772
 H  1.4514903496   -4.2750174333   -2.2496899609
 H  2.5465923471   -2.0850639705   -2.0513910788
