# Supplementary material for: Sequential closed-loop Bayesian optimization as a guide for organic molecular metallophotocatalyst formulation discovery
Source: Nat Chem. 2024 Jun 11;16(8):1286–94. doi: 10.1038/s41557-024-01546-5 (PMC11321994; doi:10.1038/s41557-024-01546-5)
Supplement: Supplementary file 2 — Containing complete dataset for BO workflow, including dataset for BO training, molecular DFT descriptors and molecular structure_XYZ. [file 41557_2024_1546_MOESM2_ESM.zip › molecular_structures_xyz/153.xyz]

59

 N  1.2067259292   -0.0321556622   1.2916833835
 C  2.2719081913   -0.0231546207   0.8407150235
 C  3.6039195881   -0.0210657952   0.3136035913
 C  4.3571143101   1.1693040204   0.2518526276
 C  3.7960429724   2.5070005814   0.5505078208
 C  4.590486471   3.4343375139   1.2345857968
 C  4.1150941539   4.7054877242   1.5154322041
 C  2.8420487527   5.0418788316   1.0861415503
 F  2.3757789111   6.2750202442   1.3501255633
 C  2.0349047015   4.160127522   0.389668285
 C  2.5189500241   2.8863512345   0.1256543297
 N  5.6514574113   1.1427712965   -0.0593454131
 C  6.2604807234   0.002151131   -0.3772318276
 C  7.7083579345   0.1083760838   -0.670218039
 C  8.6221828151   -0.8669716818   -0.2591764602
 C  9.9776251806   -0.7213184393   -0.5200721939
 C  10.4018139007   0.4068589027   -1.1993255544
 F  11.712983692   0.5499253819   -1.4605345348
 C  9.5282783945   1.3982155289   -1.6142716332
 C  8.1790298122   1.2455712981   -1.3369426215
 C  5.5376248314   -1.2062622373   -0.4543511957
 C  6.1384772333   -2.3908871465   -0.9908447679
 N  6.6113353091   -3.3417559054   -1.449421889
 C  4.1877701144   -1.2347860121   -0.0761843899
 C  3.4076246368   -2.4961937837   -0.0917214814
 C  3.82635639   -3.5994544568   0.6546862188
 C  3.0898053233   -4.7753847506   0.6389972402
 C  1.9286164535   -4.8878635155   -0.1311053642
 C  1.1303388779   -6.1436748699   -0.10056285
 C  0.7123241118   -6.6296796488   1.1180402732
 C  -0.0757024595   -7.7961241929   1.2193224106
 C  -0.4432679554   -8.4752705052   0.0907465375
 C  -0.0204180374   -8.0281678259   -1.1870272431
 C  -0.3746633151   -8.7416512724   -2.3616552168
 C  0.0575570404   -8.3301698119   -3.5934492739
 C  0.8772480681   -7.1848124827   -3.7038295595
 C  1.2303063392   -6.4699979415   -2.5890111637
 C  0.7829422301   -6.855622935   -1.2962653254
 C  1.517224632   -3.7786056621   -0.8775292013
 C  2.2413502212   -2.5959148311   -0.8546555519
 H  5.5861704348   3.1481999302   1.5537542818
 H  4.7131836702   5.4305946708   2.0559688499
 H  1.052200984   4.4736416316   0.0557248236
 H  1.9012521772   2.2011108714   -0.4432751193
 H  8.2882872872   -1.7360819905   0.2958990675
 H  10.6997613154   -1.4627599327   -0.1971316677
 H  9.9062328356   2.2669115242   -2.1417435731
 H  7.4752760224   2.0102481202   -1.6453102457
 H  4.7236277961   -3.5355968849   1.2620180514
 H  3.4254354909   -5.6235474097   1.2270732198
 H  0.9746056587   -6.0892205844   2.0224658965
 H  -0.3945699683   -8.1404278013   2.1982433587
 H  -1.0576717459   -9.3690898063   0.1535899141
 H  -0.9937718916   -9.6287570199   -2.2595982112
 H  -0.2179256221   -8.8848184489   -4.4852190271
 H  1.2346243072   -6.872176479   -4.6803141835
 H  1.8715612924   -5.6026722649   -2.6930869992
 H  0.6119521126   -3.8351589537   -1.4730691753
 H  1.9037339283   -1.7486504808   -1.4430193659
