# Supplementary material for: Sequential closed-loop Bayesian optimization as a guide for organic molecular metallophotocatalyst formulation discovery
Source: Nat Chem. 2024 Jun 11;16(8):1286–94. doi: 10.1038/s41557-024-01546-5 (PMC11321994; doi:10.1038/s41557-024-01546-5)
Supplement: Supplementary file 2 — Containing complete dataset for BO workflow, including dataset for BO training, molecular DFT descriptors and molecular structure_XYZ. [file 41557_2024_1546_MOESM2_ESM.zip › molecular_structures_xyz/154.xyz]

54

 N  1.102009609   -0.1864088939   0.386608898
 C  2.2448549595   -0.1653983755   0.2098235731
 C  3.6650625861   -0.1448031617   0.0194005792
 C  4.3778370424   1.0706658935   0.0352716578
 C  3.7213305687   2.3958727965   0.1306515391
 C  4.2998603221   3.3780028094   0.9422694468
 C  3.7296610082   4.6367773954   1.0488829463
 C  2.5850630823   4.9050060524   0.3167902959
 F  2.0289094338   6.1257710741   0.4110202907
 C  1.9965451576   3.9675332628   -0.51292357
 C  2.5708330908   2.7066163238   -0.600178521
 N  5.7091015164   1.086806622   -0.0130848043
 C  6.4041537557   -0.0451174668   -0.1142111118
 C  7.877770842   0.1121027906   -0.1750317707
 C  8.4877860134   1.0482400785   0.6672332468
 C  9.8595573149   1.2447494544   0.6348485665
 C  10.6089979842   0.5074491464   -0.2665829419
 F  11.9398949208   0.6969882237   -0.3085158376
 C  10.0395293054   -0.410670061   -1.1302157222
 C  8.6661074367   -0.6075559991   -1.0773702928
 C  5.7564279756   -1.2964306537   -0.1468218749
 C  6.510201079   -2.5128432388   -0.2187842461
 N  7.1166175619   -3.4962402767   -0.2727841365
 C  4.3574571541   -1.3604979286   -0.0730642653
 C  3.6355452894   -2.6574725752   -0.0679875991
 C  3.8832150746   -3.595136494   0.9417479066
 C  3.2076626924   -4.8087082638   0.9644263217
 C  2.2871452271   -5.0847780889   -0.0405510067
 C  2.0370870758   -4.1493585947   -1.0572103508
 C  2.7002832348   -2.935756381   -1.0726367501
 C  1.006397692   -4.687000488   -2.0198149084
 C  0.687678685   -6.0430120387   -1.4369696612
 C  -0.1983914893   -7.0099853424   -1.8877774975
 C  -0.3211701516   -8.199065721   -1.1703841361
 C  0.4335479731   -8.4175287784   -0.0169352975
 C  1.3241237078   -7.451136889   0.4401124311
 C  1.4455282767   -6.2644473276   -0.276364455
 H  5.1994304632   3.1462058467   1.5012372525
 H  4.1579027417   5.4037088097   1.6845723521
 H  1.1116700839   4.228053072   -1.0827165444
 H  2.1285931919   1.976083107   -1.2678090502
 H  7.8798929083   1.6191980432   1.3600752375
 H  10.3482018061   1.956033935   1.2913578926
 H  10.6625320358   -0.9516424904   -1.8335948362
 H  8.2124522746   -1.3075325227   -1.7694068553
 H  4.5979786942   -3.3639733352   1.7249911656
 H  3.4003947999   -5.5238847035   1.7581592783
 H  2.513503487   -2.2107726587   -1.8594415469
 H  0.120645588   -4.0426790766   -2.0717800078
 H  1.3994492794   -4.7601158546   -3.0408685914
 H  -0.7890857412   -6.8468522082   -2.784945166
 H  -1.0115525718   -8.9641562651   -1.512882783
 H  0.3243648532   -9.3501464511   0.5284330688
 H  1.9111630973   -7.6219461325   1.3379221918
