# Supplementary material for: Sequential closed-loop Bayesian optimization as a guide for organic molecular metallophotocatalyst formulation discovery
Source: Nat Chem. 2024 Jun 11;16(8):1286–94. doi: 10.1038/s41557-024-01546-5 (PMC11321994; doi:10.1038/s41557-024-01546-5)
Supplement: Supplementary file 2 — Containing complete dataset for BO workflow, including dataset for BO training, molecular DFT descriptors and molecular structure_XYZ. [file 41557_2024_1546_MOESM2_ESM.zip › molecular_structures_xyz/155.xyz]

59

 C  2.675756238   0.9153462819   2.1564490348
 C  1.3676627539   1.048238806   1.3878851895
 N  1.2941104957   2.2694802083   0.6004411798
 C  1.771358311   2.4275610975   -0.6923374062
 C  2.3683322193   1.4875402242   -1.5337924897
 C  2.7488430778   1.9074701375   -2.7999664331
 C  2.5473179843   3.2285964351   -3.2270681043
 C  1.9585826084   4.1602180253   -2.3857241692
 C  1.567669814   3.7619791956   -1.106586218
 C  0.9467490845   4.4425748099   0.0090554935
 C  0.5141570925   5.7472757861   0.2155383238
 C  -0.0673132808   6.0877700468   1.4362791222
 C  -0.5419101018   7.4694247151   1.6727506963
 C  -1.8611150384   7.7344295627   2.074511394
 C  -2.8109911223   6.6626815286   2.1093728152
 N  -3.585968575   5.8037147476   2.1075349625
 C  -2.2592476925   9.0574458547   2.3529989799
 C  -3.5987025641   9.411756609   2.8764677632
 C  -4.2347416736   8.6472023123   3.859427446
 C  -5.4757357304   9.0227542867   4.3550467031
 C  -6.0691634256   10.1665430764   3.8513122346
 F  -7.2741508921   10.5318065567   4.3233839848
 C  -5.4662217877   10.9540204283   2.8846791554
 C  -4.2218897438   10.5737016469   2.4071623296
 N  -1.4398130952   10.0817237547   2.1226203234
 C  -0.2002716376   9.8808759469   1.6796417444
 C  0.5966085612   11.1040216312   1.4277272297
 C  0.4524964285   12.1943904685   2.2931081023
 C  1.1626609064   13.365964456   2.0826701014
 C  2.0033794537   13.4378815596   0.9844705936
 F  2.691958438   14.5730585652   0.7707893341
 C  2.1562922888   12.3892379855   0.0950543327
 C  1.4484189381   11.2175631591   0.3246938546
 C  0.3050302152   8.5764375753   1.5046624205
 C  1.6971116105   8.3638205683   1.2419919425
 N  2.8272860133   8.1959654876   1.0604606309
 C  -0.2009709209   5.1143006449   2.4478563665
 C  0.2366293825   3.8151143988   2.2681965087
 C  0.8051715903   3.4800799701   1.0368136075
 H  3.5318899656   0.9035180554   1.4750094823
 H  2.6804038785   -0.0182236696   2.727873576
 H  2.8048367242   1.7461626684   2.8569076944
 H  1.2330834109   0.2048701503   0.7059931089
 H  0.5156292013   1.0423521717   2.0718189402
 H  2.5341210215   0.4645783997   -1.2129875996
 H  3.2155702425   1.1954902198   -3.4741501475
 H  2.8580983412   3.522010775   -4.2248548237
 H  1.8040799828   5.1838838655   -2.7143181441
 H  0.6093543627   6.4870361276   -0.5732212331
 H  -3.7536919717   7.766472287   4.2693030383
 H  -5.9759346645   8.447472848   5.1259363856
 H  -5.9676713438   11.8441989401   2.5214795955
 H  -3.7257288905   11.1764895395   1.6551264127
 H  -0.2172254462   12.1150021375   3.1418385507
 H  1.0728198725   14.2143254126   2.7519887071
 H  2.8109181716   12.4971320929   -0.7624283655
 H  1.5437399651   10.4020779519   -0.3830300578
 H  -0.6344826594   5.3962901286   3.4020337746
 H  0.1420236115   3.0872513473   3.0663320243
