# Supplementary material for: Sequential closed-loop Bayesian optimization as a guide for organic molecular metallophotocatalyst formulation discovery
Source: Nat Chem. 2024 Jun 11;16(8):1286–94. doi: 10.1038/s41557-024-01546-5 (PMC11321994; doi:10.1038/s41557-024-01546-5)
Supplement: Supplementary file 2 — Containing complete dataset for BO workflow, including dataset for BO training, molecular DFT descriptors and molecular structure_XYZ. [file 41557_2024_1546_MOESM2_ESM.zip › molecular_structures_xyz/156.xyz]

56

 C  1.7448253318   0.3599747289   0.6284305907
 N  0.830237262   1.4309081945   0.295561445
 C  0.884186652   2.1968748162   -0.8577467808
 C  1.8111879631   2.1545364335   -1.8996941269
 C  1.6409941392   3.0476731503   -2.9475254272
 C  0.5763658678   3.9611693347   -2.9679651262
 C  -0.3460015048   3.9944129783   -1.933032196
 C  -0.1970736379   3.1046813256   -0.8682927655
 C  -0.9479353985   2.8535631293   0.3426183882
 C  -2.0981658538   3.4115723143   0.8892610027
 C  -2.5904171535   2.9117001441   2.0934559429
 C  -3.8268669432   3.4772027286   2.6836372263
 C  -4.9565589966   2.6777412473   2.9155383357
 C  -4.9367784635   1.30756775   2.4967601005
 N  -4.9271770214   0.2086899036   2.1357034938
 C  -6.1285149786   3.250324489   3.4481157431
 C  -7.3585815699   2.4718969248   3.7274910481
 C  -7.3148871542   1.2078754331   4.3231244927
 C  -8.4858062327   0.5170508758   4.604299412
 C  -9.694166522   1.1051796947   4.2764175707
 F  -10.8316148883   0.4380734953   4.5404913043
 C  -9.7776301576   2.3583811405   3.6928665019
 C  -8.6011626244   3.042311933   3.4295575976
 N  -6.1975529358   4.5546343273   3.711959485
 C  -5.1444939902   5.3472149533   3.518121637
 C  -5.34875427   6.7756618046   3.8635184448
 C  -4.4023871841   7.5108696653   4.5826805461
 C  -4.6428244449   8.836733227   4.9181586573
 C  -5.8350315217   9.4134400303   4.5192707319
 F  -6.0699791687   10.6996262502   4.8353876692
 C  -6.7995701312   8.7145009372   3.8128844642
 C  -6.5525062528   7.3875599004   3.4970087157
 C  -3.9340623374   4.8387862325   3.0061392754
 C  -2.8129038761   5.7017422046   2.7793760224
 N  -1.9086897501   6.3992075254   2.5952577731
 C  -1.9206065888   1.8572527673   2.7456282614
 C  -0.766088801   1.2994699393   2.2269820642
 C  -0.2803145679   1.8045908094   1.0187884413
 H  1.454099784   -0.5811860706   0.1494001599
 H  1.7628236294   0.2173143067   1.7096665158
 H  2.7529368952   0.6268120473   0.3051410057
 H  2.6336346305   1.4472435504   -1.896411702
 H  2.3479978075   3.0358383783   -3.7717050088
 H  0.4742501221   4.6450015574   -3.8047648501
 H  -1.1726862164   4.6986967531   -1.9501587216
 H  -2.6186692063   4.2113120306   0.371335031
 H  -6.3664568628   0.7625144181   4.6008672161
 H  -8.4685304472   -0.4580186887   5.0779845588
 H  -10.74740185   2.7812754607   3.4551798911
 H  -8.6415969012   4.0273988518   2.978674394
 H  -3.4802412309   7.0475885966   4.9136999349
 H  -3.9244007076   9.4163012961   5.4868821233
 H  -7.7215285041   9.2061627815   3.5231866235
 H  -7.296115358   6.8180236477   2.9508689003
 H  -2.3107672927   1.482937263   3.6867132632
 H  -0.2639205857   0.4924110804   2.7487047023
