# Supplementary material for: Sequential closed-loop Bayesian optimization as a guide for organic molecular metallophotocatalyst formulation discovery
Source: Nat Chem. 2024 Jun 11;16(8):1286–94. doi: 10.1038/s41557-024-01546-5 (PMC11321994; doi:10.1038/s41557-024-01546-5)
Supplement: Supplementary file 2 — Containing complete dataset for BO workflow, including dataset for BO training, molecular DFT descriptors and molecular structure_XYZ. [file 41557_2024_1546_MOESM2_ESM.zip › molecular_structures_xyz/157.xyz]

63

 N  1.2299263944   -0.203993782   -0.6898143182
 C  2.3728108167   -0.1776698002   -0.5138188673
 C  3.7878085963   -0.1470362496   -0.291527536
 C  4.4883182945   1.0752976308   -0.2688049626
 C  3.8382578419   2.3910451142   -0.485690311
 C  4.2026655629   3.4631228364   0.3361980293
 C  3.6365750105   4.7163177491   0.1611060498
 C  2.7177705176   4.8864927963   -0.8609857507
 F  2.1684748192   6.1009990146   -1.0412841747
 C  2.3495821364   3.8568550551   -1.7079919083
 C  2.9140058334   2.6033348104   -1.5125787682
 N  5.8000860108   1.1132412123   -0.0390338578
 C  6.4925972969   -0.0086429496   0.1526062564
 C  7.9487218585   0.163885664   0.369988793
 C  8.3923756589   1.2320164792   1.1574020178
 C  9.7458891119   1.4434557311   1.3687659119
 C  10.6486620059   0.5841370916   0.7649545284
 F  11.9637596044   0.786549078   0.9605942502
 C  10.2493790369   -0.4695215829   -0.0375461759
 C  8.8903971101   -0.6775732158   -0.2299010628
 C  5.853902322   -1.2647703332   0.1616933611
 C  6.5781425999   -2.4505642309   0.5118976572
 N  7.157753129   -3.4032360752   0.8192025126
 C  4.4725834136   -1.3509185084   -0.0667672343
 C  3.7690249522   -2.6562176784   -0.0512647529
 C  2.7207156194   -2.8822700073   0.8621543732
 C  2.0474376966   -4.0897798768   0.9093014035
 C  2.4299496421   -5.0861577974   0.0107709557
 C  3.4705929223   -4.8747902068   -0.9199306794
 C  4.1462324369   -3.6592469573   -0.9416548941
 C  3.5836367526   -6.087951093   -1.7009064818
 C  4.4201768945   -6.486158016   -2.7447712251
 C  4.2710868336   -7.7585030498   -3.2741048533
 C  3.2980744577   -8.632658842   -2.7674986921
 C  2.4551841068   -8.2588900691   -1.7312685154
 C  2.6054201103   -6.9751587839   -1.2081489564
 N  1.9109346051   -6.3583448795   -0.1680920637
 C  0.8448584004   -6.9353252472   0.5772567701
 C  0.9565783078   -7.0670963096   1.9600616525
 C  -0.0913738816   -7.6225244882   2.6854164938
 C  -1.2391967428   -8.0629180686   2.0336125942
 C  -1.3418424524   -7.938017432   0.6514066995
 C  -0.3063627004   -7.3665456423   -0.079222863
 H  4.9292636555   3.3077259494   1.1258331918
 H  3.8980809581   5.5532321151   0.799011427
 H  1.6412604672   4.0405019504   -2.508004735
 H  2.6471536898   1.7997962626   -2.1892394065
 H  7.6670035526   1.8956310613   1.6144845148
 H  10.1050807342   2.2579497791   1.9878975956
 H  10.9920774292   -1.1050960869   -0.50662655
 H  8.5718044436   -1.4855237012   -0.8788919599
 H  2.4447137263   -2.0994056797   1.5609759192
 H  1.2494357285   -4.2488185181   1.6252092818
 H  4.9435758748   -3.4882859374   -1.6584781906
 H  5.1766803691   -5.8095375661   -3.1311725009
 H  4.9125057709   -8.0842760189   -4.0869023064
 H  3.2013241777   -9.6267216774   -3.1934908211
 H  1.708175143   -8.9424425098   -1.3437158714
 H  1.8630569112   -6.7406803114   2.4593772063
 H  -0.003389441   -7.7210642979   3.7628893982
 H  -2.0525811872   -8.503208013   2.6019085613
 H  -2.2363618604   -8.2763253366   0.1377712857
 H  -0.3879330869   -7.2475805534   -1.1546874451
