# Supplementary material for: Sequential closed-loop Bayesian optimization as a guide for organic molecular metallophotocatalyst formulation discovery
Source: Nat Chem. 2024 Jun 11;16(8):1286–94. doi: 10.1038/s41557-024-01546-5 (PMC11321994; doi:10.1038/s41557-024-01546-5)
Supplement: Supplementary file 2 — Containing complete dataset for BO workflow, including dataset for BO training, molecular DFT descriptors and molecular structure_XYZ. [file 41557_2024_1546_MOESM2_ESM.zip › molecular_structures_xyz/158.xyz]

73

 C  8.0675083439   -2.3866138068   3.3781982279
 O  7.3552401561   -2.2666115359   4.5991857136
 C  6.0677406985   -2.6905794008   4.6299551262
 C  5.4056288989   -2.5515798528   5.8539804511
 C  4.0918854631   -2.9638898566   5.9896224639
 C  3.4024002021   -3.5085668921   4.9027486623
 N  2.0356642108   -3.8980997963   5.0430269392
 C  1.118888892   -2.9115474217   5.5179843505
 C  1.0100620382   -1.6816590517   4.863082478
 C  0.1499605696   -0.7066090102   5.3361836636
 C  -0.6361640848   -0.9455743271   6.4679289445
 O  -1.4539635166   0.0668638192   6.8481012721
 C  -2.2698694812   -0.1290834958   7.9919705426
 C  -0.5385086919   -2.172630211   7.1243014117
 C  0.3454695581   -3.1390479534   6.652287928
 C  1.6141499811   -5.1871775815   4.7292713457
 C  2.5249226273   -6.257394221   4.6817326122
 C  2.1000825325   -7.537175438   4.3753767787
 C  0.7570490912   -7.8085691636   4.0912177602
 C  0.3099506651   -9.1760006456   3.7583615673
 C  0.6158225341   -10.2722566191   4.5823642229
 C  1.239266906   -10.0449149492   5.8516611573
 N  1.7131792784   -9.8612324097   6.8910002159
 C  0.22812603   -11.5716833201   4.1980880678
 C  0.5995024547   -12.7900654862   4.9544203935
 C  -0.3401136287   -13.8196474258   5.0798910377
 C  -0.0280181539   -14.986511213   5.7596789426
 C  1.2424800917   -15.1164172577   6.2953909647
 F  1.554391726   -16.2475364005   6.9523156584
 C  2.2050585619   -14.1300174765   6.1741957324
 C  1.8750994817   -12.9618319811   5.5011058325
 N  -0.5380474559   -11.7697065544   3.126971655
 C  -0.9065337173   -10.7513130028   2.3519724918
 C  -1.7897522586   -11.0985409434   1.214529055
 C  -2.8532608335   -10.2779445342   0.8258247628
 C  -3.6858706159   -10.6472778664   -0.2215211047
 C  -3.4362358875   -11.8417196632   -0.8736108936
 F  -4.2355319327   -12.2014159402   -1.8934213527
 C  -2.3988751966   -12.6848167562   -0.5115375157
 C  -1.5825116598   -12.309210154   0.5437142437
 C  -0.4420772677   -9.444340648   2.6021758761
 C  -0.6504299511   -8.4022769184   1.6418766274
 N  -0.7924756399   -7.5712336327   0.8495713332
 C  -0.1487690658   -6.7427715527   4.1325338267
 C  0.2637431523   -5.4615512571   4.4495371278
 C  4.0609176319   -3.6312024422   3.6829609703
 C  5.3891665712   -3.2389001524   3.5414181807
 H  9.0674213277   -1.9964582974   3.5726637118
 H  7.6000385657   -1.7981308121   2.5807380813
 H  8.144277221   -3.4322594173   3.0594247932
 H  5.9441078511   -2.1249916916   6.6940404789
 H  3.5885069105   -2.8601417967   6.9456827516
 H  1.6101171961   -1.4907034885   3.9789598928
 H  0.0644570226   0.25110885   4.8330894595
 H  -2.9625949741   -0.9666203657   7.852154548
 H  -1.6671877067   -0.303506556   8.8903776197
 H  -2.8409358108   0.7919121049   8.1165291549
 H  -1.1296186123   -2.3835030774   8.0070527028
 H  0.4285229013   -4.0862264053   7.1760852994
 H  3.5732182379   -6.0853484373   4.892480164
 H  2.8336287981   -8.3366160821   4.3417970972
 H  -1.3254673261   -13.695721003   4.6452316961
 H  -0.7496228237   -15.7873064925   5.8775859499
 H  3.1933773522   -14.2833200539   6.5928385403
 H  2.6331377251   -12.1962933612   5.380158244
 H  -3.0596524805   -9.356017419   1.3575664829
 H  -4.5218722694   -10.0280019637   -0.5267030409
 H  -2.2424341293   -13.612807412   -1.0502841978
 H  -0.7675961539   -12.9545240167   0.8514333908
 H  -1.2006963898   -6.9170844568   3.9290946739
 H  -0.4671141282   -4.6627206682   4.4751009004
 H  3.5331784272   -4.0430143372   2.8283782085
 H  5.8738739592   -3.3524609437   2.579497648
