# Supplementary material for: Sequential closed-loop Bayesian optimization as a guide for organic molecular metallophotocatalyst formulation discovery
Source: Nat Chem. 2024 Jun 11;16(8):1286–94. doi: 10.1038/s41557-024-01546-5 (PMC11321994; doi:10.1038/s41557-024-01546-5)
Supplement: Supplementary file 2 — Containing complete dataset for BO workflow, including dataset for BO training, molecular DFT descriptors and molecular structure_XYZ. [file 41557_2024_1546_MOESM2_ESM.zip › molecular_structures_xyz/159.xyz]

63

 N  1.4410013823   -0.5785885187   1.4907908355
 C  2.4718468807   -0.4292180649   0.9877618189
 C  3.7636352363   -0.2594760935   0.3922224905
 C  4.4253172439   0.9848786746   0.4364560621
 C  3.7918105239   2.2279229177   0.9329101841
 C  4.5615136903   3.1204031623   1.687947504
 C  4.0169889402   4.3046077045   2.1589402793
 C  2.6984391517   4.592050306   1.8478441366
 F  2.1642447942   5.7413259175   2.2968600424
 C  1.9123025264   3.7454844369   1.0866212071
 C  2.4665331259   2.5570637643   0.6314891529
 N  5.6961862041   1.0964016176   0.0547973485
 C  6.3624679142   0.0523991407   -0.4343825991
 C  7.7775303556   0.3029965523   -0.7918245258
 C  8.7825780959   -0.6381254683   -0.5474807284
 C  10.1044966888   -0.3594476808   -0.8661128528
 C  10.4026878966   0.8662235658   -1.4344078788
 F  11.6807217943   1.138453892   -1.7511770103
 C  9.4362467577   1.8265730212   -1.6827941051
 C  8.1221215654   1.5400306423   -1.3486432753
 C  5.7229961748   -1.1902858394   -0.6214074363
 C  6.370161937   -2.2530297421   -1.3312813786
 N  6.8772091381   -3.1048245539   -1.9273774153
 C  4.4064843565   -1.3687106206   -0.1744861329
 C  3.7209633854   -2.6791343524   -0.2962800893
 C  4.2631569419   -3.8185084457   0.3029029837
 C  3.6250123887   -5.0444603473   0.1880161122
 C  2.4311516415   -5.144738851   -0.5254225047
 N  1.7770862238   -6.3950210236   -0.6416240997
 C  1.4041902218   -7.2225905467   0.4174482602
 C  1.5437686939   -7.0222235586   1.7904361895
 C  1.0584255308   -8.0080096377   2.6377556577
 C  0.4441038806   -9.1657653055   2.1396600365
 C  0.297943161   -9.3534576613   0.7737215876
 C  0.7775098158   -8.3753544113   -0.0986024329
 C  0.7760727562   -8.2406142948   -1.5402377255
 C  0.3193023009   -9.0530203822   -2.5789745946
 C  0.4921322998   -8.630638626   -3.88821244
 C  1.1220528853   -7.4090070702   -4.1651635431
 C  1.583662741   -6.5839542293   -3.149541354
 C  1.3961825437   -7.0090843595   -1.8346883329
 C  1.882785716   -4.0111095269   -1.1242048762
 C  2.5260054088   -2.7876169233   -1.0114590828
 H  5.5932337939   2.8745015299   1.9120366816
 H  4.5961862911   4.9994140821   2.7567905197
 H  0.8904454081   4.0209518619   0.8512451871
 H  1.8623558578   1.9035044913   0.0127410631
 H  8.5484219827   -1.5866605604   -0.0779319741
 H  10.8969205832   -1.0733973623   -0.6716486658
 H  9.7167633322   2.7747367208   -2.1277049083
 H  7.3473149367   2.2769152523   -1.5269794773
 H  5.1884344381   -3.7486612403   0.8655545251
 H  4.0582903158   -5.9277094866   0.6441553783
 H  2.0105959701   -6.1277070737   2.1871492635
 H  1.1564073356   -7.8755375735   3.7110573579
 H  0.077021535   -9.9176777661   2.8311522754
 H  -0.1857396701   -10.2451003994   0.3854972838
 H  -0.1601146662   -10.0031485885   -2.3619272511
 H  0.1416715102   -9.250854027   -4.7072325548
 H  1.2552913398   -7.0992818126   -5.1973668734
 H  2.0757470082   -5.6447441821   -3.3758274295
 H  0.9483827296   -4.0858376797   -1.669391519
 H  2.0953390565   -1.9120253662   -1.4862843571
