# Supplementary material for: Sequential closed-loop Bayesian optimization as a guide for organic molecular metallophotocatalyst formulation discovery
Source: Nat Chem. 2024 Jun 11;16(8):1286–94. doi: 10.1038/s41557-024-01546-5 (PMC11321994; doi:10.1038/s41557-024-01546-5)
Supplement: Supplementary file 2 — Containing complete dataset for BO workflow, including dataset for BO training, molecular DFT descriptors and molecular structure_XYZ. [file 41557_2024_1546_MOESM2_ESM.zip › molecular_structures_xyz/160.xyz]

57

 N  1.044003803   0.2887422253   1.5710919368
 C  2.1130180662   0.2583740008   1.1308142536
 C  3.4433584328   0.1990708535   0.6023707086
 C  4.2208653625   1.3606292302   0.4195727288
 C  3.712130992   2.7292750837   0.6718938263
 C  4.5621928635   3.6638995455   1.2738857835
 C  4.1356300797   4.9607089767   1.5129498233
 C  2.854737388   5.3149902978   1.1231383816
 F  2.4359881835   6.5731935869   1.3461813079
 C  1.9930192441   4.4257996646   0.5064449428
 C  2.4284877004   3.1263795766   0.2849700053
 N  5.4882165422   1.2776304472   0.0153912836
 C  6.0486048722   0.1006628798   -0.2591398692
 C  7.4586828874   0.1464294066   -0.7127746916
 C  8.3368061214   1.0432770035   -0.0942671207
 C  9.6604175495   1.1310031153   -0.4960314477
 C  10.0871788945   0.3241172682   -1.5376527648
 F  11.3686930601   0.4075284648   -1.9365410179
 C  9.2436542962   -0.5586569953   -2.1877793812
 C  7.9236269149   -0.6457566724   -1.7666542373
 C  5.325563182   -1.0996333757   -0.1031235344
 C  5.9343550398   -2.3786416976   -0.3183709068
 N  6.4160567622   -3.4181387903   -0.4763263615
 C  3.9992572792   -1.0573284564   0.3380404914
 C  3.2271651261   -2.3094408675   0.5801745064
 C  3.4010884119   -2.9700773814   1.7958411204
 C  2.7002442826   -4.1309816203   2.0810778231
 C  1.8040705433   -4.6669008867   1.1536888947
 C  1.0601106128   -5.8687153827   1.4238514673
 C  0.1954165082   -6.3761020718   0.5166981051
 C  -0.0128595494   -5.7346695893   -0.754238445
 C  -0.9019505482   -6.2444719379   -1.7046401924
 C  -1.0814747546   -5.6035911146   -2.9244937028
 C  -0.3786410194   -4.4425412431   -3.2202177904
 C  0.5194013343   -3.8997424988   -2.2964531765
 C  1.2642788516   -2.7009754854   -2.5676024197
 C  2.1283740389   -2.1857526884   -1.6634681488
 C  2.3394424072   -2.8170119144   -0.3858054567
 C  1.621246538   -4.0081289648   -0.0909598811
 C  0.7089090689   -4.5475044185   -1.0484585927
 H  5.5631655223   3.3656502726   1.5643441774
 H  4.77789765   5.6922692718   1.9904713601
 H  1.0052990241   4.7518945805   0.2005858144
 H  1.76564104   2.4335678005   -0.2202326885
 H  7.9783411035   1.6689570625   0.7153517165
 H  10.3566203973   1.8108747157   -0.0177505978
 H  9.6163135632   -1.1569286854   -3.0116222071
 H  7.2516407904   -1.3162565085   -2.2899368339
 H  4.0919206151   -2.5632919341   2.5277467502
 H  2.8443563818   -4.6311643463   3.0339206506
 H  1.2121416743   -6.3593636896   2.3808262441
 H  -0.3618258075   -7.2836031868   0.730812604
 H  -1.4535380552   -7.1523167117   -1.477801111
 H  -1.7759352668   -6.0134162654   -3.6513866128
 H  -0.5208760536   -3.9441170073   -4.1748138356
 H  1.1178945697   -2.2113444444   -3.5261256655
 H  2.6773354821   -1.2803384981   -1.8989780159
