# Supplementary material for: Sequential closed-loop Bayesian optimization as a guide for organic molecular metallophotocatalyst formulation discovery
Source: Nat Chem. 2024 Jun 11;16(8):1286–94. doi: 10.1038/s41557-024-01546-5 (PMC11321994; doi:10.1038/s41557-024-01546-5)
Supplement: Supplementary file 2 — Containing complete dataset for BO workflow, including dataset for BO training, molecular DFT descriptors and molecular structure_XYZ. [file 41557_2024_1546_MOESM2_ESM.zip › molecular_structures_xyz/161.xyz]

52

 C  1.3639397121   0.0100129721   -1.0641658414
 C  0.8052835921   -1.3777968015   -0.9163374472
 C  -0.0761669387   -1.8733720014   -1.8435799806
 C  -0.610775929   -3.1726694206   -1.7323412462
 C  -0.2582137952   -3.992980357   -0.6903651826
 C  -0.8227847399   -5.368478193   -0.6410624349
 C  -0.0316085581   -6.4933166634   -0.9074080535
 C  1.3273440737   -6.2978950032   -1.3156762677
 N  2.416320233   -6.1244695571   -1.6647496221
 C  -0.5979637244   -7.7814823076   -0.8271984243
 C  0.1810291721   -9.0286455248   -1.0029466796
 C  1.4633458966   -9.1830939203   -0.4668625801
 C  2.1553166832   -10.376465632   -0.6205311655
 C  1.5497386281   -11.4053810347   -1.3195645598
 F  2.2179282745   -12.5615289148   -1.4771727864
 C  0.2783452769   -11.2928033189   -1.8572020562
 C  -0.406133501   -10.0999108994   -1.6860783964
 N  -1.9032533823   -7.939512528   -0.6125660265
 C  -2.7017299375   -6.8929663172   -0.4140043726
 C  -4.1374577226   -7.2038788569   -0.2272653803
 C  -4.4917580835   -8.3536089736   0.4877960667
 C  -5.823052395   -8.6929002096   0.6705851271
 C  -6.7930226774   -7.8773742447   0.1118121966
 F  -8.0866678835   -8.2032234979   0.2801640088
 C  -6.4816055895   -6.7447871604   -0.6192060798
 C  -5.1447014546   -6.4097643075   -0.7840874372
 C  -2.177337212   -5.5845740475   -0.3622776087
 C  -2.9890053204   -4.4689940735   0.024176882
 N  -3.6346153903   -3.5694909426   0.3587266258
 C  0.6444524092   -3.5200046657   0.3142474767
 C  1.0120630155   -4.3067961631   1.4367601415
 C  1.876027724   -3.8249172446   2.3847743004
 C  2.4149558564   -2.5276214498   2.2604880068
 C  2.0708185979   -1.7399179166   1.1932843848
 C  1.1772643929   -2.2037515954   0.1926956113
 H  1.1042285442   0.6419207163   -0.2077976296
 H  0.9722950238   0.486480558   -1.9660397102
 H  2.4570206385   -0.0016394973   -1.1353571699
 H  -0.3698078826   -1.2567968151   -2.6876606415
 H  -1.2981470095   -3.5307680151   -2.4925602246
 H  1.9223124496   -8.383573177   0.1033019577
 H  3.144806829   -10.5159195871   -0.1999835175
 H  -0.1573530073   -12.126973128   -2.3958321966
 H  -1.4051778646   -9.9887291154   -2.0918392256
 H  -3.713110609   -8.9788738838   0.9095658181
 H  -6.1142794233   -9.5726075307   1.2336426672
 H  -7.2737031742   -6.1470218784   -1.0558390484
 H  -4.8942643077   -5.5386365512   -1.3786279135
 H  0.5967213775   -5.3025112204   1.5498613236
 H  2.1442297878   -4.4422586239   3.2365329707
 H  3.0995859899   -2.1530649185   3.0151081674
 H  2.4844733347   -0.7413365603   1.1097231736
