# Supplementary material for: Sequential closed-loop Bayesian optimization as a guide for organic molecular metallophotocatalyst formulation discovery
Source: Nat Chem. 2024 Jun 11;16(8):1286–94. doi: 10.1038/s41557-024-01546-5 (PMC11321994; doi:10.1038/s41557-024-01546-5)
Supplement: Supplementary file 2 — Containing complete dataset for BO workflow, including dataset for BO training, molecular DFT descriptors and molecular structure_XYZ. [file 41557_2024_1546_MOESM2_ESM.zip › molecular_structures_xyz/162.xyz]

58

 C  -0.1735783424   0.3063718826   -0.3645624625
 N  0.7364674425   -0.8255171178   -0.4694202671
 C  1.4135972285   -1.2390616053   0.7138888454
 C  1.1719122133   -2.4928977121   1.2790023985
 C  1.8218115799   -2.86856813   2.4489298455
 C  2.7022536851   -1.992236453   3.0768676106
 C  2.9355984081   -0.7379707112   2.5215053125
 C  2.3019291907   -0.3647743945   1.3415018104
 C  0.7423676063   -1.5932041039   -1.6180146689
 C  1.720676925   -2.5858109755   -1.8345909733
 C  1.7351984647   -3.3278608937   -2.998480428
 C  0.79555327   -3.1079842105   -4.0148001103
 C  0.8230220191   -3.9062560139   -5.2574852995
 C  0.7832659125   -5.3104069308   -5.2253926521
 C  0.6052938048   -5.9745163675   -3.9682816616
 N  0.433656197   -6.5106074459   -2.9576307545
 C  0.795190909   -6.0464876475   -6.4264975086
 C  0.7668117391   -7.5282391364   -6.4739289994
 C  -0.0126085667   -8.1569499535   -7.4514101645
 C  -0.0514890179   -9.5391005239   -7.5482411465
 C  0.7156617837   -10.2826822784   -6.6670600413
 F  0.6880682954   -11.6241888447   -6.758960634
 C  1.5144720425   -9.6976018777   -5.7010975373
 C  1.5338271027   -8.3126283039   -5.6072395605
 N  0.8108532216   -5.4330934866   -7.6096151824
 C  0.8579602186   -4.1041307231   -7.6863810866
 C  0.8887183129   -3.5446798769   -9.0605309638
 C  0.0375026093   -4.0915786396   -10.026686572
 C  0.0436815385   -3.6160975552   -11.3289567017
 C  0.9280891953   -2.6016361259   -11.6550338858
 F  0.9440079168   -2.1391370374   -12.918219668
 C  1.800417497   -2.0516359775   -10.7332614795
 C  1.7739323756   -2.5279406501   -9.4291063191
 C  0.8691443115   -3.3049381346   -6.5265217253
 C  0.9059109957   -1.8763760654   -6.6285995781
 N  0.9350532522   -0.7230812302   -6.7137107845
 C  -0.1662251314   -2.1161696431   -3.8100222279
 C  -0.2034531297   -1.3784163775   -2.6382714312
 H  0.0585815676   0.862630626   0.5427061874
 H  -1.2222985374   -0.0145998289   -0.3106936581
 H  -0.0589288385   0.979305175   -1.2196195455
 H  0.472821143   -3.170457109   0.7991657064
 H  1.6270538195   -3.8467287997   2.8784347992
 H  3.203031323   -2.2853734712   3.9944259508
 H  3.6232070322   -0.048062003   3.0014507051
 H  2.4942178088   0.6075905621   0.8981930439
 H  2.4834811866   -2.7646557144   -1.0868623151
 H  2.513298503   -4.0728534863   -3.1340623839
 H  -0.5992110937   -7.5538724282   -8.1350697017
 H  -0.6610483204   -10.0408063768   -8.2915931883
 H  2.1136689138   -10.3184004426   -5.0445172419
 H  2.1773223114   -7.8486191242   -4.868683487
 H  -0.6416554912   -4.8902973692   -9.7498594923
 H  -0.6202416001   -4.0195096657   -12.0854216109
 H  2.4899088309   -1.2722414048   -11.0379462859
 H  2.4729670042   -2.1189016263   -8.7086898072
 H  -0.9241610311   -1.931807563   -4.5647330948
 H  -0.9850176085   -0.6396486777   -2.5165379274
