# Supplementary material for: Sequential closed-loop Bayesian optimization as a guide for organic molecular metallophotocatalyst formulation discovery
Source: Nat Chem. 2024 Jun 11;16(8):1286–94. doi: 10.1038/s41557-024-01546-5 (PMC11321994; doi:10.1038/s41557-024-01546-5)
Supplement: Supplementary file 2 — Containing complete dataset for BO workflow, including dataset for BO training, molecular DFT descriptors and molecular structure_XYZ. [file 41557_2024_1546_MOESM2_ESM.zip › molecular_structures_xyz/163.xyz]

56

 C  -1.2726707798   -1.8860314098   -1.3359017754
 C  -1.0679822019   -0.8616434348   -2.4190892125
 C  -2.1545432269   -0.323611022   -3.1126709789
 C  -1.9713170794   0.6041041482   -4.1285717534
 C  -0.6884039543   1.0303712467   -4.4905028827
 C  -0.4897689545   2.022783949   -5.5753862362
 C  -1.3956113947   3.072169293   -5.7663403259
 C  -1.2092024935   4.0042426675   -6.7759546674
 C  -0.1121576974   3.9057990534   -7.6353268149
 C  0.0865770368   4.8971422071   -8.7200271258
 C  0.1953431372   6.2681378854   -8.4461104349
 C  0.2527989388   6.7076886066   -7.0840086901
 N  0.3262094931   7.0565401361   -5.9835761855
 C  0.3236920581   7.1865818772   -9.508203356
 C  0.3514932153   8.6546876768   -9.3161381916
 C  1.2204415613   9.4217612296   -10.1004627271
 C  1.2656276183   10.8006213777   -9.9676268347
 C  0.4162378205   11.4020109091   -9.053879932
 F  0.4505867464   12.7397921612   -8.9229663577
 C  -0.4712869489   10.6797456808   -8.2761694813
 C  -0.4974410123   9.2985303387   -8.4106120663
 N  0.4608898508   6.7651825667   -10.7639642618
 C  0.4225583344   5.4676484314   -11.0611094508
 C  0.6210374062   5.1291453624   -12.4890582182
 C  1.3775091262   4.0232573737   -12.8890242748
 C  1.5733386379   3.7501133312   -14.2357096184
 C  0.9993179779   4.593174951   -15.1705579107
 F  1.1801631926   4.3295560388   -16.4766112978
 C  0.2516609648   5.702711876   -14.8127871158
 C  0.0742876188   5.9706246694   -13.464565278
 C  0.1736088165   4.5032584115   -10.0630849027
 C  -0.070178802   3.1346804494   -10.4086293247
 N  -0.2942936363   2.0344915729   -10.6868289772
 C  0.7945921794   2.8581684546   -7.4562877546
 C  0.6091205882   1.936022163   -6.4374761053
 C  0.3996976551   0.4941646497   -3.7955899889
 C  0.2102358185   -0.4326560148   -2.7778588914
 H  -2.1448805827   -1.6466296715   -0.7196538942
 H  -0.3987831991   -1.954400395   -0.6819801679
 H  -1.4428598393   -2.8816197788   -1.7632933926
 H  -3.1619176318   -0.6409807462   -2.8557504579
 H  -2.8366349508   0.9886641756   -4.6598475212
 H  -2.2499906754   3.1746132967   -5.1053376935
 H  -1.9276960437   4.8077824854   -6.9031543754
 H  1.8707696778   8.9268774902   -10.8127848857
 H  1.9434122427   11.4075144142   -10.557506552
 H  -1.1317839937   11.1950303643   -7.5878473791
 H  -1.2091864968   8.7294585593   -7.8234781665
 H  1.8468572464   3.3818540402   -12.1518317233
 H  2.1676394134   2.9040300347   -14.5620703012
 H  -0.1775691969   6.3367467167   -15.5805310697
 H  -0.501816468   6.8362284045   -13.157852441
 H  1.6562597395   2.7686444745   -8.1102009133
 H  1.3213953018   1.1253906937   -6.3237169448
 H  1.4067774408   0.8218833933   -4.0349612038
 H  1.0733604046   -0.8247268167   -2.2464715153
