# Supplementary material for: Sequential closed-loop Bayesian optimization as a guide for organic molecular metallophotocatalyst formulation discovery
Source: Nat Chem. 2024 Jun 11;16(8):1286–94. doi: 10.1038/s41557-024-01546-5 (PMC11321994; doi:10.1038/s41557-024-01546-5)
Supplement: Supplementary file 2 — Containing complete dataset for BO workflow, including dataset for BO training, molecular DFT descriptors and molecular structure_XYZ. [file 41557_2024_1546_MOESM2_ESM.zip › molecular_structures_xyz/164.xyz]

71

 C  -2.9885632547   -2.491342146   0.7465491804
 C  -1.8713745511   -1.6693922265   1.3330717331
 C  -0.5916846676   -1.7026104919   0.772116661
 C  0.4381269958   -0.9505880673   1.323749225
 C  0.2162025462   -0.1615381148   2.4466721646
 C  -1.0573488203   -0.1127596445   3.012609015
 N  -1.3050716277   0.712840959   4.1458454616
 C  -2.003784044   0.2161932876   5.2558872522
 C  -1.9331688207   -1.1407043071   5.6027032908
 C  -2.6224199785   -1.6270344663   6.7005166307
 C  -3.4082031407   -0.7812740405   7.4884347935
 C  -4.149161671   -1.2975295936   8.6619318991
 C  -3.4980566885   -1.9594107807   9.714425612
 C  -2.0781998383   -2.1413465242   9.6553244787
 N  -0.9323168785   -2.2900296535   9.602632081
 C  -4.2446075928   -2.4601233499   10.7996046202
 C  -3.6360200461   -3.1820596619   11.9436948766
 C  -2.4676987512   -2.7362555728   12.5681207022
 C  -1.9430577447   -3.4190607018   13.6573797255
 C  -2.5989181087   -4.5515549375   14.1052001038
 F  -2.0912696465   -5.2214010193   15.155350162
 C  -3.7632552737   -5.0179529383   13.518162421
 C  -4.2834012388   -4.3187996419   12.4401374006
 N  -5.5678878809   -2.3150830517   10.8507632315
 C  -6.2222181964   -1.6719217658   9.8846366837
 C  -7.6884430338   -1.5567728184   10.0681235148
 C  -8.3790649866   -0.3756253039   9.7811715057
 C  -9.7478574265   -0.2866050917   9.9952726152
 C  -10.4115527565   -1.3936830585   10.4927822028
 F  -11.7386835739   -1.3156072456   10.6957093383
 C  -9.7602060471   -2.5773887072   10.7970250539
 C  -8.391459263   -2.6480113061   10.5905006012
 C  -5.5423742581   -1.1616861   8.7610349509
 C  -6.2680898729   -0.6066915462   7.6570014181
 N  -6.8538528748   -0.1830665478   6.7539884866
 C  -3.4827042201   0.5706810692   7.1403721096
 C  -2.7923434529   1.0641952186   6.0468576298
 C  -0.8224788036   2.0524601181   4.130912324
 C  -0.1198036471   2.5669278528   5.2200573721
 C  0.3453130948   3.8767401893   5.1789971612
 C  0.1336979712   4.6686523746   4.0575119301
 C  -0.5600316245   4.1628352598   2.9543666805
 C  -0.7967126729   5.0216238547   1.740078041
 C  -1.0389619999   2.8564063498   3.0088003046
 C  -2.0923374974   -0.8608825236   2.4454650627
 H  -3.9640894386   -2.1571543816   1.1102069294
 H  -2.8797707354   -3.5489915877   1.0145238343
 H  -2.9924324613   -2.4349096353   -0.3465671325
 H  -0.4054389622   -2.3188714676   -0.1032422763
 H  1.4297478613   -0.9840468768   0.8820447551
 H  1.0239231104   0.4167833412   2.8826516179
 H  -1.3296300143   -1.8189034783   5.0111383593
 H  -2.5512789297   -2.683099967   6.9405250394
 H  -1.9716862416   -1.8345540775   12.2278168482
 H  -1.0447402531   -3.0788860425   14.1602375188
 H  -4.2455728107   -5.908769983   13.9050010394
 H  -5.1978787513   -4.6611812047   11.9688532926
 H  -7.8496000619   0.4967876818   9.4154191555
 H  -10.2955547917   0.6261731422   9.7894396493
 H  -10.321058129   -3.4189873996   11.1879962831
 H  -7.8584535958   -3.5619234566   10.8272959667
 H  -4.0835016427   1.2514351971   7.7354173902
 H  -2.8704330068   2.116223165   5.7992347794
 H  0.0618296107   1.9452593049   6.090476857
 H  0.891570775   4.2759305361   6.0285733554
 H  0.5095120469   5.6880280907   4.0335589168
 H  -1.3658107046   5.92180042   1.9972821749
 H  0.1504102864   5.3555980559   1.3021487686
 H  -1.3520683315   4.4800777237   0.9696226296
 H  -1.5912234572   2.4520719654   2.1659774042
 H  -3.0861255067   -0.8073726525   2.8797991345
