# Supplementary material for: Sequential closed-loop Bayesian optimization as a guide for organic molecular metallophotocatalyst formulation discovery
Source: Nat Chem. 2024 Jun 11;16(8):1286–94. doi: 10.1038/s41557-024-01546-5 (PMC11321994; doi:10.1038/s41557-024-01546-5)
Supplement: Supplementary file 2 — Containing complete dataset for BO workflow, including dataset for BO training, molecular DFT descriptors and molecular structure_XYZ. [file 41557_2024_1546_MOESM2_ESM.zip › molecular_structures_xyz/165.xyz]

71

 C  -6.4609669665   5.2213691772   -1.9127769148
 C  -5.0605144412   5.2880504521   -1.3648426313
 C  -4.7949249606   5.0041122932   -0.0243799764
 C  -3.5015067085   5.0449982953   0.4812737662
 C  -2.4295951867   5.3596592076   -0.3539368168
 N  -1.100084026   5.3725296621   0.1583898741
 C  -0.6650742381   4.2529356324   0.9248671231
 C  -0.8661311659   2.9563896643   0.4514027142
 C  -0.4681747217   1.8635967731   1.2114609361
 C  0.1515801132   2.0275890693   2.4512351511
 C  0.5613859487   0.8400783327   3.2805867913
 C  0.3565020651   3.3311326047   2.9087589492
 C  -0.053547626   4.4310933795   2.1670483028
 C  -0.2460872897   6.4538566101   -0.0842409711
 C  -0.7575390346   7.7445009746   -0.2905086868
 C  0.0905430881   8.8122014052   -0.5260937455
 C  1.4771578335   8.635884772   -0.5739117701
 C  2.3797332413   9.7787386481   -0.8303749254
 C  2.3359188457   10.9404383071   -0.0431183272
 C  1.5055325992   10.9659504972   1.1237299218
 N  0.8578083988   10.9760121545   2.0822152581
 C  3.1690454751   12.0336665013   -0.3559395319
 C  3.1196608367   13.3284855403   0.362136064
 C  4.3189935196   14.0009940428   0.6234146025
 C  4.3195531918   15.2252019081   1.2733467075
 C  3.1031690985   15.7756766438   1.641214072
 F  3.0949542135   16.9654297056   2.2678531542
 C  1.8959587792   15.1513913831   1.382253503
 C  1.9107208488   13.9202370641   0.7414268605
 N  4.0877046371   11.9414037833   -1.3156709641
 C  4.2056838013   10.8353036468   -2.0478880621
 C  5.287909413   10.8482831036   -3.0594425739
 C  6.0740987124   9.7211746656   -3.3184864643
 C  7.1037900555   9.7751170863   -4.247702036
 C  7.3302491852   10.9662104103   -4.9141600094
 F  8.3222098743   11.0220723908   -5.8203333435
 C  6.5786933534   12.1053153636   -4.6784880117
 C  5.5613874822   12.0407118768   -3.7393308565
 C  3.3202918111   9.7525247973   -1.8724367233
 C  3.3089637523   8.6612142296   -2.8001411666
 N  3.2806645388   7.7950940425   -3.5665461255
 C  1.9867929891   7.3490999041   -0.372531993
 C  1.1456800771   6.2778837513   -0.1281230804
 C  -2.6802338065   5.6379634616   -1.6987277742
 C  -3.9795852324   5.6120086359   -2.1877790776
 H  -7.2039619022   5.4044728295   -1.1310567099
 H  -6.6721630072   4.2327093548   -2.3383969785
 H  -6.6135325736   5.955731879   -2.709361179
 H  -5.6170516755   4.7579779442   0.642499502
 H  -3.3199263203   4.8330312342   1.5301148496
 H  -1.3347411881   2.8053000894   -0.5158326006
 H  -0.6324766083   0.8612128614   0.8248902259
 H  -0.2282758453   0.5614172812   3.9890989982
 H  0.7595787921   -0.0344131383   2.6539691096
 H  1.460812617   1.0531056746   3.8660354928
 H  0.8349516907   3.4904181337   3.8715748045
 H  0.1026266402   5.4342934101   2.5506737595
 H  -1.8272735929   7.9136134185   -0.2589040179
 H  -0.3371651016   9.7969594289   -0.6863556483
 H  5.2576681638   13.5520663335   0.3193590088
 H  5.2412472589   15.7515772307   1.4949641271
 H  0.9663447559   15.6288864709   1.6709716529
 H  0.9661813346   13.4396923479   0.5132595523
 H  5.9097755695   8.7976440439   -2.7751340889
 H  7.7301524708   8.913594088   -4.4501620047
 H  6.7934702857   13.0179786305   -5.2231179632
 H  4.9629233372   12.9204646914   -3.5320291858
 H  3.0588657464   7.1802647006   -0.3953429473
 H  1.5711892123   5.2930348989   0.0233452493
 H  -1.8546314845   5.877386563   -2.3613208383
 H  -4.1550009506   5.8360277489   -3.2367533628
