# Supplementary material for: Sequential closed-loop Bayesian optimization as a guide for organic molecular metallophotocatalyst formulation discovery
Source: Nat Chem. 2024 Jun 11;16(8):1286–94. doi: 10.1038/s41557-024-01546-5 (PMC11321994; doi:10.1038/s41557-024-01546-5)
Supplement: Supplementary file 2 — Containing complete dataset for BO workflow, including dataset for BO training, molecular DFT descriptors and molecular structure_XYZ. [file 41557_2024_1546_MOESM2_ESM.zip › molecular_structures_xyz/166.xyz]

53

 N  1.2420595966   -0.2208683603   0.5583518198
 C  2.3713930351   -0.1473475524   0.3191304737
 C  3.7769210647   -0.064189492   0.0554754174
 C  4.4487908498   1.1747043328   0.0988265452
 C  3.7526097895   2.4739320018   0.2409267902
 C  4.3293782597   3.4645768933   1.0438113157
 C  3.7222615646   4.7019300098   1.1897333294
 C  2.5415152693   4.9404181308   0.5063197317
 F  1.9492282614   6.1402538012   0.6387314028
 C  1.9522160525   3.9941092641   -0.3130965537
 C  2.5644162985   2.7549668057   -0.4405242229
 N  5.7779743385   1.2339920552   0.0436572016
 C  6.5089574242   0.1320095172   -0.1130948236
 C  7.9764459162   0.3299988119   -0.1240811778
 C  8.8483430396   -0.5649292615   0.5036532202
 C  10.2172093344   -0.3353586599   0.5048446966
 C  10.6976105101   0.7946158499   -0.1328024294
 F  12.0234094023   1.018541407   -0.1405406569
 C  9.8646265148   1.7080594805   -0.7571839335
 C  8.4988591757   1.4728505117   -0.7402231885
 C  5.8950395047   -1.125231024   -0.28793629
 C  6.666066402   -2.2740617349   -0.6589178434
 N  7.2818967804   -3.1973013643   -0.9851156045
 C  4.502447186   -1.2422164833   -0.1728477979
 C  3.8254207185   -2.5566790522   -0.287634862
 C  4.1645419241   -3.6066859295   0.5690474323
 C  3.5260202819   -4.8330094481   0.4629376279
 C  2.5403315238   -5.0518613169   -0.5055270211
 C  1.8628414721   -6.3672932561   -0.6203942707
 C  1.5653661165   -7.1223248118   0.5200122137
 C  0.931383811   -8.3538943014   0.4216736582
 C  0.5967719807   -8.8255248742   -0.8350538445
 F  -0.0186647472   -10.0204762407   -0.9394005499
 C  0.8720891502   -8.1129041007   -1.988368978
 C  1.5059220255   -6.882853487   -1.8717521084
 C  2.2110109874   -3.9963151342   -1.3627164085
 C  2.8384977613   -2.7645200083   -1.2541780636
 H  5.2573866296   3.2544567404   1.5633079748
 H  4.1488658306   5.474710159   1.8193869692
 H  1.037656495   4.2320239925   -0.8446224747
 H  2.1219969641   2.0188486742   -1.1019995331
 H  8.4636002811   -1.4343088916   1.0245318622
 H  10.9053065639   -1.0128195404   0.9979080855
 H  10.2859909995   2.5811647459   -1.2427592694
 H  7.8245669312   2.1753964429   -1.2166542903
 H  4.9247424063   -3.4623324833   1.3301375006
 H  3.8135109656   -5.6368258116   1.1327381837
 H  1.8134118181   -6.7359460322   1.5031598258
 H  0.6902321635   -8.9403232239   1.3015442472
 H  0.6003491004   -8.5223198308   -2.9551995447
 H  1.7434037149   -6.3265203268   -2.7725795129
 H  1.4402067679   -4.1309411077   -2.1144752059
 H  2.5657537919   -1.9624664858   -1.932647066
