# Supplementary material for: Sequential closed-loop Bayesian optimization as a guide for organic molecular metallophotocatalyst formulation discovery
Source: Nat Chem. 2024 Jun 11;16(8):1286–94. doi: 10.1038/s41557-024-01546-5 (PMC11321994; doi:10.1038/s41557-024-01546-5)
Supplement: Supplementary file 2 — Containing complete dataset for BO workflow, including dataset for BO training, molecular DFT descriptors and molecular structure_XYZ. [file 41557_2024_1546_MOESM2_ESM.zip › molecular_structures_xyz/167.xyz]

54

 N  1.285224623   -0.9157094632   1.5113177406
 C  2.3723824357   -0.8106157939   1.128844889
 C  3.7187806144   -0.6804914674   0.6551972831
 C  3.9832571494   -0.7374094223   -0.7161529446
 C  5.2862015655   -0.6100125311   -1.1677558658
 C  6.3444535707   -0.4256530198   -0.2701239814
 C  7.7376834299   -0.2894214727   -0.7610440265
 C  8.0134801458   0.3886147108   -1.9525943594
 C  9.3157801122   0.5245987193   -2.4097199265
 C  10.3761255145   -0.0287968191   -1.6894991585
 C  11.7719637931   0.1053652579   -2.1782083581
 C  12.3737102532   1.3607731352   -2.3396036078
 C  11.6210311188   2.5394608808   -2.0279715889
 N  11.0040713309   3.4857400825   -1.7798301657
 C  13.6882844327   1.4474721562   -2.8411487969
 C  14.3961877256   2.732075933   -3.0582131935
 C  14.3511808823   3.7737701013   -2.1273309392
 C  15.0523568334   4.9514425228   -2.3489244364
 C  15.7902010769   5.0718442818   -3.5126716821
 F  16.4657530846   6.2130340967   -3.7360779412
 C  15.8659855048   4.0584274089   -4.4535072563
 C  15.1718460418   2.8831055343   -4.213153976
 N  14.3727250982   0.3516990121   -3.1658253344
 C  13.8452181591   -0.860716726   -3.0039934137
 C  14.7166826878   -1.9976284046   -3.3829813008
 C  14.7907683621   -3.1620782494   -2.6129883051
 C  15.6406972996   -4.1977572655   -2.9763894137
 C  16.4068181717   -4.0528367446   -4.1190515527
 F  17.2269857239   -5.0554777188   -4.4799199338
 C  16.3670619532   -2.9109967351   -4.901813621
 C  15.5235490287   -1.8796118679   -4.5201827923
 C  12.530960583   -1.021532375   -2.5207119021
 C  11.9141308859   -2.3142474738   -2.4748206732
 N  11.4012986513   -3.3507732913   -2.4569687444
 C  10.1086233361   -0.7156758237   -0.5035953127
 C  8.8060124555   -0.8363734581   -0.0433218865
 C  6.062196282   -0.3719174479   1.099983517
 C  4.7637686008   -0.496878664   1.5652750702
 H  3.1714091931   -0.8876184533   -1.4193218735
 H  5.4851427978   -0.6749988891   -2.2320696337
 H  7.2046445259   0.8347844379   -2.5215947333
 H  9.506827987   1.0568620405   -3.3359662702
 H  13.7918768403   3.6650184947   -1.2054414873
 H  15.0371044708   5.7633467288   -1.6305232187
 H  16.4596108195   4.1953300874   -5.3505266617
 H  15.2219703082   2.0732527383   -4.9322054439
 H  14.2075197111   -3.2593602772   -1.7045272138
 H  15.7182994921   -5.1018373459   -2.3829676064
 H  16.9878462126   -2.8401306516   -5.7880036845
 H  15.4797573097   -0.9735293892   -5.1138206693
 H  10.9229457763   -1.1518878696   0.0662392969
 H  8.6185675086   -1.3816472272   0.8757367138
 H  6.8652759788   -0.210110093   1.8109510108
 H  4.5547725501   -0.44593593   2.6281993665
