# Supplementary material for: Sequential closed-loop Bayesian optimization as a guide for organic molecular metallophotocatalyst formulation discovery
Source: Nat Chem. 2024 Jun 11;16(8):1286–94. doi: 10.1038/s41557-024-01546-5 (PMC11321994; doi:10.1038/s41557-024-01546-5)
Supplement: Supplementary file 2 — Containing complete dataset for BO workflow, including dataset for BO training, molecular DFT descriptors and molecular structure_XYZ. [file 41557_2024_1546_MOESM2_ESM.zip › molecular_structures_xyz/168.xyz]

55

 N  3.8045866586   -1.4052650507   -1.0548981237
 C  2.7121268701   -1.1362869091   -0.7880731538
 C  1.3492640158   -0.8161617504   -0.4816412931
 C  0.9398872268   0.5119846303   -0.2576904586
 C  1.8837265995   1.6550784624   -0.191994153
 C  1.5282088571   2.8562619328   -0.8124259458
 C  2.3782525725   3.948981697   -0.7623322375
 C  3.5842659831   3.8524259641   -0.073360961
 C  4.4764506645   5.0521661003   0.0238433685
 F  4.4149053093   5.8153724555   -1.0817234261
 F  4.1376868372   5.8474672693   1.058526381
 F  5.7645169004   4.713571598   0.2039317427
 C  3.9391918567   2.6700663645   0.5655377022
 C  3.0919700731   1.5722808333   0.5028712859
 N  -0.3483472576   0.8190238724   -0.1216363598
 C  -1.2834754098   -0.1273721345   -0.1473172385
 C  -2.6827615804   0.3497185692   -0.0205563034
 C  -3.7122794598   -0.1790803992   -0.8015621404
 C  -5.0038641948   0.3149235026   -0.6829851314
 C  -5.2720507828   1.3355115946   0.2219706655
 C  -6.6553141594   1.9037855594   0.3161180389
 F  -7.5973017962   1.0012885863   -0.0073319817
 F  -6.9354690766   2.3476264756   1.5540431395
 F  -6.8238124748   2.9521050037   -0.5149922118
 C  -4.2523744122   1.8737874274   1.002199112
 C  -2.9614393089   1.3877066349   0.8732192526
 C  -0.9364969955   -1.4875231194   -0.2653977097
 C  -1.920988289   -2.5217772937   -0.141756236
 N  -2.7078617778   -3.3604209064   -0.0208568031
 C  0.4015360993   -1.8471932522   -0.4633239869
 C  0.7907213528   -3.2667403516   -0.6847983399
 C  0.4638413669   -3.855799569   -1.883247751
 C  0.8294218027   -5.1908939939   -2.157405374
 C  1.5106142345   -5.9198580644   -1.2217686532
 C  1.853210875   -5.3529864137   0.0323740627
 C  2.5468721483   -6.107271565   1.0134230694
 C  2.8646817202   -5.5583262912   2.2264400001
 C  2.497212152   -4.2249465192   2.5158088286
 C  1.8278902801   -3.4688076418   1.5895699559
 C  1.4920663758   -4.0061813781   0.3189172424
 H  0.5861733688   2.9243600183   -1.3443713349
 H  2.105900875   4.8725711629   -1.2611817799
 H  4.8725615228   2.6014859412   1.1127106698
 H  3.3691765311   0.6621434183   1.0225543069
 H  -3.5099676128   -0.9590600813   -1.5266021261
 H  -5.797529089   -0.0940432482   -1.2980213313
 H  -4.4652553783   2.6683130232   1.7088261592
 H  -2.1609761761   1.8050048711   1.4734116581
 H  -0.0702702018   -3.2831316356   -2.6351218226
 H  0.5669834056   -5.6285091455   -3.1149990658
 H  1.7979348923   -6.9480101352   -1.4224244938
 H  2.8177421385   -7.1330953318   0.7801679659
 H  3.3949557198   -6.144020572   2.9708455698
 H  2.7451425893   -3.797829907   3.4825878156
 H  1.5452050293   -2.4502625251   1.8337698884
