# Supplementary material for: Sequential closed-loop Bayesian optimization as a guide for organic molecular metallophotocatalyst formulation discovery
Source: Nat Chem. 2024 Jun 11;16(8):1286–94. doi: 10.1038/s41557-024-01546-5 (PMC11321994; doi:10.1038/s41557-024-01546-5)
Supplement: Supplementary file 2 — Containing complete dataset for BO workflow, including dataset for BO training, molecular DFT descriptors and molecular structure_XYZ. [file 41557_2024_1546_MOESM2_ESM.zip › molecular_structures_xyz/169.xyz]

59

 N  -1.6365863467   -3.4176601662   -0.4903864144
 C  -1.0746282233   -2.4264780484   -0.2925648034
 C  -0.3785714393   -1.1920132968   -0.0794364153
 C  1.0280294823   -1.1577188895   -0.0229492492
 C  1.8737515838   -2.377188268   -0.0184485022
 C  3.0568500626   -2.3775206831   -0.7628228945
 C  3.8831104337   -3.4895903342   -0.7660529896
 C  3.5391341779   -4.6051795066   -0.0078187877
 C  4.4078284052   -5.8252030262   -0.0468879327
 F  5.7027228301   -5.5175120416   -0.2382594255
 F  4.3308786898   -6.5379563058   1.0903237386
 F  4.0585009611   -6.6575674881   -1.0481765148
 C  2.375310238   -4.6096001447   0.7526059104
 C  1.5435606373   -3.4986390495   0.7452628502
 N  1.6872631722   -0.0018356818   0.000146898
 C  1.0322061969   1.1563851559   0.0232678131
 C  1.882311383   2.3727784213   0.0183221748
 C  1.5559307504   3.4953858471   -0.7453818023
 C  2.3916876913   4.603305744   -0.7531056724
 C  3.5558059749   4.5946862592   0.0068626748
 C  4.4286639293   5.8117370881   0.0456819838
 F  4.3532732181   6.5250854226   -1.0912500095
 F  4.082880269   6.6450467226   1.0474553503
 F  5.7226585155   5.4996108777   0.2359528051
 C  3.896007608   3.4779302535   0.7650470766
 C  3.0656717624   2.3688717293   0.762234431
 C  -0.3743262387   1.1957129694   0.0799600054
 C  -1.0660041578   2.4326594147   0.2929711555
 N  -1.6245264694   3.4257850401   0.4908146334
 C  -1.1082554718   0.0031447123   0.0003364098
 C  -2.5909211746   0.0057095966   0.0004000978
 C  -3.2988909342   0.7148641858   -0.9729055688
 C  -4.6855220904   0.7103465932   -0.9736350822
 C  -5.4055794666   0.0105099069   0.0006597889
 C  -6.8901862689   0.0130248469   0.0007934446
 C  -7.6062175888   0.0004519448   -1.2014260952
 C  -8.9959863266   0.0021946971   -1.2011451629
 C  -9.6963808564   0.0178677257   0.0010558392
 C  -8.9957142243   0.0311329918   1.2031299188
 C  -7.6059509005   0.0280901882   1.203149415
 C  -4.6877251315   -0.6918347656   0.9747843352
 C  -3.3011259563   -0.7010808154   0.9737938343
 H  3.322225619   -1.5015175188   -1.3434724999
 H  4.7950923944   -3.4870775316   -1.3526778101
 H  2.120510874   -5.4716751371   1.3586927542
 H  0.6530707648   -3.5021684798   1.3633156479
 H  0.6652620208   3.5020676113   -1.3631372864
 H  2.1398164115   5.4662441276   -1.3591944176
 H  4.8082215631   3.4720826956   1.3512698961
 H  3.3281194159   1.4919451398   1.3428210677
 H  -2.7638777139   1.2645107592   -1.7407849852
 H  -5.2143519077   1.27581426   -1.7337813852
 H  -7.071380035   -0.0319601734   -2.1455953586
 H  -9.5331724225   -0.0153145993   -2.1447000405
 H  -10.7821962048   0.0197465025   0.0011566856
 H  -9.532661098   0.0505106685   2.1467846176
 H  -7.0708354211   0.058696717   2.1472176624
 H  -5.2183376871   -1.2555752526   1.7349690081
 H  -2.767833979   -1.2526322832   1.7415090984
