# Supplementary material for: Sequential closed-loop Bayesian optimization as a guide for organic molecular metallophotocatalyst formulation discovery
Source: Nat Chem. 2024 Jun 11;16(8):1286–94. doi: 10.1038/s41557-024-01546-5 (PMC11321994; doi:10.1038/s41557-024-01546-5)
Supplement: Supplementary file 2 — Containing complete dataset for BO workflow, including dataset for BO training, molecular DFT descriptors and molecular structure_XYZ. [file 41557_2024_1546_MOESM2_ESM.zip › molecular_structures_xyz/170.xyz]

59

 N  3.2712537558   2.0284653528   -0.7616396806
 C  2.3228453324   1.3985892046   -0.5597271234
 C  1.1503535026   0.6056774462   -0.3340232169
 C  -0.1128051044   1.2041998399   -0.1712968859
 C  -0.3137561096   2.6743748608   -0.1113488287
 C  -1.3956226876   3.2343457646   -0.7969282197
 C  -1.6244135229   4.5998087785   -0.7505494837
 C  -0.7805781547   5.4147293728   -0.0004766923
 C  -1.0012363511   6.896662702   0.0090355173
 F  -2.3065485826   7.2124759065   -0.0635224359
 F  -0.511573792   7.4761514678   1.1184597703
 F  -0.4023549313   7.4987783281   -1.0380992847
 C  0.2858449097   4.8671854371   0.7026277965
 C  0.5197235243   3.5000530626   0.6453480019
 N  -1.2184238779   0.4669528555   -0.0843794614
 C  -1.153665073   -0.8624913521   -0.110213018
 C  -2.456362134   -1.5683843919   0.0004806335
 C  -3.5469338632   -1.0762332038   -0.7216783687
 C  -4.7837319911   -1.6949983837   -0.634187361
 C  -4.9427151349   -2.8014902368   0.1949565802
 C  -6.2651726914   -3.5027392946   0.2569856674
 F  -7.2921783934   -2.669960083   0.014129075
 F  -6.3497829   -4.4943331108   -0.6526450452
 F  -6.4827996529   -4.0654413777   1.4586813945
 C  -3.8707423295   -3.287387594   0.9348717839
 C  -2.6296591459   -2.6742114025   0.8350687308
 C  0.0779612651   -1.530373851   -0.2519441668
 C  0.141678856   -2.9607370251   -0.3206053936
 N  0.1935623708   -4.114373555   -0.3800727641
 C  1.2617967559   -0.7908878888   -0.3759487371
 C  2.5726779192   -1.4570066334   -0.5879348568
 C  2.7984745176   -2.1373548757   -1.7693938044
 C  4.0250985927   -2.7799891338   -2.0630217884
 C  5.0305688608   -2.7337191994   -1.1333914227
 C  4.8029590271   -2.0518292602   0.0792044067
 C  5.9223892768   -2.1046181005   0.9355376122
 C  5.8470879483   -1.4922837925   2.159060098
 C  4.6426808033   -0.8334968011   2.5166946324
 C  3.5488972469   -0.7816661234   1.6819804279
 C  3.6016323976   -1.3995679554   0.404750736
 C  7.0254193555   -2.8862667762   0.2553466169
 C  6.431734601   -3.3017428265   -1.1241189461
 H  -2.0537640378   2.5936088803   -1.3726402201
 H  -2.4601697107   5.0293071705   -1.2920107694
 H  0.928950993   5.5005289356   1.3029472479
 H  1.337806613   3.0809548141   1.2199404575
 H  -3.4196336046   -0.2082803444   -1.3586509998
 H  -5.6230878939   -1.3138579775   -1.2050331299
 H  -4.0021850923   -4.13617189   1.5966151482
 H  -1.807820615   -3.0468136956   1.4354016373
 H  2.0070955885   -2.1693788895   -2.5126442638
 H  4.1440372718   -3.2908631799   -3.0135372842
 H  6.6806239451   -1.5039266625   2.8553212953
 H  4.5820854102   -0.3542849697   3.4895292364
 H  2.6484169233   -0.2719062455   2.0090242199
 H  7.3132382946   -3.7604684765   0.847814144
 H  7.9268795215   -2.2767875668   0.1373741122
 H  6.4159541845   -4.3893132332   -1.246208733
 H  7.0225618447   -2.9019547557   -1.9543281287
