# Supplementary material for: Sequential closed-loop Bayesian optimization as a guide for organic molecular metallophotocatalyst formulation discovery
Source: Nat Chem. 2024 Jun 11;16(8):1286–94. doi: 10.1038/s41557-024-01546-5 (PMC11321994; doi:10.1038/s41557-024-01546-5)
Supplement: Supplementary file 2 — Containing complete dataset for BO workflow, including dataset for BO training, molecular DFT descriptors and molecular structure_XYZ. [file 41557_2024_1546_MOESM2_ESM.zip › molecular_structures_xyz/171.xyz]

61

 N  -3.210363581   -2.414558806   0.1172549511
 C  -2.2817910933   -1.7300531265   0.0391034269
 C  -1.1190617582   -0.8954508294   -0.0409780463
 C  -1.2160495221   0.5089863436   -0.0706604489
 C  -2.5101745939   1.2366259284   -0.0818375241
 C  -2.6419824697   2.382847098   0.7074269333
 C  -3.8280712609   3.0983144136   0.7125464384
 C  -4.8875563132   2.6812870395   -0.088638061
 C  -6.1844410933   3.4304349379   -0.0468261644
 F  -5.9997802543   4.7458251033   0.1635876649
 F  -6.8815125015   3.3029774344   -1.188840711
 F  -6.9848653206   2.9920248292   0.9455018317
 C  -4.7619642655   1.5547382366   -0.8928568236
 C  -3.5763270235   0.8326588582   -0.8874760498
 N  -0.125009954   1.2725093908   -0.0699937457
 C  1.0908941239   0.7298117917   -0.0706250317
 C  2.2249222664   1.6879306521   -0.0871103099
 C  2.141627293   2.8408778704   0.6985905709
 C  3.1747720833   3.7639355158   0.7012823893
 C  4.2934418838   3.5480221248   -0.0986272928
 C  5.4330062757   4.5198499642   -0.0583984434
 F  5.0188504255   5.7748279782   0.1894229351
 F  6.320927845   4.2104177462   0.9077403316
 F  6.1173179427   4.5463769073   -1.2151735775
 C  4.3781066813   2.4162569609   -0.9012927342
 C  3.3468675556   1.4873287813   -0.8937473674
 C  1.2619825216   -0.6674925311   -0.0375857294
 C  2.5616465268   -1.2657423176   0.0504249886
 N  3.6029542499   -1.7610542556   0.1353985996
 C  0.1407857049   -1.5035856059   -0.0207881607
 C  0.2839220664   -2.9877524057   0.0404995684
 C  0.3626340361   -3.6243344829   1.2923276342
 C  0.3086012942   -2.9130789006   2.5338452451
 C  0.388957898   -3.5731561015   3.7229562933
 C  0.5290398509   -4.9896304681   3.7651261069
 C  0.5830730543   -5.703106983   2.6077487136
 C  0.5019604625   -5.0514038132   1.3378906121
 C  0.5548359921   -5.7755057964   0.1490292123
 C  0.4760528138   -5.1489600513   -1.0925616903
 C  0.5298156015   -5.8998728761   -2.3079643807
 C  0.4523488977   -5.2801701094   -3.5169516406
 C  0.3159049179   -3.8642110042   -3.584570441
 C  0.2610035656   -3.1116782608   -2.4501678338
 C  0.3379590777   -3.72263143   -1.1576758633
 H  -1.8109400048   2.7070395242   1.3232997398
 H  -3.9269996022   3.9816562544   1.3338676064
 H  -5.5808422357   1.2437399224   -1.5315195973
 H  -3.4811240447   -0.0285457072   -1.5385576892
 H  1.2650397668   3.007378235   1.3141770923
 H  3.1080306012   4.6515510317   1.3205688148
 H  5.2406170976   2.2608850753   -1.5395048661
 H  3.4117250364   0.6221095289   -1.5433866489
 H  0.2021881724   -1.8337305077   2.5251009591
 H  0.3461781729   -3.0150521824   4.6531352321
 H  0.5916777324   -5.4925160589   4.7249482695
 H  0.689321881   -6.7840228633   2.622564093
 H  0.6602800798   -6.8563939743   0.191490761
 H  0.6344446018   -6.9788628169   -2.2386735495
 H  0.4935487371   -5.8577613779   -4.4349883555
 H  0.2551759748   -3.3816945612   -4.5551761959
 H  0.1571577597   -2.0345196932   -2.5235126151
