# Supplementary material for: Sequential closed-loop Bayesian optimization as a guide for organic molecular metallophotocatalyst formulation discovery
Source: Nat Chem. 2024 Jun 11;16(8):1286–94. doi: 10.1038/s41557-024-01546-5 (PMC11321994; doi:10.1038/s41557-024-01546-5)
Supplement: Supplementary file 2 — Containing complete dataset for BO workflow, including dataset for BO training, molecular DFT descriptors and molecular structure_XYZ. [file 41557_2024_1546_MOESM2_ESM.zip › molecular_structures_xyz/172.xyz]

51

 C  0.9376200285   0.4160418205   0.2974812055
 C  -0.2496781657   0.3289484959   0.1121972156
 C  -1.6621336894   0.2255798417   -0.1072102144
 C  -2.1548791095   -0.3646232632   -1.2769352125
 C  -3.5210626026   -0.4699115216   -1.4848295291
 C  -4.4180800132   0.0221394023   -0.533816428
 C  -5.8826587965   -0.083251009   -0.7558101286
 C  -6.5135036406   -1.3258694648   -0.9049440586
 C  -5.7285882944   -2.5236547876   -0.843324398
 N  -5.0898579976   -3.4863824539   -0.7974361228
 C  -7.8993261477   -1.3808272203   -1.1460042267
 C  -8.6436423567   -2.6528847205   -1.331073524
 C  -8.461726752   -3.744234414   -0.4804165567
 C  -9.1979221935   -4.9064695224   -0.6671430002
 C  -10.1130401804   -4.9836513067   -1.7102017036
 C  -10.9406757731   -6.2193967861   -1.8907969145
 F  -10.3332207857   -7.3138588888   -1.4017457847
 F  -12.1294966131   -6.1236168802   -1.2618642049
 F  -11.2118826158   -6.4577998923   -3.1863659134
 C  -10.3074280418   -3.8984964147   -2.560813822
 C  -9.5818489957   -2.7349865627   -2.3639660941
 N  -8.6297090577   -0.2715609996   -1.2353711138
 C  -8.0711052888   0.9256014759   -1.0710096566
 C  -8.9953816813   2.0835361365   -1.1664554044
 C  -8.9280842677   3.1522382799   -0.2711022814
 C  -9.8279859529   4.2048023232   -0.3686663206
 C  -10.7941176808   4.1955945114   -1.3674496315
 C  -11.7960903788   5.3063535794   -1.4523581583
 F  -11.3390334353   6.4468208766   -0.908380032
 F  -12.1371331216   5.5788770561   -2.7246164689
 F  -12.9394355724   5.0004302855   -0.8065323676
 C  -10.8750383645   3.1315254556   -2.2622009193
 C  -9.9845690399   2.0760178883   -2.1542634317
 C  -6.6883390373   1.0600931568   -0.8427097589
 C  -6.0721758276   2.3538122524   -0.7981564318
 N  -5.5656014576   3.3931083093   -0.7832183368
 C  -3.928196518   0.6183580281   0.6307463816
 C  -2.5627787558   0.714440704   0.84633539
 H  1.9923307673   0.493934462   0.4618043854
 H  -1.4624100733   -0.7400758625   -2.0223608702
 H  -3.8913081484   -0.9237162533   -2.3982214278
 H  -7.764867624   -3.6884376537   0.347933336
 H  -9.0570562301   -5.7480441382   0.0014782673
 H  -11.0211819888   -3.9622507394   -3.3748816667
 H  -9.7318685687   -1.8851778327   -3.020259936
 H  -8.1920184087   3.1598188299   0.5245426453
 H  -9.7746284677   5.0279746879   0.3346352866
 H  -11.6292406681   3.1280739195   -3.0415801748
 H  -10.0453090259   1.2426476613   -2.8448619241
 H  -4.6180306016   0.9964152157   1.3783439729
 H  -2.1878327875   1.1693939323   1.7565860636
