# Supplementary material for: Sequential closed-loop Bayesian optimization as a guide for organic molecular metallophotocatalyst formulation discovery
Source: Nat Chem. 2024 Jun 11;16(8):1286–94. doi: 10.1038/s41557-024-01546-5 (PMC11321994; doi:10.1038/s41557-024-01546-5)
Supplement: Supplementary file 2 — Containing complete dataset for BO workflow, including dataset for BO training, molecular DFT descriptors and molecular structure_XYZ. [file 41557_2024_1546_MOESM2_ESM.zip › molecular_structures_xyz/173.xyz]

55

 N  1.0314254259   0.037879665   0.9111410025
 C  2.1560028353   0.0081116799   0.6431814042
 C  3.5572093498   -0.02221551   0.3426502815
 C  4.2853735469   1.172947381   0.1808425599
 C  3.6534763483   2.5160900187   0.1560623985
 C  4.2858555311   3.5673593159   0.8260368978
 C  3.7362911348   4.839204707   0.8129693258
 C  2.5566911944   5.0723262858   0.1115731557
 C  1.9344484585   6.4350891651   0.1375035197
 F  2.8552625666   7.4089523947   0.2442232183
 F  1.215961343   6.6849065667   -0.9709299056
 F  1.0952416855   6.5826318341   1.182175612
 C  1.930228744   4.0399949868   -0.5772679472
 C  2.4761983199   2.7643903871   -0.5528101781
 N  5.6115980781   1.1611992031   0.0720562724
 C  6.2847511569   0.0130085968   0.0640897876
 C  7.7605673328   0.134917236   -0.0325310551
 C  8.6141660675   -0.6665028534   0.7287796439
 C  9.9892812791   -0.5040101877   0.6403082689
 C  10.5171110814   0.4572652708   -0.2146427294
 C  12.003164166   0.5897612914   -0.3521812126
 F  12.6446566843   0.2891013371   0.7906205562
 F  12.4944849162   -0.2358903905   -1.297905162
 F  12.3708516603   1.8350659153   -0.7002967139
 C  9.6759996646   1.2671125567   -0.9720604676
 C  8.3025325773   1.1114748167   -0.8724657509
 C  5.6142770841   -1.2236567907   0.1159867275
 C  6.3244118187   -2.453351194   -0.0764980818
 N  6.8888447802   -3.4464005678   -0.2570580631
 C  4.2221880092   -1.2551948359   0.2828144697
 C  3.4880317115   -2.538783561   0.395494629
 C  3.8292482162   -3.4621434187   1.4211555931
 C  3.1571821267   -4.6471046097   1.5335190545
 C  2.1208760626   -4.9882161385   0.6262332924
 C  1.4142538842   -6.2145541911   0.7140724578
 C  0.4218918657   -6.5122338059   -0.1823853314
 C  0.0860142667   -5.598859294   -1.2098808647
 C  0.7499770356   -4.4061138343   -1.3190538626
 C  1.781712672   -4.0698859891   -0.4045641208
 C  2.4821670051   -2.8420550737   -0.491259333
 H  5.2089085486   3.3796934653   1.3624670788
 H  4.2266382355   5.6482887063   1.3428464534
 H  1.0233559691   4.228943323   -1.140530974
 H  1.9933324354   1.9736171732   -1.1153520407
 H  8.2119920348   -1.4007308321   1.417393723
 H  10.6463646641   -1.1192110455   1.2448103416
 H  10.0903450225   2.0204142469   -1.6327201538
 H  7.6406118365   1.7451289779   -1.4515823362
 H  4.6141027663   -3.2100494006   2.1270100637
 H  3.4109410071   -5.3455286225   2.3255801924
 H  1.6760820657   -6.9128784852   1.5039690238
 H  -0.1131894306   -7.454052678   -0.108880631
 H  -0.7026232814   -5.8500245344   -1.9123921326
 H  0.4973306532   -3.6998330277   -2.1047943787
 H  2.2214897859   -2.1497256326   -1.2865735791
