# Supplementary material for: Sequential closed-loop Bayesian optimization as a guide for organic molecular metallophotocatalyst formulation discovery
Source: Nat Chem. 2024 Jun 11;16(8):1286–94. doi: 10.1038/s41557-024-01546-5 (PMC11321994; doi:10.1038/s41557-024-01546-5)
Supplement: Supplementary file 2 — Containing complete dataset for BO workflow, including dataset for BO training, molecular DFT descriptors and molecular structure_XYZ. [file 41557_2024_1546_MOESM2_ESM.zip › molecular_structures_xyz/174.xyz]

59

 N  1.0090600902   0.1078765402   1.0603458486
 C  2.1233663003   0.0686503649   0.7530161393
 C  3.5099363061   0.0153065634   0.3937131138
 C  4.2573400529   1.1973874044   0.2296474992
 C  3.656413852   2.5541849743   0.2613885904
 C  4.3478549306   3.5794371805   0.9132592401
 C  3.8303739109   4.8640675611   0.945506016
 C  2.6223793143   5.136265904   0.3091637455
 C  2.0414532025   6.5153665568   0.3851935286
 F  2.9954901436   7.4622683154   0.4235529535
 F  1.2480842456   6.7905313466   -0.6643226042
 F  1.289967459   6.682435186   1.4918646686
 C  1.9354030401   4.1298320626   -0.3598566407
 C  2.4508326839   2.8412921475   -0.3822628197
 N  5.5769232469   1.1586459544   0.0613787968
 C  6.2212440576   -0.0032586192   -0.0124281878
 C  7.6936866682   0.0900722195   -0.1746373387
 C  8.5654543545   -0.7569445695   0.512882635
 C  9.9383506476   -0.6190885588   0.3632110231
 C  10.445422208   0.3637669064   -0.4789892553
 C  11.9247164517   0.4757908822   -0.688994531
 F  12.6222097015   0.0438940958   0.3757523361
 F  12.3375737347   -0.2556833667   -1.7435217071
 F  12.3059636058   1.7428219642   -0.9286348126
 C  9.5863274495   1.2196934683   -1.162783513
 C  8.2165597577   1.0876471978   -1.0026597549
 C  5.5237823687   -1.2261124519   0.032020093
 C  6.1957539013   -2.4624772266   -0.2398888703
 N  6.7328376397   -3.4564703383   -0.4865899158
 C  4.1418648569   -1.2309450907   0.2693685539
 C  3.3788358296   -2.4978754795   0.386022355
 C  3.7533147579   -3.463098478   1.3235728936
 C  3.0225063009   -4.6393680986   1.4253398331
 C  1.927965357   -4.860935206   0.5992093436
 C  1.5394812815   -3.906876142   -0.346714371
 C  0.3635797914   -4.1314755351   -1.2253204236
 C  -0.4977972482   -3.0762207973   -1.5453385133
 C  -1.6005994741   -3.2838454354   -2.3654126038
 C  -1.8625940143   -4.550033044   -2.8797176918
 C  -1.013926698   -5.6073179154   -2.5664818831
 C  0.0891266664   -5.4002104577   -1.746444173
 C  2.2789369676   -2.7264571379   -0.4413743752
 H  5.2922289151   3.3614636217   1.3986438427
 H  4.3675552158   5.6532348776   1.459909707
 H  1.0058124209   4.3488186795   -0.872888057
 H  1.921074894   2.0712419793   -0.9313177294
 H  8.182210507   -1.5095544742   1.1923866581
 H  10.6096228717   -1.2704948926   0.9112488846
 H  9.9849580109   1.9897996117   -1.8139023368
 H  7.5415936204   1.7560494908   -1.5247774755
 H  4.597489028   -3.2861561512   1.9819375877
 H  3.3019314588   -5.3844542712   2.1633579877
 H  1.3549182961   -5.776815746   0.703335253
 H  -0.315677036   -2.089450709   -1.1293852283
 H  -2.2617703103   -2.4539758193   -2.5965787513
 H  -2.7242920322   -4.7121731409   -3.5201516123
 H  -1.2065279444   -6.5980958424   -2.9671630278
 H  0.7549916621   -6.2285228804   -1.5240509264
 H  2.0131247224   -1.9885451816   -1.1912499967
