# Supplementary material for: Sequential closed-loop Bayesian optimization as a guide for organic molecular metallophotocatalyst formulation discovery
Source: Nat Chem. 2024 Jun 11;16(8):1286–94. doi: 10.1038/s41557-024-01546-5 (PMC11321994; doi:10.1038/s41557-024-01546-5)
Supplement: Supplementary file 2 — Containing complete dataset for BO workflow, including dataset for BO training, molecular DFT descriptors and molecular structure_XYZ. [file 41557_2024_1546_MOESM2_ESM.zip › molecular_structures_xyz/175.xyz]

59

 C  0.8215049237   -2.5591304532   -3.3503464112
 O  1.5748150688   -1.3945873447   -3.0428513077
 C  1.4435709614   -0.3059718942   -3.836435102
 C  0.5888729749   -0.265032555   -4.9680824471
 C  0.5092195362   0.8760888135   -5.7222207013
 C  1.2672453609   2.0270196491   -5.399091737
 C  1.1987476684   3.2113022509   -6.1712557988
 C  1.9361716653   4.3203211719   -5.8308594025
 C  1.8451337461   5.5580184235   -6.6423715547
 C  1.449657505   6.7798423499   -6.077464786
 C  1.1158987822   6.8345689453   -4.6846732084
 N  0.8506743936   6.8746107235   -3.5598557899
 C  1.4095024597   7.93981533   -6.8726563776
 C  1.009296596   9.2707634267   -6.3474965871
 C  1.7734619318   10.3872620511   -6.6965356921
 C  1.422275279   11.6478049522   -6.2400964019
 C  0.2889594572   11.8015434782   -5.4468056791
 C  -0.0672414897   13.1545447794   -4.9112096186
 F  0.3359206561   14.1443456729   -5.7268457192
 F  -1.3927866416   13.2963332092   -4.7363827661
 F  0.5055301874   13.3859346265   -3.7126382205
 C  -0.4921224987   10.7012004135   -5.1123493839
 C  -0.1306770819   9.4378984246   -5.5591781194
 N  1.7449914163   7.9083173533   -8.1606576
 C  2.0984390859   6.763257601   -8.7406141866
 C  2.4281712549   6.8524531913   -10.1860941096
 C  3.177879378   7.9414437905   -10.6381370902
 C  3.488682697   8.0695685589   -11.9825518953
 C  3.032865658   7.1164981234   -12.8884393641
 C  3.4032269042   7.2250826364   -14.336166517
 F  3.6241064918   8.4975184444   -14.7089472197
 F  4.5290380527   6.5391705133   -14.618726671
 F  2.4438943117   6.7342496114   -15.1405901933
 C  2.2679279714   6.0395744829   -12.4538501416
 C  1.9693104413   5.9064850306   -11.1052721776
 C  2.1722937682   5.5641687903   -8.0062376792
 C  2.678503696   4.3673139696   -8.611860475
 N  3.1081944421   3.4105791149   -9.0989383705
 C  2.7888425192   4.2746431482   -4.691856969
 C  2.881963588   3.1389017347   -3.9391539889
 C  2.122560498   1.9808698888   -4.2627482844
 C  2.1934821838   0.7995668967   -3.496926793
 H  1.082511112   -3.2924441849   -2.5863126139
 H  1.0829345002   -2.959039367   -4.3359705392
 H  -0.255639768   -2.3648437276   -3.3083050024
 H  -0.0020566844   -1.1302895177   -5.241688211
 H  -0.1454365432   0.9058383112   -6.5884993369
 H  0.5361926028   3.2331260625   -7.0319078164
 H  2.6499812747   10.2624738176   -7.3223884734
 H  2.025268401   12.5087926901   -6.5060319192
 H  -1.3867192159   10.8268972218   -4.5127929528
 H  -0.7605662447   8.5902536293   -5.3146089893
 H  3.5221780305   8.6856316829   -9.9290378762
 H  4.078989217   8.9117855801   -12.325564627
 H  1.8961121114   5.3097204576   -13.1644660904
 H  1.3518824456   5.0770834395   -10.7798460195
 H  3.3837440467   5.1453778528   -4.4355090781
 H  3.5444247848   3.1072464999   -3.0791864709
 H  2.8429441292   0.7536402263   -2.6283914451
