# Supplementary material for: Sequential closed-loop Bayesian optimization as a guide for organic molecular metallophotocatalyst formulation discovery
Source: Nat Chem. 2024 Jun 11;16(8):1286–94. doi: 10.1038/s41557-024-01546-5 (PMC11321994; doi:10.1038/s41557-024-01546-5)
Supplement: Supplementary file 2 — Containing complete dataset for BO workflow, including dataset for BO training, molecular DFT descriptors and molecular structure_XYZ. [file 41557_2024_1546_MOESM2_ESM.zip › molecular_structures_xyz/176.xyz]

59

 C  -0.6593693979   -0.6296350887   0.5533375657
 O  0.4631903429   -0.6817736675   -0.3175531496
 C  0.5308979666   -1.6858921063   -1.2136357656
 C  -0.4159359304   -2.6726233595   -1.3498987617
 C  -0.2450396639   -3.6722322943   -2.3273183121
 C  0.8412242979   -3.6918943764   -3.167135051
 C  0.9281827556   -4.7578941834   -4.1976925487
 C  0.7901756352   -4.4752220904   -5.5639047321
 C  0.4803831102   -3.1345426507   -5.9634435434
 N  0.2101280638   -2.0535576469   -6.2727282539
 C  0.892190754   -5.5144285826   -6.5075244763
 C  0.8298834917   -5.2954329172   -7.9744476046
 C  1.4941510286   -4.2327766304   -8.5898425999
 C  1.4402335312   -4.0772968952   -9.9684268969
 C  0.7152044112   -4.9804320794   -10.7360058038
 C  0.6859297315   -4.8474473853   -12.2279930745
 F  0.9540767142   -3.5952054458   -12.634152858
 F  1.5936054101   -5.6501184497   -12.8194382135
 F  -0.5119142811   -5.1851414962   -12.7386750638
 C  0.0539192599   -6.0482732375   -10.1342877705
 C  0.1199001515   -6.2086756888   -8.7602087581
 N  1.0243150155   -6.7817231039   -6.1209357718
 C  1.1099975904   -7.0977976913   -4.8310766585
 C  1.2283173581   -8.5472558507   -4.5339607605
 C  2.0152810138   -9.3416147474   -5.3729148983
 C  2.1386490433   -10.701611517   -5.1389187467
 C  1.4596906881   -11.2806870843   -4.0705349174
 C  1.5469815057   -12.759964004   -3.849302233
 F  2.7321890715   -13.2601094786   -4.2404079269
 F  1.3815143719   -13.0889134293   -2.5564579765
 F  0.6011307177   -13.4271616123   -4.540669664
 C  0.6585161454   -10.5048624087   -3.2406218593
 C  0.5455289605   -9.1408004917   -3.4701892397
 C  1.1162382498   -6.0987599946   -3.8380532651
 C  1.369994215   -6.4165997125   -2.4636502096
 N  1.5986188788   -6.6693471034   -1.3585460906
 C  1.8546593794   -2.6869380139   -3.0353998478
 C  3.0306332821   -2.6681056695   -3.8283673964
 C  3.9795954855   -1.6919418527   -3.6641506336
 C  3.8071578363   -0.6831188692   -2.6946354374
 C  2.6882065669   -0.6788738519   -1.9027808682
 C  1.6940360604   -1.6755785805   -2.0503731562
 H  -1.5922883496   -0.522614102   -0.0099024486
 H  -0.5105636836   0.24970582   1.1804471042
 H  -0.7121193565   -1.5230690541   1.1841868392
 H  -1.298377975   -2.6969336423   -0.7237426325
 H  -1.0110407365   -4.435470207   -2.4246148222
 H  2.0806619102   -3.5347620489   -8.0034950473
 H  1.9653043313   -3.2547183149   -10.4402267652
 H  -0.5120329703   -6.7505553392   -10.736843448
 H  -0.3879258283   -7.0400001412   -8.2848136065
 H  2.5384738519   -8.8838943687   -6.2045748755
 H  2.7636681555   -11.3092852061   -5.7838686009
 H  0.120377091   -10.9607281807   -2.4170783993
 H  -0.0994080383   -8.5511110798   -2.8291636346
 H  3.1868434803   -3.4444378888   -4.5696697093
 H  4.8720182919   -1.6987050176   -4.2823763599
 H  4.5643731682   0.0849550964   -2.5728208669
 H  2.5500078383   0.0863250144   -1.1484294966
