# Supplementary material for: Sequential closed-loop Bayesian optimization as a guide for organic molecular metallophotocatalyst formulation discovery
Source: Nat Chem. 2024 Jun 11;16(8):1286–94. doi: 10.1038/s41557-024-01546-5 (PMC11321994; doi:10.1038/s41557-024-01546-5)
Supplement: Supplementary file 2 — Containing complete dataset for BO workflow, including dataset for BO training, molecular DFT descriptors and molecular structure_XYZ. [file 41557_2024_1546_MOESM2_ESM.zip › molecular_structures_xyz/177.xyz]

71

 N  1.3368099059   -0.3344688155   0.6793039546
 C  2.450638642   -0.2496911782   0.3794394061
 C  3.8396846689   -0.1471795614   0.0430042818
 C  4.5066197358   1.0894610187   0.1312054355
 C  3.8105307326   2.3730071773   0.3974471574
 C  4.4087018244   3.2972257778   1.2585835005
 C  3.8000453683   4.5158877876   1.5118416654
 C  2.5946863894   4.8261794217   0.8884398239
 C  1.9131271261   6.1248228223   1.1943549298
 F  2.7913628409   7.0999646185   1.4874012796
 F  1.1648178596   6.5580562478   0.1649264956
 F  1.086674331   6.0204075054   2.2543979533
 C  1.9993317259   3.9231922242   0.0148404646
 C  2.6050856681   2.6984216723   -0.227873254
 N  5.8294097537   1.1697974966   0.0072629422
 C  6.5530021652   0.0850405753   -0.2596734676
 C  8.0193720007   0.2992640631   -0.3421042745
 C  8.9263726622   -0.6064741153   0.2119951543
 C  10.2901770029   -0.3572592333   0.1501519298
 C  10.7529986761   0.7973268171   -0.4709434861
 C  12.2268937142   1.0393001751   -0.5878269445
 F  12.9125532888   0.4842920931   0.4266837985
 F  12.7322923927   0.5193994266   -1.724440451
 F  12.5245361997   2.3505263976   -0.6003806469
 C  9.8580233064   1.7111366752   -1.020255967
 C  8.4963746199   1.4656637657   -0.9466684755
 C  5.9414633057   -1.1643190054   -0.476538205
 C  6.7070750012   -2.2740801625   -0.9617303385
 N  7.321858564   -3.159659675   -1.3806708422
 C  4.5557343673   -1.3068577621   -0.2966585632
 C  3.8836592785   -2.6137452329   -0.4569753298
 C  4.3253177148   -3.7393721454   0.2461036933
 C  3.6967336308   -4.9634613685   0.1009726448
 C  2.6008735709   -5.1081909726   -0.7628954652
 N  1.9640158456   -6.3466396092   -0.9147400426
 C  1.9434480307   -7.2923407982   0.1500916114
 C  1.5673499853   -6.9034494563   1.4378370659
 C  1.544207444   -7.8353436219   2.4683481941
 C  1.8743779403   -9.1652851286   2.2240657267
 C  2.2376842508   -9.5552161008   0.9386212909
 C  2.280395421   -8.625134114   -0.0932719034
 C  1.3204457334   -6.6915369509   -2.1376312447
 C  1.9802385505   -6.5279470061   -3.3578393747
 C  1.3459524949   -6.8737184957   -4.5448632279
 C  0.0591393321   -7.4040754604   -4.5283540396
 C  -0.593757993   -7.5780915254   -3.3118681998
 C  0.0274575056   -7.2178759085   -2.1219000061
 C  2.1595391585   -3.9802007742   -1.4706968012
 C  2.7890777522   -2.7578007264   -1.3157823245
 H  5.3523858658   3.0520796781   1.7322484876
 H  4.2647441352   5.2251773628   2.1876755122
 H  1.0711222626   4.1759738836   -0.4851918103
 H  2.1471677657   2.0126103573   -0.931519437
 H  8.5742693657   -1.4956905217   0.7223478441
 H  10.9885375759   -1.056990674   0.5953176024
 H  10.2222607395   2.6136951158   -1.4982811637
 H  7.7924897273   2.1770864982   -1.36310507
 H  5.1673662823   -3.6591497277   0.9261761278
 H  4.0632461592   -5.8174745435   0.6579785489
 H  1.2929791727   -5.8708580558   1.628276551
 H  1.2510234457   -7.5204353807   3.4653827993
 H  1.8478161449   -9.8924428445   3.029636426
 H  2.5010124993   -10.5890790348   0.7361299547
 H  2.5763483295   -8.9288549471   -1.0921797205
 H  2.9899945026   -6.1305206226   -3.3732045188
 H  1.8690770234   -6.7408831642   -5.4871467633
 H  -0.430661945   -7.6804420197   -5.456860147
 H  -1.5992375352   -7.9874357547   -3.2860641448
 H  -0.4884974556   -7.3425540118   -1.1753829045
 H  1.3129710008   -4.059703871   -2.1422063157
 H  2.426655451   -1.9053865766   -1.8814853828
