# Supplementary material for: Sequential closed-loop Bayesian optimization as a guide for organic molecular metallophotocatalyst formulation discovery
Source: Nat Chem. 2024 Jun 11;16(8):1286–94. doi: 10.1038/s41557-024-01546-5 (PMC11321994; doi:10.1038/s41557-024-01546-5)
Supplement: Supplementary file 2 — Containing complete dataset for BO workflow, including dataset for BO training, molecular DFT descriptors and molecular structure_XYZ. [file 41557_2024_1546_MOESM2_ESM.zip › molecular_structures_xyz/178.xyz]

72

 N  1.067676356   -0.1945584933   -0.8693150945
 C  2.2091053533   -0.2102662742   -0.6843154793
 C  3.6239489896   -0.2267566196   -0.4557482614
 C  4.3464277758   0.9754445539   -0.3406423749
 C  3.7159283675   2.3179270769   -0.4398210157
 C  4.0708945211   3.2926694366   0.4966540437
 C  3.5198934421   4.562361298   0.4314423397
 C  2.6222977828   4.8717762372   -0.5865851035
 C  1.9894079398   6.2288580838   -0.6312718063
 F  2.7994284792   7.1808491872   -0.1355218882
 F  1.6630415967   6.5949716878   -1.8829632768
 F  0.8529977852   6.2763528748   0.0928121205
 C  2.2781847345   3.9172427973   -1.5366896929
 C  2.8217327017   2.6421529975   -1.4616060127
 N  5.658673648   0.9760632605   -0.1163831624
 C  6.3291683958   -0.1700453646   -0.0167854604
 C  7.7911488347   -0.0382904979   0.2100309049
 C  8.2494885001   0.944792226   1.091339375
 C  9.607200482   1.1113872951   1.3126678793
 C  10.5188160904   0.3053977504   0.6367820393
 C  11.9849567602   0.4521011917   0.907114417
 F  12.3120652188   1.7098041706   1.2515493671
 F  12.3907451646   -0.3419976096   1.918312885
 F  12.731382475   0.124017212   -0.1619329288
 C  10.0762899944   -0.6623325398   -0.2578350209
 C  8.7155234378   -0.8350936784   -0.4685302002
 C  5.6704100031   -1.4113098557   -0.0981964092
 C  6.3801786612   -2.6309057177   0.154254294
 N  6.9513956151   -3.6103377056   0.3819357811
 C  4.2857807626   -1.4575538872   -0.3230015199
 C  3.5576202787   -2.7458299737   -0.3930985394
 C  2.4943429049   -3.0012833979   0.4957334172
 C  1.8000212615   -4.1973324768   0.4704787833
 C  2.1743593131   -5.1480153254   -0.4804868799
 C  3.2351525313   -4.9090473834   -1.3835876625
 C  3.9311212922   -3.7066425981   -1.3317523853
 C  3.3393392078   -6.0891611232   -2.2148657076
 C  4.1763502633   -6.45409573   -3.2700414322
 C  4.0067176322   -7.6962858089   -3.8617741435
 C  3.0122942517   -8.57372759   -3.4050353659
 C  2.1689825059   -8.2343348623   -2.3570769054
 C  2.3389395937   -6.9804536404   -1.7689213742
 N  1.6400365766   -6.3951796207   -0.720779221
 C  0.509765121   -6.9627444406   -0.009775565
 C  0.8443416156   -7.5116951326   1.363491511
 C  -0.0819432965   -7.3852609271   2.3981295983
 C  0.1826030388   -7.917697977   3.6562532983
 C  1.3837440822   -8.5772494482   3.8952639956
 C  2.3156854617   -8.7018477179   2.8687528819
 C  2.0469739471   -8.173876902   1.6104389368
 H  4.7774871125   3.0490306437   1.2821389512
 H  3.7933757387   5.3109641415   1.1667987836
 H  1.5950791967   4.1666969415   -2.3409257979
 H  2.5655965575   1.9133943869   -2.2220315861
 H  7.53485518   1.575711863   1.6074384971
 H  9.9557628814   1.8704303433   2.0042054906
 H  10.7890373937   -1.2744547334   -0.7989859119
 H  8.3832408363   -1.5747538305   -1.1878803707
 H  2.2280197849   -2.2528971321   1.2348158888
 H  0.9991743836   -4.3863574837   1.1765470478
 H  4.7424776462   -3.5109294458   -2.0262427111
 H  4.9478390147   -5.774347166   -3.6198462085
 H  4.6493713612   -7.9959193378   -4.6835856073
 H  2.8992333893   -9.5438525992   -3.8796495621
 H  1.4096224533   -8.9266182915   -2.0097114024
 H  -0.2641575317   -6.1948315521   0.0794547535
 H  0.0911421719   -7.7524965493   -0.6388751633
 H  -1.0178905939   -6.8628446281   2.2171355677
 H  -0.5482424137   -7.8091579629   4.452204705
 H  1.5950946803   -8.9891084507   4.8775300244
 H  3.2569870525   -9.2132235905   3.0476257052
 H  2.7804362528   -8.2759145836   0.8160309274
