# Supplementary material for: Sequential closed-loop Bayesian optimization as a guide for organic molecular metallophotocatalyst formulation discovery
Source: Nat Chem. 2024 Jun 11;16(8):1286–94. doi: 10.1038/s41557-024-01546-5 (PMC11321994; doi:10.1038/s41557-024-01546-5)
Supplement: Supplementary file 2 — Containing complete dataset for BO workflow, including dataset for BO training, molecular DFT descriptors and molecular structure_XYZ. [file 41557_2024_1546_MOESM2_ESM.zip › molecular_structures_xyz/179.xyz]

61

 N  1.2170594303   -0.3478418343   0.2846611265
 C  2.3622809102   -0.2790081196   0.1397960567
 C  3.7855264002   -0.2026216355   -0.0097312798
 C  4.4576836982   1.0307653718   0.091343295
 C  3.7570236617   2.334157574   0.2019753066
 C  4.2669811568   3.2990960852   1.0752662018
 C  3.6524690456   4.5354498703   1.1902746075
 C  2.5314111148   4.821793413   0.4163075031
 C  1.8389504893   6.1411058969   0.5732148606
 F  2.694211598   7.124355345   0.9046027209
 F  1.2118473369   6.5206164067   -0.5536445837
 F  0.9022462676   6.1035854102   1.5420254949
 C  2.0266943978   3.8777653267   -0.4707171853
 C  2.6371294343   2.6358238781   -0.5756878964
 N  5.7868971061   1.0885857652   0.1227361065
 C  6.5211471549   -0.0154469734   0.0081263891
 C  7.9899200815   0.181171981   0.0858611552
 C  8.813864573   -0.6988725   0.790532848
 C  10.1796253635   -0.4657717175   0.8707054096
 C  10.72770927   0.6465807424   0.2421992445
 C  12.2090597987   0.8679762549   0.2785795879
 F  12.7698834433   0.3577742827   1.3886604368
 F  12.8286686662   0.2873690745   -0.7685231444
 F  12.5258987982   2.1740309169   0.2354251435
 C  9.9149919068   1.5354911191   -0.4557455179
 C  8.5502998495   1.3068195445   -0.5246445185
 C  5.9188764275   -1.2707397896   -0.2035061621
 C  6.7118633978   -2.4250223824   -0.5078259972
 N  7.34644673   -3.3531827599   -0.7781580596
 C  4.5213609202   -1.3827321592   -0.1877717863
 C  3.8493281955   -2.6950067501   -0.3526763788
 C  4.1140770065   -3.7398274238   0.5370878049
 C  3.4822790915   -4.9635338431   0.3886370312
 C  2.5807643201   -5.1718901329   -0.6637951481
 C  1.9334507131   -6.4356328713   -0.8225090239
 C  1.3854374222   -7.5053801798   -0.9569041
 C  0.7374427263   -8.7702305107   -1.1157517961
 C  0.9569867074   -9.7989853149   -0.1890537951
 C  0.3257146725   -11.0249912234   -0.3471808167
 C  -0.5278788568   -11.240018692   -1.4259172628
 C  -0.7499604111   -10.2224000478   -2.349854441
 C  -0.1232977962   -8.993039157   -2.1996279331
 C  2.3222151322   -4.1248104133   -1.558509918
 C  2.9454389468   -2.8980714288   -1.3991589424
 H  5.1457444544   3.0716712728   1.6677270186
 H  4.0474313319   5.2766585534   1.8761539772
 H  1.1661836679   4.1110814356   -1.0875771772
 H  2.252379833   1.917367562   -1.2903780805
 H  8.393161844   -1.5537643723   1.3074111175
 H  10.8119973429   -1.14500556   1.4312183902
 H  10.3450172076   2.4057004665   -0.939106231
 H  7.9094497292   1.9991024063   -1.0585050861
 H  4.8045606687   -3.5893864647   1.3605548827
 H  3.6837988694   -5.7664138148   1.0893488176
 H  1.6228700987   -9.6279355248   0.6504768886
 H  0.5009188516   -11.8162455634   0.3751076198
 H  -1.0198526053   -12.2002941665   -1.546510556
 H  -1.4147742558   -10.3868088171   -3.1921568206
 H  -0.2940930316   -8.1977240545   -2.9178011954
 H  1.6304602436   -4.2790471405   -2.3794299438
 H  2.7418094507   -2.0978326167   -2.1031862655
