# Supplementary material for: Sequential closed-loop Bayesian optimization as a guide for organic molecular metallophotocatalyst formulation discovery
Source: Nat Chem. 2024 Jun 11;16(8):1286–94. doi: 10.1038/s41557-024-01546-5 (PMC11321994; doi:10.1038/s41557-024-01546-5)
Supplement: Supplementary file 2 — Containing complete dataset for BO workflow, including dataset for BO training, molecular DFT descriptors and molecular structure_XYZ. [file 41557_2024_1546_MOESM2_ESM.zip › molecular_structures_xyz/180.xyz]

63

 N  1.1553161811   -0.3750663379   0.2521652249
 C  2.2976123056   -0.3071234739   0.0849062037
 C  3.7179183958   -0.2253948873   -0.0879536551
 C  4.3782473829   1.016996403   -0.0297144145
 C  3.6635507717   2.3155281098   0.0465873081
 C  4.16408661   3.3116292266   0.8897332068
 C  3.5344530238   4.543293676   0.9708279029
 C  2.4075682463   4.7930638892   0.1924747418
 C  1.6978912059   6.1071295898   0.3128101182
 F  2.5395541182   7.1100534973   0.6186922289
 F  1.0675351634   6.448233957   -0.824609683
 F  0.7598682338   6.0832894668   1.2808538969
 C  1.9122243759   3.8173909921   -0.6651897177
 C  2.5377635522   2.5807474428   -0.7360663973
 N  5.7068434288   1.0898058335   -0.0122353556
 C  6.45047367   -0.0103996985   -0.1017990474
 C  7.9178466068   0.2028589678   -0.0416012731
 C  8.7562750549   -0.6509694554   0.6781368171
 C  10.1205972874   -0.4041982013   0.7383679457
 C  10.6531879106   0.6949458722   0.0741883213
 C  12.1190384402   0.9877890288   0.1770435748
 F  12.848790212   -0.1297907702   0.3368696435
 F  12.5863794644   1.6169883607   -0.9153666869
 F  12.3987513704   1.7839502063   1.2287069121
 C  9.8261220868   1.5573830377   -0.6398915529
 C  8.4627920767   1.3152579532   -0.6891504381
 C  5.8594513562   -1.2767435173   -0.2738848923
 C  6.6638062111   -2.4275083181   -0.5614731944
 N  7.3105315006   -3.3507394359   -0.81991059
 C  4.462498314   -1.4043467471   -0.2419407024
 C  3.8019555265   -2.7240187217   -0.3691416691
 C  4.1140076428   -3.7638113809   0.5138320623
 C  3.4903704397   -4.9945758167   0.4018643923
 C  2.5467582958   -5.236148135   -0.6071211343
 C  1.8612694294   -6.5214541055   -0.7858339641
 C  2.1156854945   -7.653610278   -0.1151279144
 C  1.4319564088   -8.9423265188   -0.2856758183
 C  1.9122215441   -10.0513130466   0.4222888872
 C  1.3108636164   -11.2981972488   0.2991967706
 C  0.2106527766   -11.4609259174   -0.5355470006
 C  -0.2823074577   -10.3657617604   -1.2426111987
 C  0.3184359806   -9.1210745572   -1.1194283903
 C  2.2436663108   -4.1883501459   -1.4856658735
 C  2.8543345358   -2.949373638   -1.3699400874
 H  5.0476869068   3.1129083506   1.4854087188
 H  3.9224576461   5.3090054002   1.63337375
 H  1.0468834306   4.0217252779   -1.2855264517
 H  2.1603036929   1.836349309   -1.4278396252
 H  8.3489848167   -1.4980922036   1.2178929197
 H  10.7651604366   -1.0673093697   1.3043906163
 H  10.2446524029   2.4131071405   -1.157889467
 H  7.8116554159   1.984027458   -1.2402867005
 H  4.8335434266   -3.5993944501   1.3096697802
 H  3.7386882494   -5.7717263665   1.1165630476
 H  1.0899396011   -6.5143668131   -1.5525547152
 H  2.9074487661   -7.6641887798   0.6309253571
 H  2.7717495867   -9.9283030211   1.0757767181
 H  1.7029055906   -12.1432138632   0.8573650567
 H  -0.2634315977   -12.4327759141   -0.6339442049
 H  -1.1442419311   -10.4827302235   -1.8928798022
 H  -0.0880172545   -8.2807534999   -1.6730537123
 H  1.5171043709   -4.3526229255   -2.275961283
 H  2.6071013421   -2.1607389029   -2.0735055101
