# Supplementary material for: Sequential closed-loop Bayesian optimization as a guide for organic molecular metallophotocatalyst formulation discovery
Source: Nat Chem. 2024 Jun 11;16(8):1286–94. doi: 10.1038/s41557-024-01546-5 (PMC11321994; doi:10.1038/s41557-024-01546-5)
Supplement: Supplementary file 2 — Containing complete dataset for BO workflow, including dataset for BO training, molecular DFT descriptors and molecular structure_XYZ. [file 41557_2024_1546_MOESM2_ESM.zip › molecular_structures_xyz/181.xyz]

65

 N  1.1160025829   0.0458860687   1.0450503045
 C  2.2231112278   0.0302615702   0.7112826473
 C  3.6040370813   0.0064921455   0.3286156961
 C  4.3637058511   1.1915789361   0.2936221645
 C  3.7789952461   2.5409776102   0.4947598152
 C  4.4861041013   3.4725148977   1.2602178374
 C  3.9815321074   4.748196315   1.4548432329
 C  2.7714368501   5.1068768035   0.867883703
 C  2.2001809141   6.4695117854   1.1166359479
 F  3.1590210691   7.3922163781   1.3084938094
 F  1.437478803   6.8932481257   0.0938650372
 F  1.4186544344   6.4918633005   2.2149381039
 C  2.0690521544   4.1959587585   0.0869914309
 C  2.5706543894   2.9152135991   -0.0969469541
 N  5.6803528293   1.15845103   0.1032219648
 C  6.3107132846   0.0054544659   -0.1082000795
 C  7.7820003872   0.1043159711   -0.2769132878
 C  8.6529352979   -0.8266368396   0.291786025
 C  10.0258406934   -0.6825339834   0.1442967457
 C  10.5325989529   0.3900918092   -0.5793021947
 C  12.013299486   0.5799336201   -0.7066126444
 F  12.6904694371   -0.5692730025   -0.5460133052
 F  12.3533353527   1.0800554811   -1.9082013802
 F  12.4885758905   1.4421984071   0.2145735967
 C  9.6738464917   1.3277810722   -1.1473197974
 C  8.3051267569   1.1890095373   -0.9876507494
 C  5.6000762349   -1.2076303915   -0.1904073767
 C  6.253338115   -2.4164345838   -0.5979278764
 N  6.7722560406   -3.3874652976   -0.9516998339
 C  4.2194612234   -1.223529931   0.0551595848
 C  3.4418226169   -2.4858488497   0.0242295554
 C  3.7824527685   -3.5502401891   0.8613370269
 C  3.0461571703   -4.7260500995   0.8323929413
 C  1.964198353   -4.8773775401   -0.0397484259
 C  1.1599488932   -6.1295829044   -0.0229162969
 C  0.6272293784   -6.5544365954   1.1736300676
 C  -0.174616337   -7.7127849482   1.2575941471
 C  -0.4405579288   -8.4453442502   0.1339116439
 C  0.1023556094   -8.062365434   -1.1190755061
 C  -0.1464342351   -8.8315449453   -2.2855944599
 C  0.4012436312   -8.48201588   -3.4902994072
 C  1.2360580358   -7.3457570959   -3.5792219945
 C  1.4892330809   -6.5781817344   -2.472348617
 C  0.920665388   -6.8986096108   -1.2097796014
 C  1.6317732246   -3.8071076549   -0.8769707967
 C  2.3549364126   -2.6242070678   -0.8428226447
 H  5.4319646817   3.1882878444   1.7069356296
 H  4.5303031594   5.4632686236   2.0575877938
 H  1.1374696597   4.4847766062   -0.3865813134
 H  2.0281357723   2.2226732919   -0.7301450128
 H  8.2699960755   -1.6553425362   0.8761240962
 H  10.6963171371   -1.4047772733   0.5957637433
 H  10.072761962   2.1625551549   -1.7133785197
 H  7.6304042048   1.9178866662   -1.4216637223
 H  4.6164865795   -3.455337958   1.549390651
 H  3.3198104638   -5.5435559706   1.4916384599
 H  0.8075854142   -5.9707398666   2.0711936192
 H  -0.5854583616   -8.0079757111   2.2180937127
 H  -1.0644806958   -9.3334356528   0.18245773
 H  -0.7787595839   -9.710901183   -2.1986926826
 H  0.2056393756   -9.0788271309   -4.3759188846
 H  1.6849841383   -7.0823483511   -4.5321396058
 H  2.1438969652   -5.7189251913   -2.5582272315
 H  0.7881260123   -3.8937228635   -1.5537670845
 H  2.0793676913   -1.8076973579   -1.502631178
