# Supplementary material for: Sequential closed-loop Bayesian optimization as a guide for organic molecular metallophotocatalyst formulation discovery
Source: Nat Chem. 2024 Jun 11;16(8):1286–94. doi: 10.1038/s41557-024-01546-5 (PMC11321994; doi:10.1038/s41557-024-01546-5)
Supplement: Supplementary file 2 — Containing complete dataset for BO workflow, including dataset for BO training, molecular DFT descriptors and molecular structure_XYZ. [file 41557_2024_1546_MOESM2_ESM.zip › molecular_structures_xyz/182.xyz]

60

 N  1.1545083378   -0.1218770005   0.1927722164
 C  2.2990217221   -0.1142657207   0.0278044162
 C  3.7215070613   -0.1070047201   -0.1502229868
 C  4.4421379601   1.102004524   -0.1356187503
 C  3.7919451445   2.4336995837   -0.0409713244
 C  4.3556710596   3.3991534462   0.7976894838
 C  3.787766955   4.6588636738   0.8979196282
 C  2.6597322364   4.9679008158   0.1429094843
 C  2.0183998845   6.3143985026   0.2866180739
 F  2.9172115241   7.2739488864   0.5686581443
 F  1.3711497501   6.6896561591   -0.8301341597
 F  1.1107704443   6.3335793354   1.2834218714
 C  2.1019984948   4.0227522507   -0.7103239453
 C  2.6657500562   2.7575130725   -0.7998929688
 N  5.772629038   1.113615795   -0.1837187628
 C  6.4574260842   -0.0234607711   -0.2858527725
 C  7.9338274312   0.1249716442   -0.3613139066
 C  8.5624745739   1.0282238923   0.5011053107
 C  9.9338869909   1.2123243166   0.4440245582
 C  10.6858519146   0.5065162491   -0.4922950173
 C  12.1729621389   0.6857025499   -0.520355046
 F  12.5269157126   1.9675469241   -0.3144894915
 F  12.7829035551   -0.0374353047   0.4401368893
 F  12.7114557488   0.3069206159   -1.6913649416
 C  10.0699464553   -0.3790848426   -1.3674765869
 C  8.6961295964   -0.5709981427   -1.3001841962
 C  5.8054521213   -1.2706742906   -0.3103434315
 C  6.5567380876   -2.4892745213   -0.3826441204
 N  7.1630393403   -3.4723700544   -0.4377590001
 C  4.4061282407   -1.3281425445   -0.2345574149
 C  3.6778670629   -2.6208998144   -0.2250070331
 C  3.9282625665   -3.5599410542   0.7828934585
 C  3.2458433894   -4.7695381055   0.8106712857
 C  2.3158780084   -5.0401128661   -0.1871687929
 C  2.0645680725   -4.1038498148   -1.2028070837
 C  2.7345611988   -2.8942498027   -1.2235508887
 C  1.0239547034   -4.6354676944   -2.1578852667
 C  0.6991582497   -5.9880649452   -1.5707163442
 C  -0.1979842612   -6.9485306742   -2.013482134
 C  -0.3247224201   -8.1355653275   -1.2934764828
 C  0.4369081992   -8.3583913155   -0.1453911254
 C  1.3384743987   -7.3984747108   0.3036419882
 C  1.4639374079   -6.2138260407   -0.4154909068
 H  5.2390251957   3.1552985704   1.3768165964
 H  4.2245804295   5.4005970989   1.5574150199
 H  1.2360174027   4.272263486   -1.3130161627
 H  2.238371127   2.0365078689   -1.4871952102
 H  7.9706377027   1.5819323411   1.2212281136
 H  10.4176931876   1.9077460357   1.1215099721
 H  10.6541364901   -0.9121809014   -2.1086218063
 H  8.2224791416   -1.2434924874   -2.0061369059
 H  4.6497584116   -3.3325258531   1.5610474088
 H  3.4400442869   -5.4855715561   1.6032378961
 H  2.5467529432   -2.1692250747   -2.0100093927
 H  0.1427002739   -3.9847235407   -2.2055776546
 H  1.4102195307   -4.7132141653   -3.1811956487
 H  -0.7941993616   -6.7817729061   -2.9063140637
 H  -1.0237521207   -8.8956009517   -1.6296205927
 H  0.3244179705   -9.2893387332   0.4021383645
 H  1.9308331518   -7.5727713893   1.1972621386
