# Supplementary material for: Sequential closed-loop Bayesian optimization as a guide for organic molecular metallophotocatalyst formulation discovery
Source: Nat Chem. 2024 Jun 11;16(8):1286–94. doi: 10.1038/s41557-024-01546-5 (PMC11321994; doi:10.1038/s41557-024-01546-5)
Supplement: Supplementary file 2 — Containing complete dataset for BO workflow, including dataset for BO training, molecular DFT descriptors and molecular structure_XYZ. [file 41557_2024_1546_MOESM2_ESM.zip › molecular_structures_xyz/183.xyz]

65

 C  -0.2133867295   -0.0563237422   3.9907044883
 C  0.9911647092   0.5085007831   3.249247487
 N  0.6273082441   1.2134620675   2.02974351
 C  0.4462126103   0.6320349167   0.7839303991
 C  0.6109579684   -0.6996542457   0.4001334332
 C  0.3742154138   -1.0199007543   -0.92860528
 C  -0.0209435601   -0.0473013076   -1.8594342129
 C  -0.1873291337   1.2736540228   -1.472466083
 C  0.0453699541   1.6209532443   -0.1408828928
 C  -0.029669496   2.8617726178   0.5995775049
 C  -0.3648229949   4.166158573   0.2539291492
 C  -0.3258793353   5.1599163667   1.2307418001
 C  -0.6754991538   6.5568869683   0.8826168494
 C  -1.9281017687   6.8851479619   0.3406842279
 C  -2.9169793006   5.8580073657   0.1922360435
 N  -3.7248287495   5.036540421   0.0923569272
 C  -2.2407290411   8.2265864149   0.0508251462
 C  -3.5447321806   8.6546822951   -0.5179595613
 C  -4.1576976838   9.8008505315   -0.003696036
 C  -5.3650685188   10.2422932375   -0.5200761151
 C  -5.9591351029   9.5494364013   -1.5715003555
 C  -7.2343837501   10.0626907094   -2.166985057
 F  -8.0207049326   10.646975777   -1.2456510974
 F  -7.0062928432   10.9891183852   -3.119756439
 F  -7.9542244241   9.0857073705   -2.7446905548
 C  -5.3498127795   8.4198191306   -2.104761214
 C  -4.1473634174   7.9712835431   -1.5757117934
 N  -1.3755918701   9.2078063976   0.3003599187
 C  -0.1691355819   8.935979518   0.7928966869
 C  0.7155965959   10.1111436317   1.0039332394
 C  0.1800291122   11.256669664   1.5985050821
 C  0.9699394381   12.377753472   1.7978272722
 C  2.2986265735   12.3664674571   1.3827106229
 C  3.1677960421   13.558848536   1.6415922017
 F  2.4689982975   14.7074993759   1.6233983192
 F  3.7651968764   13.4914435007   2.8485932566
 F  4.1514310566   13.6757443801   0.7325915942
 C  2.8356283475   11.2410731346   0.7683783349
 C  2.0463295175   10.1145899058   0.5824842723
 C  0.2182105951   7.6179752144   1.0972733277
 C  1.5129153784   7.3470385763   1.6494670203
 N  2.557460205   7.1297099271   2.0956305007
 C  0.0375231609   4.8354312066   2.5535485976
 C  0.3594426029   3.5417342345   2.9207714346
 C  0.3330048121   2.5549187421   1.9326501211
 H  -0.9019400995   0.7418352137   4.2846606232
 H  0.1151536405   -0.5759713553   4.8963168182
 H  -0.7599494391   -0.7696915357   3.3663766849
 H  1.5422348132   1.2064574646   3.8841325006
 H  1.687046161   -0.2892679062   2.9778071419
 H  0.9107066969   -1.4613422351   1.1119536996
 H  0.4958282316   -2.0489974101   -1.2533118284
 H  -0.1984439175   -0.3348344037   -2.8909761369
 H  -0.4950309113   2.0270870605   -2.1917620923
 H  -0.6361605244   4.4104252384   -0.7686858597
 H  -3.6875300994   10.3390154056   0.81146522
 H  -5.8442169231   11.1221757801   -0.1049157881
 H  -5.8078761745   7.8888432285   -2.9315793211
 H  -3.6718548867   7.0999823072   -2.0109739827
 H  -0.8581294739   11.2628478076   1.9112955016
 H  0.5514002589   13.2598776078   2.2695118431
 H  3.8644027107   11.2424958028   0.4261501152
 H  2.4670973362   9.2508252963   0.0805865354
 H  0.0419236085   5.6135295348   3.3099765957
 H  0.6187338285   3.3105511681   3.9478896536
