# Supplementary material for: Sequential closed-loop Bayesian optimization as a guide for organic molecular metallophotocatalyst formulation discovery
Source: Nat Chem. 2024 Jun 11;16(8):1286–94. doi: 10.1038/s41557-024-01546-5 (PMC11321994; doi:10.1038/s41557-024-01546-5)
Supplement: Supplementary file 2 — Containing complete dataset for BO workflow, including dataset for BO training, molecular DFT descriptors and molecular structure_XYZ. [file 41557_2024_1546_MOESM2_ESM.zip › molecular_structures_xyz/184.xyz]

62

 C  -0.532380015   0.1750929271   1.2401867707
 N  0.0009506898   -0.9573795975   0.5140608291
 C  0.3566726683   -0.9474938543   -0.8251230604
 C  0.3284392146   0.1105951368   -1.7338745438
 C  0.7522320705   -0.1453114317   -3.0298908135
 C  1.1907672779   -1.4193560684   -3.4206925314
 C  1.2100348311   -2.4690705463   -2.5146651101
 C  0.787825738   -2.2367612645   -1.2050901037
 C  0.6650653285   -3.0674816102   -0.0267638133
 C  0.920299721   -4.4093975379   0.2291047516
 C  0.6946536506   -4.9142810335   1.5094035901
 C  0.9634390109   -6.3393054903   1.8046187273
 C  1.8133305026   -6.7268584191   2.8532445308
 C  2.5500978927   -5.7254953651   3.5660880343
 N  3.1680734876   -4.9212518417   4.1220148391
 C  1.9983744264   -8.0928318767   3.139372674
 C  2.8054530253   -8.5852014886   4.2839278274
 C  2.7288551011   -7.9937417505   5.5467829839
 C  3.4727981194   -8.5003343159   6.602971698
 C  4.3016557949   -9.5979248142   6.3997188665
 C  5.0684892143   -10.1722194413   7.5517794714
 F  5.3932789857   -9.2355985786   8.4598890077
 F  4.359188655   -11.1134824748   8.2067093751
 F  6.2117083024   -10.7590783963   7.1565895609
 C  4.3804028778   -10.2007628369   5.1475375003
 C  3.6279453951   -9.6998724996   4.0972803495
 N  1.4706278885   -9.0366636244   2.3630580723
 C  0.705491577   -8.7117175261   1.3237685374
 C  0.204378651   -9.852185899   0.5161001392
 C  -0.2014191842   -11.0162644806   1.1739625322
 C  -0.6603899747   -12.1070060775   0.4521356298
 C  -0.7001408131   -12.044623981   -0.9373580581
 C  -1.1442249639   -13.2364247171   -1.7291270757
 F  -1.976061328   -14.0284109055   -1.0314830528
 F  -1.7839054604   -12.8807577061   -2.8575084469
 F  -0.1025064545   -14.005297042   -2.1052640457
 C  -0.2793778604   -10.899295099   -1.6048784
 C  0.1692415399   -9.8051018033   -0.8797203084
 C  0.3811234088   -7.369574241   1.0487541804
 C  -0.6012409079   -7.0469700204   0.0563040819
 N  -1.4158183902   -6.7938995437   -0.7248276399
 C  0.2024940395   -4.0665156791   2.5231150303
 C  -0.0727797523   -2.7326454041   2.2850526595
 C  0.1700308376   -2.2321455879   1.003695328
 H  -0.0083638889   1.0842762255   0.937798928
 H  -0.3727334896   0.0305239428   2.3091241634
 H  -1.6040767574   0.3024444506   1.0536490244
 H  -0.0148397217   1.097468372   -1.4425614358
 H  0.7413593332   0.6602274043   -3.7580608215
 H  1.5152395389   -1.5829604112   -4.4435282664
 H  1.5457845664   -3.4565027993   -2.8178782082
 H  1.3095823176   -5.0511061128   -0.5553587235
 H  2.0699842482   -7.1512811365   5.7225643687
 H  3.4036413426   -8.040468066   7.5824513627
 H  5.028399917   -11.056135027   4.9919025713
 H  3.6811000388   -10.1661692627   3.1202073581
 H  -0.1649077903   -11.0576503186   2.2565477849
 H  -0.9899290449   -13.0009760254   0.969585585
 H  -0.2992255997   -10.8590774759   -2.6883867102
 H  0.5141397694   -8.924858641   -1.4101612295
 H  0.0072210856   -4.4750641326   3.5094637687
 H  -0.4715506847   -2.1057971782   3.0745999056
