# Supplementary material for: Sequential closed-loop Bayesian optimization as a guide for organic molecular metallophotocatalyst formulation discovery
Source: Nat Chem. 2024 Jun 11;16(8):1286–94. doi: 10.1038/s41557-024-01546-5 (PMC11321994; doi:10.1038/s41557-024-01546-5)
Supplement: Supplementary file 2 — Containing complete dataset for BO workflow, including dataset for BO training, molecular DFT descriptors and molecular structure_XYZ. [file 41557_2024_1546_MOESM2_ESM.zip › molecular_structures_xyz/185.xyz]

69

 N  1.1672976891   -0.1025705029   -0.5376966724
 C  2.3193839326   -0.0792872915   -0.4405039956
 C  3.7472159429   -0.0496892488   -0.3189742862
 C  4.4422493014   1.1739615877   -0.3048676069
 C  3.7715510777   2.4955016817   -0.4171774014
 C  4.1813631311   3.5268316103   0.4330363387
 C  3.5983209677   4.780378366   0.3470593821
 C  2.6114475015   5.0170998272   -0.6064044241
 C  1.9553583123   6.3623615586   -0.6688610367
 F  2.8165305284   7.3551117952   -0.3819293489
 F  1.4387823047   6.6205417279   -1.8822970211
 F  0.9416698851   6.4681094748   0.2137206234
 C  2.2094038735   4.005621767   -1.4701338933
 C  2.7868682553   2.7465564257   -1.3739135138
 N  5.7668679257   1.2162009413   -0.1761238312
 C  6.4745008331   0.0924124727   -0.0823752759
 C  7.9449039068   0.2695984947   0.0276073479
 C  8.4409435336   1.2945002558   0.8380371173
 C  9.80600141   1.5076059665   0.9424565777
 C  10.6852806058   0.7063803751   0.2191435941
 C  12.1627160624   0.9114118628   0.3598734909
 F  12.4735161228   2.1980511906   0.597220211
 F  12.6743606782   0.1976949347   1.3828841592
 F  12.8328419034   0.536294249   -0.7434944366
 C  10.2034208571   -0.3052645026   -0.6035292863
 C  8.8360927705   -0.5245590004   -0.6966171355
 C  5.8469178904   -1.1674006372   -0.0697210278
 C  6.6069703991   -2.358365462   0.1728126719
 N  7.2189843548   -3.3146842706   0.3925810257
 C  4.4517265337   -1.2570706975   -0.1902514814
 C  3.7570222116   -2.5660578913   -0.1668129819
 C  2.7706889434   -2.8243224437   0.8054271742
 C  2.1042888417   -4.0351885085   0.8584154756
 C  2.4301337029   -5.0021184165   -0.0932113343
 C  3.4092009166   -4.7585969218   -1.0813508458
 C  4.0788709588   -3.5401575266   -1.1096704671
 C  3.4750461445   -5.9471219874   -1.9044002863
 C  4.2456923443   -6.3108673509   -3.0097262213
 C  4.0666348513   -7.5676247137   -3.5662294608
 C  3.1291949623   -8.4603610011   -3.0260976393
 C  2.351457198   -8.120630244   -1.9289527916
 C  2.5315790597   -6.85237599   -1.3782315289
 N  1.9028782914   -6.2697484769   -0.2780625876
 C  0.8831167228   -6.8714624225   0.5111171244
 C  1.0739667389   -7.0404256432   1.8811120088
 C  0.0707508639   -7.6204619862   2.6492609147
 C  -1.1107766508   -8.0486340168   2.0518415714
 C  -1.2923656754   -7.8865412264   0.6816691539
 C  -0.3020914945   -7.2903342575   -0.0906019636
 H  4.9570655241   3.3393273331   1.1667992052
 H  3.9153767923   5.5740485141   1.0148486119
 H  1.4557115713   4.1980001987   -2.22514595
 H  2.4829440713   1.9733486821   -2.069864682
 H  7.7505479904   1.9220256366   1.3900817881
 H  10.1849508435   2.2998012834   1.5786417226
 H  10.8893345371   -0.9149559673   -1.1807673193
 H  8.4687208722   -1.2982871761   -1.3611691311
 H  2.5393782682   -2.0642454861   1.5443559542
 H  1.354285206   -4.2190667591   1.6187989761
 H  4.826641958   -3.3435988817   -1.8717519042
 H  4.9752582518   -5.6201624622   -3.4221396979
 H  4.6572076381   -7.8668523859   -4.4263768594
 H  3.0084754427   -9.4418978081   -3.4744284442
 H  1.631755265   -8.8184130949   -1.5158907876
 H  2.0064394785   -6.7236948924   2.3368390465
 H  0.2200320897   -7.7477883837   3.7169204637
 H  -1.8890773807   -8.5081086181   2.6531313477
 H  -2.2135273228   -8.215040517   0.2105261118
 H  -0.445218519   -7.1427531418   -1.1560546315
