# Supplementary material for: Sequential closed-loop Bayesian optimization as a guide for organic molecular metallophotocatalyst formulation discovery
Source: Nat Chem. 2024 Jun 11;16(8):1286–94. doi: 10.1038/s41557-024-01546-5 (PMC11321994; doi:10.1038/s41557-024-01546-5)
Supplement: Supplementary file 2 — Containing complete dataset for BO workflow, including dataset for BO training, molecular DFT descriptors and molecular structure_XYZ. [file 41557_2024_1546_MOESM2_ESM.zip › molecular_structures_xyz/186.xyz]

79

 C  3.1947023036   9.7339199158   -2.2031177832
 O  2.0837426699   9.6676020529   -1.3232579453
 C  2.0903083617   8.7133620876   -0.3598177394
 C  0.9688261682   8.6766595588   0.4748704577
 C  0.8856203015   7.7451604091   1.4946229757
 C  1.911483978   6.8170898924   1.6951643482
 N  1.8012819612   5.8374127456   2.7280629309
 C  0.6394070447   5.0074048555   2.7248340311
 C  0.304307283   4.2711686027   1.5848969239
 C  -0.8371428052   3.4893431319   1.562577725
 C  -1.6634485666   3.4117176687   2.6881614116
 O  -2.7524164959   2.6119199039   2.5727545815
 C  -3.6265947927   2.5116882492   3.6856954366
 C  -1.3338987755   4.1388057721   3.8320897644
 C  -0.1942581325   4.938133823   3.8371444437
 C  2.7877867915   5.6969774367   3.7017876806
 C  3.6788559667   6.7456617899   3.9888194948
 C  4.6510081339   6.604412914   4.9627976069
 C  4.7869543565   5.412991846   5.6824082854
 C  5.8308023194   5.2595105264   6.7188687502
 C  5.9362507396   6.1480380246   7.8019222535
 C  5.0028203341   7.2291491656   7.9178723321
 N  4.2510431804   8.1027621988   8.0129726759
 C  6.9628795722   5.9829693298   8.750093894
 C  7.1478714966   6.8854050565   9.9166653322
 C  6.079803655   7.2701694633   10.7285702179
 C  6.2966137435   8.088803249   11.828928512
 C  7.5818500779   8.5316366637   12.1166149314
 C  7.8303458067   9.3798733385   13.3260309775
 F  6.7359905077   10.0633923873   13.701975946
 F  8.2087781979   8.640508277   14.3881901791
 F  8.8101177144   10.2776342855   13.1170419408
 C  8.6562644671   8.148566056   11.3178150083
 C  8.4391672188   7.3206005932   10.228569019
 N  7.848580434   4.9938599881   8.6484716841
 C  7.7669888126   4.1137620283   7.6524201735
 C  8.7971264109   3.0434256047   7.6587162593
 C  8.4734070617   1.7110346197   7.4006672295
 C  9.4554537025   0.7294032401   7.4450406178
 C  10.7658939335   1.0802978508   7.7408372859
 C  11.8390576217   0.0374963426   7.81418157
 F  11.4430814208   -1.1449094122   7.316181853
 F  12.9403379475   0.4079659183   7.1334530522
 F  12.2344884968   -0.1835109705   9.0836315486
 C  11.0998991668   2.4066791546   8.0078366481
 C  10.1168398098   3.3809031883   7.9762456054
 C  6.7772879135   4.2235924159   6.658086874
 C  6.7908412518   3.3549690368   5.5182032331
 N  6.8173450761   2.6705893239   4.5863086689
 C  3.9074123439   4.3650674788   5.3917651669
 C  2.9239645517   4.5014973323   4.4287439983
 C  3.0189006149   6.8489111038   0.8527802532
 C  3.1216897408   7.794990916   -0.1632074301
 H  2.9876002175   10.5566834927   -2.8886733427
 H  3.3087629571   8.8069846904   -2.776514881
 H  4.1244095205   9.941628473   -1.6614555369
 H  0.1735513245   9.3971447418   0.3133121194
 H  0.0152817741   7.7293329351   2.1430347043
 H  0.9445716419   4.3185808495   0.7096935162
 H  -1.1030125408   2.9182443061   0.6789312243
 H  -3.1143501701   2.1017094466   4.5634308677
 H  -4.0632517502   3.4835863553   3.9421519091
 H  -4.4221845869   1.8293296059   3.3836668728
 H  -1.95818334   4.1041397709   4.716472416
 H  0.0491016848   5.5129523107   4.7252611421
 H  3.603961806   7.6816278145   3.4491530406
 H  5.3237869546   7.4341218608   5.1548646977
 H  5.0760907989   6.9158104009   10.5246748447
 H  5.4641714489   8.3776709011   12.4603285696
 H  9.658008982   8.4970332863   11.5446847209
 H  9.2721061306   7.0152882552   9.6053763349
 H  7.4495924822   1.4250427742   7.1878951833
 H  9.1952519543   -0.3046240377   7.2518253743
 H  12.1252394831   2.676841881   8.2382162333
 H  10.3690447854   4.4137246292   8.1880361183
 H  3.9822407427   3.4285322351   5.9355649188
 H  2.257977742   3.6704108554   4.2321703823
 H  3.8179772138   6.1273135851   0.9913550904
 H  3.9994616481   7.7948821498   -0.7977374119
