# Supplementary material for: Sequential closed-loop Bayesian optimization as a guide for organic molecular metallophotocatalyst formulation discovery
Source: Nat Chem. 2024 Jun 11;16(8):1286–94. doi: 10.1038/s41557-024-01546-5 (PMC11321994; doi:10.1038/s41557-024-01546-5)
Supplement: Supplementary file 2 — Containing complete dataset for BO workflow, including dataset for BO training, molecular DFT descriptors and molecular structure_XYZ. [file 41557_2024_1546_MOESM2_ESM.zip › molecular_structures_xyz/187.xyz]

69

 N  1.3683017428   -0.3792961942   0.922225927
 C  2.459827386   -0.2727268523   0.5555249715
 C  3.8228143462   -0.1532838255   0.1288646796
 C  4.494065049   1.0832592407   0.1875083383
 C  3.8240544639   2.3596029625   0.5403004292
 C  4.5004637272   3.2678877383   1.3597967417
 C  3.9173128793   4.4788256304   1.6957954068
 C  2.6568653238   4.7974405374   1.1984418964
 C  2.0057185558   6.0861204384   1.5984955404
 F  2.906611749   7.0590362169   1.821576358
 F  1.1556494043   6.5367057083   0.6596711499
 F  1.2917313094   5.9554406723   2.7345380898
 C  1.9824295821   3.9112586649   0.3662750513
 C  2.564117784   2.6942874303   0.0395467334
 N  5.8015065294   1.1666523675   -0.0463929903
 C  6.5039326006   0.0905387697   -0.3922272452
 C  7.9563432538   0.3135413616   -0.6000935239
 C  8.9139646999   -0.6003054218   -0.1551196075
 C  10.265209047   -0.3425425855   -0.3391065941
 C  10.6645312093   0.8287987873   -0.972457726
 C  12.1199447565   1.0810275964   -1.2232445513
 F  12.9013651781   0.5016164362   -0.2954983158
 F  12.5143082725   0.5954867499   -2.417454928
 F  12.4114901851   2.393625854   -1.2277158463
 C  9.7194155767   1.7515425136   -1.4117146364
 C  8.3715250466   1.4969796772   -1.2175276012
 C  5.8784817219   -1.1580582439   -0.5736084467
 C  6.5987355347   -2.2705634096   -1.1191519044
 N  7.1686013346   -3.1638504234   -1.5823386726
 C  4.514105067   -1.3006586612   -0.284695631
 C  3.8301624174   -2.6113635888   -0.4113459156
 C  4.2692697341   -3.7112442427   0.329227869
 C  3.63232779   -4.9374215969   0.2102856003
 C  2.5435767132   -5.0768111207   -0.6496627646
 N  1.8910066155   -6.3273359095   -0.7705194192
 C  1.3629004146   -7.0772563005   0.2803604845
 C  1.3170385614   -6.7839847379   1.6429401232
 C  0.7034707834   -7.7052586532   2.4796401798
 C  0.1432077935   -8.8896903404   1.9805520312
 C  0.1821311116   -9.1699165312   0.6232247292
 C  0.7932220449   -8.2579689614   -0.2384883319
 C  0.99134412   -8.222786992   -1.6724061389
 C  0.6676672293   -9.1014481736   -2.7072087058
 C  1.0251378657   -8.7714445451   -4.0055503224
 C  1.7071023419   -7.5762918487   -4.2746178626
 C  2.0389342975   -6.6866223786   -3.2628606726
 C  1.6664335813   -7.0190744407   -1.9607634333
 C  2.0986822326   -3.982374474   -1.390360382
 C  2.7402746644   -2.7585308976   -1.2724777028
 H  5.485261906   3.0160023102   1.7361118474
 H  4.4436527544   5.1753473569   2.3389984052
 H  1.0100278777   4.170843687   -0.0367915425
 H  2.0404946413   2.0240103678   -0.6323008799
 H  8.6163602666   -1.503674916   0.3646745995
 H  11.0040408155   -1.0495798623   0.0209650417
 H  10.0346116502   2.6674995237   -1.8991022996
 H  7.6297126894   2.214428422   -1.5489939341
 H  5.111979986   -3.6098551101   1.0053641425
 H  3.9859340174   -5.7910811985   0.7778106622
 H  1.7405574007   -5.867953068   2.0391805488
 H  0.6560359356   -7.4999889031   3.5448730201
 H  -0.3280037675   -9.5892644895   2.6637894918
 H  -0.2591141729   -10.0824004682   0.2329201358
 H  0.1473526328   -10.0309015328   -2.4949551264
 H  0.779975912   -9.4441135944   -4.8214359974
 H  1.985413127   -7.3392659704   -5.297099341
 H  2.572793449   -5.7687226644   -3.4818225408
 H  1.2448514675   -4.0872735841   -2.0505302349
 H  2.3914477826   -1.9134703088   -1.8571084567
