# Supplementary material for: Sequential closed-loop Bayesian optimization as a guide for organic molecular metallophotocatalyst formulation discovery
Source: Nat Chem. 2024 Jun 11;16(8):1286–94. doi: 10.1038/s41557-024-01546-5 (PMC11321994; doi:10.1038/s41557-024-01546-5)
Supplement: Supplementary file 2 — Containing complete dataset for BO workflow, including dataset for BO training, molecular DFT descriptors and molecular structure_XYZ. [file 41557_2024_1546_MOESM2_ESM.zip › molecular_structures_xyz/188.xyz]

63

 N  0.92483521   0.2803528782   1.2790293098
 C  2.0161518067   0.2512823351   0.8980981581
 C  3.3746266757   0.1969493425   0.4439559536
 C  4.1386751879   1.3655000968   0.2623186878
 C  3.5892848019   2.7334515787   0.4404932717
 C  4.3728142951   3.6925638699   1.0883568673
 C  3.9029124567   4.9849279137   1.2569643113
 C  2.6496758247   5.3322954163   0.7605981205
 C  2.1210261602   6.7164956005   0.9823519294
 F  3.1057742264   7.6303647729   1.0383719315
 F  1.2770233941   7.0982020653   0.0080990952
 F  1.439970409   6.8132172247   2.1417029074
 C  1.869311755   4.3928848582   0.0966098435
 C  2.3372367893   3.0956996863   -0.0609205167
 N  5.427012426   1.2993336945   -0.0683519216
 C  6.0216841463   0.1254391769   -0.2709070783
 C  7.4579511446   0.1880821364   -0.642856607
 C  8.2821259138   1.1023182606   0.0195356499
 C  9.6243439852   1.2020615299   -0.3083243664
 C  10.1486223696   0.3983705101   -1.3170139132
 C  11.6102968223   0.4734467222   -1.6371384609
 F  12.1029446287   1.7117480985   -1.4573367734
 F  12.3378526663   -0.3465713319   -0.8522353577
 F  11.8706813572   0.121179653   -2.9077732309
 C  9.3345062689   -0.4991930428   -1.9977109151
 C  7.9922997723   -0.6055459255   -1.6595528616
 C  5.3159914231   -1.0832782318   -0.1162388036
 C  5.9612156008   -2.354278813   -0.2673352772
 N  6.4735066583   -3.3851121867   -0.3762589337
 C  3.9662175065   -1.0565351927   0.2509914299
 C  3.2063409436   -2.3167913962   0.4858109411
 C  3.3717722827   -2.9715922779   1.7059802264
 C  2.6826369533   -4.1408129456   1.984774536
 C  1.8086476307   -4.6925028597   1.0454989912
 C  1.0789303389   -5.9045128811   1.3084091587
 C  0.2368342491   -6.4284710445   0.3895148701
 C  0.03941208   -5.7948951929   -0.8869717953
 C  -0.8266273903   -6.3216614428   -1.8492988055
 C  -0.9964343323   -5.6881422992   -3.0743618833
 C  -0.3061788178   -4.5179986438   -3.3636733605
 C  0.5687144848   -3.958357573   -2.427874059
 C  1.3012018169   -2.7508328243   -2.6927217456
 C  2.1431389453   -2.2191692471   -1.7773233478
 C  2.3407256376   -2.8399287447   -0.4923110557
 C  1.635767914   -4.0407151533   -0.2042443426
 C  0.747537739   -4.5978711948   -1.1741673521
 H  5.3517110446   3.4188563753   1.4649754991
 H  4.5123560892   5.7218120195   1.7681483112
 H  0.9025868878   4.6711681595   -0.3077823987
 H  1.7315572025   2.3791309427   -0.6036702119
 H  7.8664135213   1.7311924125   0.7985803285
 H  10.2602826493   1.9071169287   0.2154959565
 H  9.7401863088   -1.1087388782   -2.797257654
 H  7.3611696993   -1.2891114926   -2.2156753983
 H  4.0456534803   -2.5526816948   2.4468056611
 H  2.8189891732   -4.6354534783   2.9415897724
 H  1.2231058548   -6.3889902577   2.2696904505
 H  -0.3100012485   -7.3435912681   0.5980183657
 H  -1.3681670993   -7.2367881724   -1.6275172444
 H  -1.673225555   -6.1110008446   -3.8103955474
 H  -0.4402430422   -4.0256938958   -4.3225876868
 H  1.1649764328   -2.2687743507   -3.656530143
 H  2.6848464435   -1.3088194807   -2.010651486
