# Supplementary material for: Sequential closed-loop Bayesian optimization as a guide for organic molecular metallophotocatalyst formulation discovery
Source: Nat Chem. 2024 Jun 11;16(8):1286–94. doi: 10.1038/s41557-024-01546-5 (PMC11321994; doi:10.1038/s41557-024-01546-5)
Supplement: Supplementary file 2 — Containing complete dataset for BO workflow, including dataset for BO training, molecular DFT descriptors and molecular structure_XYZ. [file 41557_2024_1546_MOESM2_ESM.zip › molecular_structures_xyz/189.xyz]

58

 C  -0.1229381248   -0.4860282253   -0.4843086932
 C  -0.3474072614   -0.4165447557   1.0007433387
 C  -1.5761330595   -0.0688103514   1.5023763496
 C  -1.8143988999   0.005500602   2.8905630809
 C  -0.8150070139   -0.2695316174   3.7876673922
 C  -1.1025423281   -0.177913701   5.24701325
 C  -1.6266424418   -1.2659277286   5.9526106888
 C  -1.8942605789   -2.480101812   5.2394003147
 N  -2.1172052798   -3.4499284266   4.6507193962
 C  -1.9364904729   -1.1279305799   7.3192288533
 C  -2.4972501026   -2.2304186724   8.1404491898
 C  -1.9929618497   -3.5301313106   8.0680129049
 C  -2.5244279711   -4.5323944076   8.8682523428
 C  -3.5665638518   -4.2391837947   9.7395131783
 C  -4.1155248516   -5.3061510365   10.6366228438
 F  -3.9475104641   -6.537044388   10.1241635534
 F  -3.515483285   -5.3048304065   11.844063772
 F  -5.4312375145   -5.1437768432   10.8636452103
 C  -4.0722052129   -2.9445984065   9.8261050626
 C  -3.5319631182   -1.9434438581   9.0356136526
 N  -1.7526948571   0.0289853126   7.9524657439
 C  -1.23675739   1.0807320763   7.3189272431
 C  -1.0659150383   2.3060266901   8.140117833
 C  0.0913117687   3.0837508461   8.0692428107
 C  0.2306040257   4.2058833561   8.8746546288
 C  -0.7911337464   4.5594719468   9.7478167553
 C  -0.6270744184   5.7437318223   10.6508343051
 F  0.2098373557   6.6618245218   10.1380752656
 F  -1.7978188593   6.3607163178   10.890212947
 F  -0.1263374619   5.3923837621   11.8523671857
 C  -1.9472197935   3.7879570329   9.8314183249
 C  -2.0778637347   2.6605186689   9.0370253995
 C  -0.9015486465   1.0130480453   5.952981089
 C  -0.4200141015   2.1585002876   5.2386330157
 N  -0.0420898397   3.0773306458   4.6472491703
 C  0.4841390357   -0.6386123719   3.3204719995
 C  1.5501108096   -0.9342557328   4.2090311199
 C  2.7862085736   -1.2857808443   3.7337762589
 C  3.0174239266   -1.359269473   2.3440968587
 C  2.0067117655   -1.0792578319   1.4617342807
 C  0.713519861   -0.7109982696   1.9162529899
 H  -1.0392995092   -0.2337324092   -1.0233105918
 H  0.1883756741   -1.4885162497   -0.7977040855
 H  0.660531095   0.2089017333   -0.8058253577
 H  -2.3894740238   0.156708525   0.8194236285
 H  -2.8008890996   0.2849049046   3.2475315945
 H  -1.1663441556   -3.7655846265   7.4075346822
 H  -2.1235782274   -5.538092297   8.8118881928
 H  -4.8866175174   -2.7200027183   10.5062858151
 H  -3.9196990425   -0.9331232024   9.1001151896
 H  0.903191437   2.8061378417   7.4068886494
 H  1.135290206   4.800784053   8.8204609233
 H  -2.7429916152   4.0673595022   10.5131028463
 H  -2.9740494268   2.0538377089   9.1003177941
 H  1.3806810176   -0.8802062299   5.2793562393
 H  3.5906807513   -1.5087786649   4.4277455669
 H  3.9994810947   -1.63839691   1.9750068746
 H  2.1944157892   -1.1385980495   0.3956311317
