# Supplementary material for: Sequential closed-loop Bayesian optimization as a guide for organic molecular metallophotocatalyst formulation discovery
Source: Nat Chem. 2024 Jun 11;16(8):1286–94. doi: 10.1038/s41557-024-01546-5 (PMC11321994; doi:10.1038/s41557-024-01546-5)
Supplement: Supplementary file 2 — Containing complete dataset for BO workflow, including dataset for BO training, molecular DFT descriptors and molecular structure_XYZ. [file 41557_2024_1546_MOESM2_ESM.zip › molecular_structures_xyz/190.xyz]

64

 C  0.1130218491   -0.2580022266   3.4150496258
 N  0.476592662   -0.6539642714   2.0617817106
 C  0.6631144256   0.379155708   1.0986764997
 C  1.9157741131   0.6106365896   0.5267963446
 C  2.0848658701   1.641083855   -0.3906770132
 C  1.0137184236   2.462050578   -0.7315307058
 C  -0.2326978075   2.2399516944   -0.1543967358
 C  -0.4109637866   1.1988263011   0.7497977881
 C  0.8332304587   -1.9635244258   1.8047154246
 C  1.0303564651   -2.4281948983   0.4878762427
 C  1.3595657955   -3.7459297299   0.2399973226
 C  1.4879930558   -4.6723019067   1.2830068876
 C  1.8296969871   -6.0842811681   1.0088265052
 C  2.9956752588   -6.4388667276   0.3094391832
 C  3.8675477568   -5.4084648281   -0.1719674848
 N  4.5703362025   -4.5782267963   -0.5648711728
 C  3.3047313054   -7.7952024693   0.0981444625
 C  4.5479135442   -8.2571899577   -0.571416879
 C  5.7981132166   -7.7201090138   -0.2616985105
 C  6.9414516786   -8.2022305355   -0.885472552
 C  6.8367517514   -9.2179754465   -1.8272510678
 C  8.0645576009   -9.7741848328   -2.4808921798
 F  9.1072648378   -8.9299962728   -2.4142907041
 F  8.4600961102   -10.9272861051   -1.9049535252
 F  7.8567403273   -10.0504256306   -3.7814690953
 C  5.59514402   -9.766771842   -2.1392960482
 C  4.458249538   -9.2942915342   -1.5052255231
 N  2.4718101053   -8.7611403776   0.479231301
 C  1.3369231135   -8.4670983818   1.1096157992
 C  0.479503424   -9.6315980464   1.4495095339
 C  1.0874515159   -10.7904262147   1.9416433666
 C  0.3259299487   -11.9071115588   2.2449946923
 C  -1.0511694476   -11.8783616077   2.0395017125
 C  -1.8749763367   -13.0742931732   2.4074497223
 F  -1.228783317   -14.2266873996   2.1537887261
 F  -2.1807368542   -13.0885523868   3.7204972026
 F  -3.040194115   -13.1151287329   1.7393146844
 C  -1.6642704199   -10.7393361425   1.5318381974
 C  -0.9002743363   -9.6175779482   1.2392155832
 C  1.0023517198   -7.1385138033   1.4306711613
 C  -0.1856203236   -6.8460163002   2.1770066805
 N  -1.142150871   -6.6150096832   2.7846340484
 C  1.2783450314   -4.2205588432   2.5874426514
 C  0.9671482006   -2.8964874565   2.8503528092
 H  -0.2537769382   0.7674938123   3.3957300047
 H  0.9712276734   -0.3017373704   4.0984986826
 H  -0.679823914   -0.899871629   3.8109495036
 H  2.7553774112   -0.0186488498   0.8046583372
 H  3.0633113592   1.8108908964   -0.8300161019
 H  1.1503067737   3.2710111197   -1.4425427563
 H  -1.0756579704   2.8725023861   -0.4159912185
 H  -1.3861318438   1.0140030256   1.1901151319
 H  0.9099245957   -1.7505335715   -0.3482049427
 H  1.4882883281   -4.0678112041   -0.788799917
 H  5.8947840578   -6.941437813   0.4858786489
 H  7.9101704948   -7.7862533275   -0.6336966699
 H  5.5172189073   -10.5593834408   -2.8757662922
 H  3.4891662169   -9.7209797136   -1.7377113836
 H  2.1614567581   -10.8091909655   2.0879508524
 H  0.8025308079   -12.8003631494   2.6339810856
 H  -2.7332215494   -10.7264994242   1.3525916714
 H  -1.3850571787   -8.7447046092   0.8175741339
 H  1.3864028831   -4.9057630698   3.422458294
 H  0.8387644297   -2.5896791525   3.8802762639
