# Supplementary material for: Sequential closed-loop Bayesian optimization as a guide for organic molecular metallophotocatalyst formulation discovery
Source: Nat Chem. 2024 Jun 11;16(8):1286–94. doi: 10.1038/s41557-024-01546-5 (PMC11321994; doi:10.1038/s41557-024-01546-5)
Supplement: Supplementary file 2 — Containing complete dataset for BO workflow, including dataset for BO training, molecular DFT descriptors and molecular structure_XYZ. [file 41557_2024_1546_MOESM2_ESM.zip › molecular_structures_xyz/191.xyz]

62

 C  1.7996049482   0.9588911772   0.3193590978
 C  0.8927006251   0.7039944159   1.4928457661
 C  -0.4924117796   0.6444924927   1.3405402001
 C  -1.3261843908   0.3899880562   2.4231021746
 C  -0.8007792715   0.1884510062   3.702370192
 C  -1.6868574863   -0.0820687397   4.8612928061
 C  -2.8546965585   -0.8387754621   4.7139295115
 C  -3.6801161919   -1.1015045782   5.7970298927
 C  -3.3626136497   -0.6035026851   7.0625377114
 C  -4.2389962546   -0.8791014507   8.2273362424
 C  -4.5088147885   -2.1887358784   8.6499299562
 C  -3.9248562462   -3.289677301   7.9416945844
 N  -3.4554025149   -4.1762342162   7.366633654
 C  -5.3699475517   -2.4082060738   9.7415913854
 C  -5.7219952135   -3.7617645476   10.2428216012
 C  -4.7561421977   -4.7493710345   10.4419804521
 C  -5.1201083265   -5.9933146415   10.9395374427
 C  -6.4528537348   -6.2563003711   11.2330180978
 C  -6.8441041376   -7.5824706364   11.8099236146
 F  -5.9963680133   -8.5619906981   11.4519089555
 F  -6.8593954754   -7.558670384   13.1580028028
 F  -8.0754831869   -7.9573299363   11.4200834336
 C  -7.4237474585   -5.275937436   11.0456572436
 C  -7.05602151   -4.03101559   10.5617148611
 N  -5.9364745626   -1.3932676243   10.3903105523
 C  -5.6821323586   -0.134877725   10.0376628453
 C  -6.3516442906   0.907319335   10.8563080226
 C  -5.6793297335   2.0570486817   11.27546342
 C  -6.325862278   2.9966348658   12.0661054781
 C  -7.6503555475   2.7930461689   12.4363727884
 C  -8.3343525713   3.7854000535   13.3264404907
 F  -7.8680085372   5.0331436032   13.1444125624
 F  -9.6619518264   3.8208897201   13.1169018653
 F  -8.1581490587   3.4950693193   14.631130446
 C  -8.3282711808   1.646934045   12.0310047049
 C  -7.6766918439   0.7046047279   11.2516341178
 C  -4.8462583779   0.1616009112   8.9444520645
 C  -4.6874494315   1.5107178462   8.4859886492
 N  -4.5759328233   2.5945500276   8.0986815488
 C  -2.2038670462   0.1605018155   7.2189661971
 C  -1.3778420378   0.411179752   6.1338202618
 C  0.5891847427   0.2511574744   3.8569856566
 C  1.41682202   0.5038822689   2.7724947568
 H  2.5609530619   1.7082545123   0.5592197057
 H  1.2367280984   1.3099146806   -0.5498720323
 H  2.3295629014   0.0451832756   0.0251555036
 H  -0.9288553593   0.8075467289   0.3587652712
 H  -2.401244984   0.3713803557   2.2720557129
 H  -3.1145065934   -1.2463046389   3.7425468985
 H  -4.5804196262   -1.6907306299   5.6546412495
 H  -3.7113158263   -4.5493267486   10.2343483696
 H  -4.363843532   -6.753677936   11.0980861069
 H  -8.4631927801   -5.4840963106   11.2746172661
 H  -7.8069332637   -3.2624381093   10.4173984944
 H  -4.6402917224   2.2157974875   11.0108101031
 H  -5.7955671652   3.8840483164   12.3930603845
 H  -9.3615613142   1.4911514943   12.3205249525
 H  -8.1981354259   -0.1918505313   10.9361741499
 H  -1.9415478026   0.55424251   8.1959632335
 H  -0.4883151186   1.0155917176   6.2772100119
 H  1.0308644781   0.0813070833   4.8342267005
 H  2.4930890824   0.5410859881   2.9206198096
