# Supplementary material for: Sequential closed-loop Bayesian optimization as a guide for organic molecular metallophotocatalyst formulation discovery
Source: Nat Chem. 2024 Jun 11;16(8):1286–94. doi: 10.1038/s41557-024-01546-5 (PMC11321994; doi:10.1038/s41557-024-01546-5)
Supplement: Supplementary file 2 — Containing complete dataset for BO workflow, including dataset for BO training, molecular DFT descriptors and molecular structure_XYZ. [file 41557_2024_1546_MOESM2_ESM.zip › molecular_structures_xyz/192.xyz]

77

 C  -2.3415721535   -3.4022640536   -0.6314342821
 C  -2.201674498   -2.2011120547   -1.528882403
 C  -2.9236788932   -1.0320950249   -1.2733670384
 C  -2.8000960786   0.0691475805   -2.1115557247
 C  -1.9650875425   0.0236211629   -3.2221614723
 C  -1.2329730517   -1.1335477743   -3.4852684154
 N  -0.3528866803   -1.1831167885   -4.6041552678
 C  -0.3697678419   -2.2766719021   -5.4807864171
 C  -1.5500419264   -3.0011810427   -5.7032505328
 C  -1.5638201475   -4.0815374637   -6.5680980167
 C  -0.4038550864   -4.4822128545   -7.2379135328
 C  -0.429092199   -5.6420878251   -8.1569915509
 C  -1.3011452683   -5.6837597782   -9.2561425891
 C  -2.1097089612   -4.5373807765   -9.551006826
 N  -2.7426751361   -3.6029650912   -9.8032318721
 C  -1.2941413131   -6.7962192304   -10.1180097057
 C  -2.1886373236   -6.9153923746   -11.2975039044
 C  -1.6629643833   -7.4156818735   -12.4921765915
 C  -2.4703926385   -7.557536739   -13.6089064325
 C  -3.8178108062   -7.2157602688   -13.5323005177
 C  -4.6785208697   -7.324694012   -14.7535468117
 F  -4.3036069753   -8.3454425566   -15.5449065331
 F  -5.9735847842   -7.512253723   -14.4466833252
 F  -4.6184699854   -6.210587108   -15.510324066
 C  -4.3572363375   -6.7372389479   -12.3440682705
 C  -3.5435240392   -6.5855033266   -11.229723144
 N  -0.45075829   -7.8095093417   -9.9318051159
 C  0.3860686418   -7.8131883592   -8.896143985
 C  1.2637094297   -9.0078793294   -8.7922043179
 C  1.8558088096   -9.505638458   -9.956601862
 C  2.6621617788   -10.6310240614   -9.9077964262
 C  2.8675763941   -11.2790740886   -8.6926607101
 C  3.7735669368   -12.4706782345   -8.6344495329
 F  3.7147001448   -13.2040496007   -9.7603808357
 F  5.0640441403   -12.1133063139   -8.4770085487
 F  3.4725340251   -13.2874806547   -7.6103041063
 C  2.2690074671   -10.8051241004   -7.5314426291
 C  1.4703081019   -9.6706637957   -7.5813113836
 C  0.42460395   -6.7429520166   -7.9827419321
 C  1.3445292813   -6.7500041643   -6.8835946705
 N  2.0878209355   -6.7523625156   -5.9976710425
 C  0.772540317   -3.759774064   -7.0183412474
 C  0.7920156452   -2.6754595396   -6.1580261378
 C  0.5463445083   -0.0978032786   -4.8081332957
 C  1.2974665795   0.3977241145   -3.7428914087
 C  2.1510642657   1.4756202341   -3.9483535027
 C  2.2743944596   2.0509526683   -5.2070294665
 C  1.5334056759   1.5600816556   -6.2855558836
 C  1.6721068418   2.171847717   -7.6545872547
 C  0.6644808681   0.4932363029   -6.0686042204
 C  -1.3508954941   -2.2330263224   -2.6313639723
 H  -2.3519357426   -3.1115873703   0.423738702
 H  -1.5238527237   -4.1121115697   -0.7833580852
 H  -3.2808824562   -3.9322329704   -0.8293184806
 H  -3.5826816747   -0.9864130828   -0.410615597
 H  -3.3666621972   0.9725768615   -1.9058817882
 H  -1.8773329653   0.8802636648   -3.8820465236
 H  -2.4647531907   -2.7123759915   -5.1993634303
 H  -2.4915218066   -4.6252599389   -6.7170337402
 H  -0.6148986602   -7.687810204   -12.5429812502
 H  -2.0546553835   -7.9382446572   -14.5354134509
 H  -5.4112895676   -6.4917624349   -12.2810804134
 H  -3.9808074786   -6.2357492066   -10.301560569
 H  1.6843441394   -9.0029585619   -10.9016836832
 H  3.1243903212   -11.0076878991   -10.8136689541
 H  2.4137202802   -11.3228588303   -6.5900662736
 H  0.9868671982   -9.3255301188   -6.6748187911
 H  1.686852152   -4.0402286745   -7.5314739242
 H  1.7192141696   -2.136249509   -6.0046234436
 H  1.2099355108   -0.0574212911   -2.7620032379
 H  2.732322677   1.8626763882   -3.1165991145
 H  2.9477980258   2.8905081428   -5.3566250927
 H  1.6958075899   3.2648493256   -7.6013613486
 H  2.6047557317   1.8519980829   -8.1343314567
 H  0.8467076738   1.878466805   -8.3089912874
 H  0.0655245238   0.1143903448   -6.8912952828
 H  -0.7663066394   -3.1259879113   -2.8313847513
