# Supplementary material for: Sequential closed-loop Bayesian optimization as a guide for organic molecular metallophotocatalyst formulation discovery
Source: Nat Chem. 2024 Jun 11;16(8):1286–94. doi: 10.1038/s41557-024-01546-5 (PMC11321994; doi:10.1038/s41557-024-01546-5)
Supplement: Supplementary file 2 — Containing complete dataset for BO workflow, including dataset for BO training, molecular DFT descriptors and molecular structure_XYZ. [file 41557_2024_1546_MOESM2_ESM.zip › molecular_structures_xyz/193.xyz]

77

 C  -4.2261001217   -4.7179727037   0.9521659579
 C  -3.4499706851   -3.9418071638   1.9820725945
 C  -2.6290485548   -4.5900375898   2.9063617008
 C  -1.8949583709   -3.8780596938   3.8465761764
 C  -1.9536839395   -2.4845712014   3.8761013617
 N  -1.1804779983   -1.7535077767   4.8230393794
 C  0.1983860399   -2.08569967   4.9649968223
 C  1.0169816424   -2.1836251851   3.8386677345
 C  2.3542734316   -2.5302540236   3.9742765097
 C  2.9187108803   -2.7739095279   5.2288270813
 C  4.3665762151   -3.1631758673   5.3623222778
 C  2.0913341435   -2.6639279916   6.3469375317
 C  0.7462614219   -2.336612607   6.2226088493
 C  -1.7570117186   -0.7413759402   5.5979118744
 C  -3.1216722479   -0.7701103338   5.9244087652
 C  -3.6858191272   0.2290975847   6.6982705986
 C  -2.9161759531   1.2972114981   7.1683941377
 C  -3.5173011797   2.3676830364   7.994159212
 C  -4.1805868141   2.087333315   9.199392542
 C  -4.2728788607   0.7302071261   9.6514745118
 N  -4.3487307364   -0.3649144108   10.0151624662
 C  -4.7644490042   3.1318038895   9.9397255312
 C  -5.493080385   2.9168899061   11.2168927132
 C  -4.9765388187   2.1129342832   12.2341497883
 C  -5.6713283418   1.9607918175   13.4262843016
 C  -6.8893906147   2.6064840604   13.6028827408
 C  -7.619354357   2.4784302333   14.904783641
 F  -7.3548083866   1.3139994241   15.5219097052
 F  -7.2816934908   3.4576903803   15.768130803
 F  -8.9523883846   2.5520792198   14.7445965579
 C  -7.4105503615   3.4170941171   12.598003875
 C  -6.708467189   3.5781868739   11.4144071969
 N  -4.700952815   4.3951912788   9.5244380883
 C  -4.0549710344   4.7069216677   8.4025670984
 C  -4.027703322   6.1517297906   8.0611604295
 C  -2.8679095204   6.7750771341   7.5981648977
 C  -2.8669613115   8.1353554944   7.3203883463
 C  -4.0293178069   8.8759277651   7.4976675994
 C  -4.0261659279   10.3519719751   7.241794728
 F  -3.0709762382   10.7155802698   6.3696505201
 F  -5.2023680654   10.7780086324   6.747392097
 F  -3.8082047183   11.0561923801   8.37082754
 C  -5.190890922   8.2660155197   7.9647675484
 C  -5.1852693521   6.9115013169   8.2540869252
 C  -3.4628533884   3.7139138254   7.600068623
 C  -2.8988088852   4.0462491212   6.3245476904
 N  -2.467005932   4.3098644198   5.2846053487
 C  -1.5580533308   1.3308126635   6.8376898883
 C  -0.9851437405   0.3307742634   6.0718228537
 C  -2.7630327418   -1.8231069937   2.950954389
 C  -3.5069450854   -2.5473408727   2.0286087035
 H  -5.1524632453   -4.2039456449   0.6791540853
 H  -4.4832464911   -5.7170598486   1.3162991866
 H  -3.6429155375   -4.8471779975   0.0321348898
 H  -2.5709998834   -5.675342762   2.900398248
 H  -1.2738880267   -4.404346198   4.5643868869
 H  0.6018306226   -1.9857528269   2.8555106267
 H  2.9764624323   -2.6006856424   3.0857531617
 H  4.5211186962   -4.2132461399   5.0864286165
 H  5.0037105785   -2.5615218962   4.7062404592
 H  4.7195849591   -3.0376012235   6.3897072456
 H  2.5019272116   -2.8505641566   7.3356611561
 H  0.1182948392   -2.2712177371   7.1055494115
 H  -3.7440802376   -1.5855758548   5.5758586864
 H  -4.7448648323   0.1783959345   6.9308137044
 H  -4.018944294   1.6193158959   12.1150676998
 H  -5.260875661   1.3402205867   14.2148096111
 H  -8.3616141301   3.9192258724   12.737632148
 H  -7.1073992851   4.2116258521   10.6301524908
 H  -1.9503605313   6.2109721029   7.4759766848
 H  -1.9603166999   8.6139550004   6.9680756546
 H  -6.0968900607   8.8465741307   8.100516554
 H  -6.0848896675   6.4319554887   8.6226235123
 H  -0.933914228   2.1456720259   7.191276031
 H  0.070273562   0.384388471   5.8329131672
 H  -2.8120250929   -0.7388293089   2.9575042578
 H  -4.1357589922   -2.0142488543   1.3203075696
