# Supplementary material for: Sequential closed-loop Bayesian optimization as a guide for organic molecular metallophotocatalyst formulation discovery
Source: Nat Chem. 2024 Jun 11;16(8):1286–94. doi: 10.1038/s41557-024-01546-5 (PMC11321994; doi:10.1038/s41557-024-01546-5)
Supplement: Supplementary file 2 — Containing complete dataset for BO workflow, including dataset for BO training, molecular DFT descriptors and molecular structure_XYZ. [file 41557_2024_1546_MOESM2_ESM.zip › molecular_structures_xyz/194.xyz]

59

 N  1.2495588919   -0.198333172   0.2507235496
 C  2.3920003306   -0.1386449686   0.0815260669
 C  3.8123989166   -0.0707668831   -0.0965215828
 C  4.4889809558   1.1627284755   -0.0356249994
 C  3.7933418635   2.4704615483   0.055334063
 C  4.3202599636   3.4549424989   0.8961614602
 C  3.7107624362   4.6954481892   0.9915289218
 C  2.5772509151   4.9660692599   0.2301555809
 C  1.8906041917   6.2906039106   0.3671605064
 F  2.7536649618   7.2793035039   0.65984435
 F  1.2446917328   6.6446117848   -0.7574094656
 F  0.9709102876   6.2789479253   1.3528121652
 C  2.055358978   4.002224226   -0.6250367125
 C  2.6610999648   2.7564692885   -0.7102832389
 N  5.8186844448   1.21790088   -0.0268161836
 C  6.5478922951   0.1091511457   -0.1278538106
 C  8.0183186749   0.3031329866   -0.0769794112
 C  8.8507686398   -0.5639458334   0.6337584018
 C  10.2182408911   -0.3333143661   0.6878957114
 C  10.7595844116   0.7636611096   0.0273482152
 C  12.2418692357   0.9812986285   0.0359615873
 F  12.8186398078   0.4931556343   1.1477932149
 F  12.8434532363   0.3764082463   -1.0079201179
 F  12.5615809491   2.2851769716   -0.0401255965
 C  9.938528148   1.6398911708   -0.676804948
 C  8.5723546127   1.4137549017   -0.71995161
 C  5.9391222668   -1.1486144991   -0.3021083864
 C  6.7251169841   -2.3103627164   -0.596040198
 N  7.3551559612   -3.2437371699   -0.8591476657
 C  4.5414631828   -1.2576239221   -0.2604780052
 C  3.8640213807   -2.5706897911   -0.3843655939
 C  4.1471186686   -3.6022003364   0.5140479315
 C  3.5079651992   -4.8273214111   0.3988866197
 C  2.5781915932   -5.0631719551   -0.6196122038
 C  1.9002151686   -6.377469712   -0.7436917926
 C  1.5333111194   -7.1049047804   0.3944257908
 C  0.8982531703   -8.3351844601   0.2874321899
 C  0.6332726884   -8.8335553696   -0.9755758717
 F  0.0173959806   -10.0274808817   -1.0882970705
 C  0.9786327818   -8.1487058015   -2.1268749619
 C  1.6123020998   -6.9194304451   -2.0016561054
 C  2.3052091403   -4.0259237464   -1.5179695684
 C  2.9330298897   -2.7950949346   -1.4013308087
 H  5.2084316403   3.2394793801   1.4789772793
 H  4.1191046697   5.4519542453   1.6524327078
 H  1.1849183735   4.222819885   -1.2325785309
 H  2.2624142895   2.0220619982   -1.4006975921
 H  8.4359402104   -1.4063739982   1.1752428696
 H  10.8573498421   -1.0023338384   1.2530434668
 H  10.3633745876   2.4982910735   -1.1852366295
 H  7.9251888589   2.0963484169   -1.2586440757
 H  4.8632362621   -3.4440062232   1.3141262094
 H  3.7514728474   -5.6170785586   1.1019429223
 H  1.7272303792   -6.6976307082   1.381311598
 H  0.6035928712   -8.9003732181   1.1649068515
 H  0.760013259   -8.5785642357   -3.0982922032
 H  1.9042692183   -6.3847743613   -2.8996095453
 H  1.5780220798   -4.1738564122   -2.3095613392
 H  2.7050235985   -2.0072385752   -2.1121544061
