# Supplementary material for: Sequential closed-loop Bayesian optimization as a guide for organic molecular metallophotocatalyst formulation discovery
Source: Nat Chem. 2024 Jun 11;16(8):1286–94. doi: 10.1038/s41557-024-01546-5 (PMC11321994; doi:10.1038/s41557-024-01546-5)
Supplement: Supplementary file 2 — Containing complete dataset for BO workflow, including dataset for BO training, molecular DFT descriptors and molecular structure_XYZ. [file 41557_2024_1546_MOESM2_ESM.zip › molecular_structures_xyz/195.xyz]

60

 N  1.3934039629   -0.9594167198   1.6190688539
 C  2.475550185   -0.8464366478   1.2248568163
 C  3.8158371521   -0.7064608358   0.7368263647
 C  4.0750476214   -0.8248060578   -0.6315931809
 C  5.3722444998   -0.6875921307   -1.096799735
 C  6.4297164017   -0.4327373147   -0.2156826387
 C  7.816936234   -0.2864595739   -0.7205666585
 C  8.0708564415   0.3387383988   -1.9454242532
 C  9.3675790716   0.4860389428   -2.414717472
 C  10.4442102074   -0.0035701206   -1.672721559
 C  11.8347920026   0.1459838333   -2.1701401362
 C  12.3990130449   1.4082717726   -2.4010562439
 C  11.6151103228   2.5825298546   -2.1535543238
 N  10.977017819   3.5265110556   -1.9567403064
 C  13.7110732224   1.5061523415   -2.9017990181
 C  14.3807801285   2.8013458904   -3.1856532671
 C  14.3356440325   3.8678220511   -2.286471225
 C  14.999402454   5.0529905668   -2.5732206614
 C  15.7049557085   5.1781457818   -3.763979199
 C  16.458228789   6.4393391147   -4.0584370333
 F  15.9240210827   7.50622514   -3.4399611836
 F  17.7427070681   6.3624023553   -3.6556452363
 F  16.4860652396   6.7129234054   -5.3749359024
 C  15.7631051874   4.1180633751   -4.6649721269
 C  15.1111128539   2.9318062687   -4.3703670503
 N  14.4333783116   0.4191308367   -3.1638286031
 C  13.9421004272   -0.7961616562   -2.9315366402
 C  14.8549495122   -1.9259716529   -3.2389707931
 C  14.985540618   -3.0190588349   -2.3808455586
 C  15.8729892787   -4.0432740427   -2.6820189908
 C  16.6278981525   -3.9812035951   -3.8471093513
 C  17.6197581415   -5.0606126164   -4.1568520078
 F  17.2979619501   -6.2291523917   -3.5767218296
 F  17.7210797313   -5.2851081773   -5.4791532281
 F  18.8573585927   -4.7427247861   -3.7264665349
 C  16.5104601827   -2.8926730107   -4.7076421981
 C  15.6342424981   -1.8655406278   -4.3979774592
 C  12.6330156111   -0.9728576932   -2.4447673117
 C  12.0643230564   -2.2830979451   -2.321095692
 N  11.5929157286   -3.3359003927   -2.2408893839
 C  10.1988433571   -0.6385789595   -0.4534695806
 C  8.9014478596   -0.7702050923   0.0179749961
 C  6.152762094   -0.3178332152   1.1517374827
 C  4.8601215017   -0.4517783917   1.6303897646
 H  3.2638750321   -1.0298286983   -1.3215401964
 H  5.5677281259   -0.8002067768   -2.1577729025
 H  7.2487621781   0.73519758   -2.5319039012
 H  9.5413774426   0.9767098757   -3.3669546464
 H  13.8048118309   3.7748869738   -1.3460725874
 H  14.9658843458   5.8749510046   -1.8672049877
 H  16.3136580953   4.2188048219   -5.593924087
 H  15.1562581797   2.1014818757   -5.0659817246
 H  14.4171310111   -3.0679327346   -1.4591955333
 H  15.9747921634   -4.885569759   -2.0072518269
 H  17.0999020755   -2.8480643836   -5.6169423947
 H  15.5419121181   -1.0130596865   -5.0611967984
 H  11.0260722706   -1.0241070022   0.1340093805
 H  8.7313694401   -1.2742390329   0.9635086341
 H  6.9546922482   -0.1006986631   1.8491176522
 H  4.6549461045   -0.3531838972   2.6906952152
