# Supplementary material for: Sequential closed-loop Bayesian optimization as a guide for organic molecular metallophotocatalyst formulation discovery
Source: Nat Chem. 2024 Jun 11;16(8):1286–94. doi: 10.1038/s41557-024-01546-5 (PMC11321994; doi:10.1038/s41557-024-01546-5)
Supplement: Supplementary file 2 — Containing complete dataset for BO workflow, including dataset for BO training, molecular DFT descriptors and molecular structure_XYZ. [file 41557_2024_1546_MOESM2_ESM.zip › molecular_structures_xyz/196.xyz]

69

 N  0.9632103973   -0.1291484331   1.1183587277
 C  2.0978724938   -0.06621394   0.9029232385
 C  3.5088767021   -0.0113975941   0.6625874221
 C  4.1980778713   1.2153894784   0.5731836513
 C  3.5237968766   2.5332668711   0.5625179193
 C  4.12399716   3.6092113791   1.2242472019
 C  3.5336632831   4.862077521   1.2148923955
 C  2.3349884747   5.0893424864   0.5276129198
 C  1.7083930808   6.4345222169   0.5081819271
 C  2.4963564214   7.5904649526   0.4718062098
 C  1.9101630937   8.8503495719   0.4499845303
 C  0.5247212888   8.9788468835   0.4658318187
 C  -0.2697041801   7.837073546   0.5031040345
 C  0.3163286916   6.5770581304   0.5235983026
 C  1.7498777352   4.0136243462   -0.1481468671
 C  2.3301807038   2.7538585045   -0.1296628214
 N  5.5289026189   1.2450982032   0.5172920274
 C  6.2457730416   0.1234288565   0.4876271149
 C  7.7158659343   0.2989828935   0.4689965633
 C  8.5754654118   -0.5391209218   1.1839381678
 C  9.9450527193   -0.3195764336   1.1701509848
 C  10.5008230186   0.7354889086   0.4393229132
 C  11.9673981146   0.9621240698   0.4222719333
 C  12.8581568185   -0.1171332438   0.42811703
 C  14.2316548864   0.094304346   0.4131069774
 C  14.7409584474   1.3890453934   0.3932903581
 C  13.8654964702   2.4706039687   0.3879135253
 C  12.4919249538   2.2593373948   0.4011863409
 C  9.6329004685   1.5753143517   -0.2691810919
 C  8.2635991613   1.3679477823   -0.2472252205
 C  5.6114684257   -1.1364544411   0.4523389
 C  6.3531062   -2.3446997585   0.2456289976
 N  6.9400508474   -3.3231004712   0.0556871753
 C  4.2197149877   -1.214177924   0.571693071
 C  3.5269369214   -2.5312147984   0.6338914607
 C  3.6223875487   -3.2712155353   1.7882231648
 C  2.9649106167   -4.5143591571   1.9078945449
 C  2.2267631665   -5.0021288277   0.8648062827
 C  2.1155249564   -4.2754505022   -0.348190364
 C  1.3634640359   -4.7795407293   -1.4405166584
 C  1.2704111066   -4.0781214864   -2.6123890135
 C  1.9318847169   -2.8366309645   -2.7468148793
 C  2.6644974383   -2.3208518003   -1.7100720777
 C  2.7730225041   -3.0197640185   -0.4789682063
 H  5.052639634   3.4511822292   1.7614549369
 H  4.0020289958   5.6721561296   1.7644652643
 H  3.5779066798   7.5028424368   0.4393272507
 H  2.5393204953   9.7347188004   0.4140807563
 H  0.06670539   9.9631964138   0.449072775
 H  -1.3517640989   7.9261703398   0.5230253308
 H  -0.3142995135   5.6947889207   0.5730485764
 H  0.8417291809   4.166610894   -0.721859179
 H  1.8649242355   1.9537081711   -0.6945326677
 H  8.1798641028   -1.3466423305   1.7898763042
 H  10.587922468   -0.9643797797   1.760329862
 H  12.4725663534   -1.1319552638   0.4241005293
 H  14.9057744397   -0.7570160646   0.4104179534
 H  15.8140334601   1.5543208339   0.3822737511
 H  14.2525452738   3.4851686818   0.3794030187
 H  11.8198802898   3.1117651921   0.4166158739
 H  10.0359124077   2.3914876573   -0.8600443289
 H  7.6062113006   2.0278644782   -0.8024440744
 H  4.2007774382   -2.8900092929   2.6241003425
 H  3.0501257232   -5.0741503401   2.8335216628
 H  1.7156496031   -5.9571632975   0.9467396648
 H  0.8646582705   -5.7377939635   -1.3261805001
 H  0.6931034463   -4.4729329201   -3.442609229
 H  1.8604343623   -2.2891109497   -3.6815340719
 H  3.1737244297   -1.3708280519   -1.8331804347
