# Supplementary material for: Sequential closed-loop Bayesian optimization as a guide for organic molecular metallophotocatalyst formulation discovery
Source: Nat Chem. 2024 Jun 11;16(8):1286–94. doi: 10.1038/s41557-024-01546-5 (PMC11321994; doi:10.1038/s41557-024-01546-5)
Supplement: Supplementary file 3 — Data in excel. [file 41557_2024_1546_MOESM3_ESM.xlsx]

## Sheet: Figure 3c
ID	pos_x	pos_y	Yield(%)	Step(The basline control set is marked as step -1)
0	2.36662	21.1277
1	1.16575	21.6635
2	6.95283	18.0733
3	1.43642	14.1193	0	0
4	0.465827	21.2813
5	5.69491	18.4937
6	0.850768	21.795
7	6.41931	19.5124
8	7.31557	18.0445
9	10.2425	15.3333
10	8.08007	20.9636
11	2.42864	17.6972	2	0
12	1.93547	16.149
13	3.08186	18.8454	0	2
14	4.43736	18.645
15	7.42698	20.3805
16	7.78105	20.6243
17	7.37679	20.8654
18	11.0491	14.6085
19	7.38539	20.1333
20	3.17612	15.1024
21	6.14709	18.3675	0	-1
22	9.87506	16.2019
23	2.24821	19.8952
24	9.91857	15.1448
25	10.4796	15.1707
26	1.71605	21.373
27	1.38529	20.4672
28	6.36502	17.7592
29	3.62815	18.6018	0.333333	7
30	7.35749	17.1857
31	1.47371	13.4996	0	-1
32	0.393304	19.9377
33	5.97545	17.5204
34	0.0784709	20.3157
35	7.16377	19.1011
36	8.68318	18.6322
37	11.2856	16.5411
38	8.3668	20.0227
39	2.74289	17.2826
40	2.82355	16.6138
41	3.85479	17.6387
42	4.87065	17.8828
43	9.58964	19.9613
44	9.3029	19.8778
45	8.54854	19.7573
46	12.0642	15.3131
47	8.15067	19.2561
48	4.04784	15.9254
49	6.71808	17.8794
50	11.2168	17.2713
51	4.49898	18.2449
52	12.2192	16.1014
53	11.9741	16.3235
54	4.04331	18.644
55	2.28578	18.3812	0.333333	5
56	8.6474	17.9953	1	6
57	0.72097	19.8338
58	9.19169	18.268	2	1
59	1.10228	13.3426
60	0.523259	19.5894
61	5.84874	17.4341
62	0.736092	19.7936	0	5
63	7.64044	19.0607
64	9.10525	17.9943	3.33333	1
65	9.63043	18.0083	7	0
66	9.38712	18.6902
67	2.96586	17.6183
68	3.06845	16.7849	0.5	-1
69	2.74337	18.3968	2	2
70	4.35499	17.8241
71	9.65199	18.4805
72	9.55707	18.4164
73	9.59161	18.6384
74	9.59661	17.8188	0	5
75	9.54732	18.2382	9.66667	3
76	4.04659	16.6063
77	8.90478	18.2644
78	11.4262	17.4257
79	1.24663	19.3175
80	11.9128	17.0166
81	9.75181	17.5942
82	1.04703	19.4917
83	1.58321	18.833
84	5.3385	19.0019
85	1.33211	20.564
86	7.57356	17.3369
87	1.33638	13.8681
88	0.861715	20.8997
89	5.76565	17.7836
90	0.899181	20.6728
91	6.87312	18.9604
92	7.89264	17.2729
93	11.0478	16.2787
94	9.21216	20.6485
95	2.75462	17.3632
96	2.19437	16.3056
97	3.01777	18.7395
98	4.2525	18.2482	0	-1
99	8.49995	20.0367
100	9.1774	20.5601
101	8.87895	20.5533
102	11.8949	14.7903
103	7.73146	19.7805
104	3.4899	15.7769
105	6.40981	17.9301
106	10.5649	16.8756
107	1.55614	20.3829
108	11.7181	16.1316
109	11.7381	15.592
110	1.02452	20.1264	0.666667	2
111	1.45559	19.5871
112	1.93096	21.842
113	1.61211	22.1451
114	7.02045	18.8349
115	1.55326	14.1216
116	1.50864	21.6581	0	-1
117	2.24381	21.3344
118	1.51909	22.2724
119	6.10952	19.2619
120	7.47864	18.1174
121	9.75241	15.403
122	7.12633	21.1687	53	7
123	2.0179	17.5075
124	1.94784	16.1241
125	2.84266	20.9588
126	3.32727	19.8743
127	7.35563	21.1267	66.6667	6
128	7.52114	21.2147	54.6667	5
129	6.89342	20.6302	39	0
130	10.4335	14.7057	0	5
131	3.62174	20.1811	23.6667	3
132	3.14504	15.3884	32	4
133	2.83739	21.0192
134	9.55963	15.1679
135	1.55357	22.232	0	7
136	9.81471	15.2074
137	9.98163	14.7199	0	3
138	1.95004	22.0538	0	7
139	1.65585	21.5327
140	2.02305	21.3294
141	1.33928	21.6526
142	7.07491	18.0341
143	1.57106	13.911
144	0.785281	21.4454
145	5.52847	18.4917	0	-1
146	1.01901	21.7263
147	6.51495	18.9982
148	7.60124	18.3117
149	9.92367	15.6793
150	7.53822	20.9922
151	2.13925	17.2508
152	2.7785	16.5723
153	3.16727	19.7198	0	4
154	3.92905	18.8394
155	7.45653	20.2891
156	7.44964	20.8899	51	7
157	7.75482	20.751
158	10.7581	14.6614
159	6.87463	20.1187
160	3.06571	15.2229
161	5.99644	18.6808
162	9.67864	16.2811
163	1.902	20.873
164	10.3698	15.2311
165	10.5644	14.9419
166	1.62884	21.6844
167	0.955895	21.2539
168	7.11122	18.2663	0	4
169	1.97124	19.1051
170	7.69788	17.3217
171	1.62896	13.43
172	0.532083	20.0551
173	5.67031	17.4459
174	0.509336	20.5723
175	6.82204	18.7677
176	8.9227	18.5528
177	11.9717	16.6351
178	9.42658	19.5442
179	2.9679	17.3954
180	2.74558	16.4451
181	3.70369	17.8203
182	4.56535	17.8718
183	9.57631	19.6095
184	9.11669	19.3004
185	9.21186	19.6032
186	12.3066	15.6217
187	8.1215	19.2883	0	-1
188	3.77343	15.8769
189	8.47016	18.3305
190	10.9929	17.0727
191	4.3062	18.5398
192	12.1495	16.6093
193	12.1546	16.3246
194	2.3079	18.8568
195	1.8973	18.5725
196	3.53256	20.974
197	2.71438	21.163
198	5.05264	20.9225
199	1.29503	13.63
200	2.57316	21.3023
201	3.41931	20.8254
202	2.68765	20.8707	0	-1
203	5.10566	20.0329
204	6.64832	19.9195
205	10.3585	15.7226
206	4.07752	20.2031
207	2.75962	19.4459	0	2
208	1.92208	16.6513
209	3.76648	20.8292
210	3.41555	20.596
211	4.49477	20.487
212	5.64745	20.7793
213	3.74071	20.5723
214	11.3108	14.7206
215	3.75586	20.8044
216	3.39483	15.4866
217	3.36998	20.5636
218	9.9485	16.3007
219	3.46367	21.2287
220	10.1725	15.1189
221	10.8729	15.0993
222	2.54321	20.6659
223	2.77047	20.875
224	2.89477	22.4595
225	2.64404	22.2819
226	3.43943	21.7668
227	1.96842	14.3499
228	2.74138	22.0957
229	2.40884	22.3786
230	2.769	22.548
231	3.83117	21.4936
232	4.02351	21.8801
233	9.66866	15.0979
234	3.50085	21.6911	38	6
235	3.63252	21.2292
236	1.76777	16.8716
237	3.36813	21.9852
238	2.33355	22.2766
239	3.39093	21.6018	52.3333	4
240	3.3605	21.5358	48.6667	5
241	3.70746	21.9007
242	10.21	14.4951
243	3.76664	22.0406	29.5	4
244	3.1875	15.8252	32.5	6
245	3.18322	22.1551
246	9.62445	15.2514
247	2.54462	22.4405
248	9.7303	14.6415
249	9.83718	14.785
250	2.53518	22.1914
251	2.72817	22.1141
252	3.13039	20.5178
253	2.85808	20.6759
254	6.29439	19.6736
255	1.71193	13.4098
256	2.48776	20.4746
257	2.76172	20.1453
258	2.86431	20.1137
259	3.42454	19.7847
260	8.81463	19.5004
261	10.6981	15.8078
262	4.79736	20.1501
263	3.00771	19.2003	0	4
264	2.13806	16.8215
265	3.32198	19.7154
266	3.06374	19.688
267	6.68917	20.3606
268	7.4366	20.0942
269	3.79759	19.7851	7	5
270	11.7257	14.717
271	3.40846	20.1245
272	4.01577	15.1783
273	3.20635	20.1776
274	10.6466	16.601
275	2.85299	20.0615
276	11.0344	15.8849
277	11.7427	15.4377
278	2.92634	20.3545
279	2.58379	20.3918
280	4.8643	19.7499
281	1.20774	20.8679
282	7.1499	17.48
283	1.51595	13.5949
284	0.846435	20.5619
285	5.50971	18.0977
286	0.859978	21.1804
287	6.49355	18.8923
288	8.14347	18.1753
289	11.258	16.3241
290	9.01332	20.4011
291	2.30891	17.4694
292	2.35693	16.5777
293	3.11856	19.1075
294	4.31056	18.3568
295	8.68524	20.8378	23	-1
296	8.96347	20.5467
297	8.67153	20.7508
298	11.6925	15.0543
299	7.47546	19.8216
300	3.70968	15.4105
301	6.28432	18.4255
302	10.2856	16.8208	0.333333	3
303	1.54544	20.7085	0.666667	7
304	10.7463	16.1172
305	11.4189	15.6488
306	1.71978	20.549
307	1.23624	20.0152
308	2.32271	20.8722
309	1.44804	21.8618
310	7.10332	18.2227
311	1.4318	14.1522
312	0.835499	21.4844
313	5.83219	18.3854
314	1.31378	21.8164
315	6.1985	19.1245	2	-1
316	7.53668	17.8638
317	10.0545	15.7621
318	7.74835	21.3966
319	2.53699	17.4247
320	2.63122	16.1156
321	3.15237	19.2988
322	3.86043	18.8968
323	7.67151	21.0759	53.6667	6
324	7.2748	20.6643
325	7.79555	20.9661
326	11.049	14.7267
327	3.71909	19.9577	23	7
328	3.26727	15.2287	22.5	4
329	5.30117	19.9959
330	9.77758	15.7451
331	1.95084	20.7398
332	9.97091	15.6269
333	10.7305	15.5465
334	1.26514	21.9226
335	1.65255	21.2786
336	4.13639	20.6915	0.666667	0
337	4.43542	20.6466
338	4.00481	21.1905	0.666667	5
339	1.18695	13.9533
340	4.24735	20.3525
341	4.14415	21.2955
342	4.3107	20.5588
343	4.5734	20.9813
344	4.60194	21.3797
345	10.6224	15.7828
346	4.18826	21.1361	1.5	-1
347	3.46827	20.5483
348	2.01909	16.7904
349	4.75973	20.7822
350	4.56086	21.1134
351	3.96336	20.5305	1	5
352	3.82388	21.0916
353	4.39373	20.9032
354	10.9543	15.0093
355	4.70038	21.145
356	3.76994	15.5971
357	4.13836	21.0369
358	10.2259	16.2031
359	4.62569	20.3544
360	10.6406	15.6278
361	10.8924	15.4069
362	4.38162	20.8886
363	4.8513	20.942
364	6.67391	18.2742
365	1.91375	19.4391
366	7.46696	17.4297
367	1.49758	13.2806
368	0.73403	20.1376
369	5.80184	18.1431
370	0.501974	20.8193
371	6.95704	19.1786
372	8.89247	18.6066	15.3333	1
373	11.4998	16.5929
374	8.8779	19.6334
375	2.48087	17.5667
376	2.62812	16.3899
377	3.6566	18.1888
378	4.67524	18.1375
379	8.99711	19.0235	25.6667	1
380	9.44327	20.0493	14	-1
381	8.69814	20.3453
382	11.5117	15.0841
383	7.9038	19.2399
384	4.27272	15.8337
385	8.5698	18.2148
386	10.8083	16.9662
387	3.87494	18.7442
388	11.5302	16.3569
389	11.6993	15.9647
390	2.24873	19.5944
391	2.22763	18.8085
392	5.80083	18.7882
393	1.48235	20.2642
394	7.005	17.3818
395	1.42326	13.7391
396	0.308442	20.6945
397	5.59328	17.8708
398	0.49694	21.1259
399	6.77497	19.2603
400	7.62868	17.4327
401	10.957	16.4228
402	8.75582	20.212
403	2.97511	17.3529
404	2.65847	16.1729
405	3.17573	18.1902
406	4.37003	18.0976
407	9.47558	20.4345
408	8.47288	19.756
409	8.14675	19.7622
410	11.6174	15.0992
411	7.97391	19.4631
412	4.07142	15.6383
413	7.66963	18.6356
414	10.6966	16.9817
415	2.74122	19.0325	0	0
416	11.5526	16.2308
417	11.7283	15.5512
418	1.48461	20.1578
419	1.51213	19.2484
420	6.26558	18.3546
421	1.51915	19.6398
422	7.13863	17.4961
423	1.51432	13.3422
424	0.293769	20.4843
425	5.62341	17.8452
426	0.34358	20.977
427	6.79229	18.7558
428	7.80721	17.7251
429	11.4561	16.7153
430	8.85951	20.2106
431	2.74517	17.3467
432	2.45499	16.3367
433	3.45224	18.0004
434	4.30916	18.006
435	8.80544	19.6694
436	8.7511	19.4755
437	8.28212	20.0939
438	12.1383	15.4428
439	8.01649	19.6121	10.3333	1
440	3.91194	15.9868
441	8.29363	18.6071
442	10.8136	16.8719
443	3.15445	18.7075
444	11.3503	16.5343
445	11.9699	15.9666
446	1.93297	19.4756	0	-1
447	2.27209	18.9818
448	5.00477	19.5152
449	2.29492	21.8785
450	6.85571	18.5675
451	1.61852	14.0846
452	5.14884	20.0443
453	5.12756	19.6792
454	5.69662	19.2683
455	6.42364	19.4272
456	6.91463	17.8918
457	10.1139	15.5272
458	6.29447	20.7057
459	3.23814	20.4654	0	6
460	2.09776	16.4318
461	5.21074	20.905
462	4.41477	20.1267
463	7.94602	20.6921	48.6667	2
464	7.70714	20.463	43	4
465	6.13369	20.6437
466	11.0032	14.6616
467	5.41212	20.6219
468	3.56334	15.1974
469	4.7901	20.5469
470	10.1335	16.4491
471	5.62315	20.0087
472	10.4491	15.4674
473	10.5298	15.0142
474	5.27439	19.4883
475	6.54918	18.0984
476	1.22032	20.9918
477	1.7252	21.0726
478	7.29744	17.7549
479	1.84716	13.8121
480	1.00849	20.9363
481	5.28509	18.7919
482	1.96369	20.681
483	6.54278	19.1296
484	7.75531	17.6406
485	10.8126	15.8116
486	8.61864	20.7404
487	2.25957	17.5147
488	2.22852	16.5835
489	2.89275	19.8873	0	-1
490	3.48011	18.7569
491	8.87422	20.8213	40	5
492	8.87857	19.9879
493	8.5352	20.6672
494	10.981	16.0232	0	1
495	5.86862	20.3925
496	3.63075	15.1315
497	5.35968	20.4653
498	10.2353	16.977
499	1.82368	20.3231
500	11.2586	15.694
501	11.5109	15.2392
502	1.81176	20.7674	0	7
503	1.53059	20.8542
504	5.92529	18.966	0	-1
505	1.47818	19.8723
506	7.30533	17.14
507	1.95394	13.6248
508	0.614195	21.2381
509	5.85954	17.7411
510	0.813445	21.0436
511	7.0872	18.8301
512	8.10466	17.9757
513	11.4437	16.2438
514	8.29443	20.0449
515	2.77234	17.252
516	2.21447	16.251
517	3.14858	18.2434
518	4.60083	18.2257
519	9.3532	20.2737	32	5
520	8.42256	19.9298
521	8.48514	19.9287
522	11.5551	14.9426
523	7.66334	19.7414
524	3.67733	15.7317
525	8.37318	18.5559
526	10.4346	16.8221
527	1.60954	20.2109
528	11.1385	15.7075
529	11.6762	15.9636
530	1.62676	20.0058
531	2.03347	19.4178
532	7.60603	18.5937
533	2.11906	19.3304
534	7.09159	17.397
535	1.17911	13.4767
536	0.733926	20.2385
537	5.76347	17.7682
538	0.193305	20.5034
539	6.59907	18.6579
540	8.53162	18.3768
541	11.3023	16.8264
542	8.85454	19.4909
543	3.11894	17.3268
544	2.21764	16.4473
545	3.54606	18.0853
546	4.59494	17.6824
547	8.57461	19.7075
548	9.10178	20.0543
549	8.28149	19.7836
550	12.1001	15.2981
551	7.71923	19.5006
552	3.70363	15.6571
553	7.38401	18.3693
554	10.4458	16.505
555	2.63466	19.0986
556	11.2033	16.053
557	11.6677	16.0043
558	2.50011	19.0544
559	2.15784	18.6636	1	2

## Sheet: Figure 3d
ID	Yield(%)	Step(The basline control set is marked as step -1)
3	0	0
65	7	0
129	39	0
11	2	0
336	0.666667	0
415	0	0
439	10.3333	1
494	0	1
372	15.3333	1
64	3.33333	1
379	25.6667	1
58	2	1
110	0.666667	2
463	48.6667	2
207	0	2
69	2	2
13	0	2
559	1	2
302	0.333333	3
137	0	3
75	9.66667	3
131	23.6667	3
239	52.3333	4
464	43	4
243	29.5	4
168	0	4
263	0	4
328	22.5	4
132	32	4
153	0	4
519	32	5
240	48.6667	5
338	0.666667	5
351	1	5
128	54.6667	5
491	40	5
269	7	5
130	0	5
74	0	5
55	0.333333	5
62	0	5
127	66.6667	6
323	53.6667	6
244	32.5	6
459	0	6
56	1	6
234	38	6
122	53	7
303	0.666667	7
135	0	7
29	0.333333	7
327	23	7
156	51	7
502	0	7
138	0	7
21	0	-1
31	0	-1
68	0.5	-1
98	0	-1
116	0	-1
145	0	-1
187	0	-1
202	0	-1
295	23	-1
315	2	-1
346	1.5	-1
380	14	-1
489	0	-1
504	0	-1
446	0	-1
