# Supplementary material for: Sequential closed-loop Bayesian optimization as a guide for organic molecular metallophotocatalyst formulation discovery
Source: Nat Chem. 2024 Jun 11;16(8):1286–94. doi: 10.1038/s41557-024-01546-5 (PMC11321994; doi:10.1038/s41557-024-01546-5)
Supplement: Supplementary file 4 — Data in excel. [file 41557_2024_1546_MOESM4_ESM.xlsx]

## Sheet: Figure 5c
ID	pos_x	pos_y	Yield(%)	Step(The random selection set is marked as step -1)
0	24.0641	24.7896
1	24.0277	24.4355
2	23.3126	23.7477
3	22.985	23.4844
4	22.6414	23.0444
5	21.6149	21.9997
6	21.2486	21.5953
7	21.0283	20.7753
8	20.9574	20.1053
9	19.8957	19.9562
10	24.7557	23.6151
11	24.6386	23.4365
12	24.058	22.84
13	23.4386	22.6324
14	23.1726	21.9071
15	22.51	21.1605
16	21.7324	20.8092
17	21.7172	20.3359
18	20.9972	19.7854
19	21.0655	19.5784
20	19.7063	25.9782
21	19.751	25.5715
22	19.8392	25.1822
23	19.3599	24.616
24	19.2989	23.7487
25	19.0557	23.2608
26	18.7315	22.4657
27	18.589	21.8557
28	18.1433	21.1427
29	18.2514	20.7078
30	18.4781	26.0839
31	18.6082	25.3743
32	18.2931	24.8935
33	18.5061	24.3079
34	18.1281	24.0335
35	17.9417	23.2114
36	17.8084	22.8514
37	17.7264	22.2209
38	17.3873	21.6907
39	17.382	20.9651
40	16.1971	26.0343
41	15.5069	25.7118
42	15.483	25.2912
43	15.325	24.6744
44	15.1086	24.2321
45	15.0344	23.5647
46	15.1992	22.8948
47	15.2846	22.5214
48	15.3629	21.9448
49	15.5712	21.3246
50	10.6975	23.1041
51	10.9058	23.403
52	11.3752	23.7104
53	11.9732	23.67
54	12.1259	23.898
55	12.5914	23.9303
56	12.9089	23.5806
57	13.1821	23.2544
58	13.4423	22.9389
59	13.4699	22.3964
60	22.9579	25.5773
61	22.5403	25.491
62	22.055	25.1428
63	21.6788	24.4068
64	21.4957	23.6024
65	21.2321	22.9593
66	20.7226	22.9236
67	20.2154	21.9104
68	20.1793	21.5002
69	19.8147	20.7446
70	23.6594	24.9964
71	22.4409	24.8166
72	22.7121	24.3026
73	22.3207	23.6479
74	22.1166	22.9873
75	21.5041	22.4244
76	20.8197	22.3572
77	20.7854	21.7955
78	20.3112	20.5238
79	19.9809	20.5997
80	20.6403	25.9629
81	20.9262	25.4869
82	20.5767	25.0784
83	20.5358	24.3651
84	20.0449	23.9467	75	-1
85	19.8425	23.1381
86	19.7319	22.5988
87	19.4152	22.1639
88	19.0474	21.3077
89	18.6819	20.9472
90	17.0223	25.9937
91	17.22	25.9393
92	16.7978	25.2038
93	16.9409	24.5958
94	16.344	24.1976
95	16.1915	23.4934
96	16.4872	23.094
97	15.9083	22.3664
98	16.4906	21.602
99	16.708	21.4366
100	26.2182	22.4021
101	26.112	21.7012
102	25.6649	21.4451
103	25.1833	20.5948
104	24.7973	20.0369
105	24.6487	19.2886
106	24.1002	18.5948
107	23.6271	18.0793
108	23.2344	17.6576
109	22.6425	17.4349
110	25.1407	22.75
111	24.8322	22.3478	71	11
112	24.3939	21.9117	79.5	11
113	23.9428	21.5042
114	23.4687	20.8647
115	23.0597	20.3154
116	22.3459	19.9123
117	22.3414	19.6432
118	21.4107	19.11
119	21.4015	18.7735
120	27.8687	20.0655
121	27.7257	19.6676
122	27.8136	18.8841
123	27.4042	18.48
124	27.1642	17.9105
125	26.5178	17.4567
126	26.2834	17.1622
127	25.5131	16.5681
128	25.4596	16.1087
129	24.5071	16.0773
130	10.9685	20.6954
131	11.1568	20.292
132	11.514	20.0618
133	12.0996	19.908
134	12.2526	19.8419
135	12.7397	19.7695
136	13.4164	19.7232
137	13.4983	19.7472
138	13.6285	19.8573
139	14.2646	20.2794
140	24.8235	21.3596
141	24.3841	20.7385
142	23.8019	20.5121
143	23.6986	19.8314
144	22.9889	19.3449
145	22.8308	18.9062
146	22.1455	17.8295
147	21.6567	17.604
148	21.6326	17.0236
149	21.7907	17.134
150	17.7809	18.8208
151	18.0716	18.7639
152	18.3932	18.4773
153	18.7773	18.1645
154	18.9306	17.9419
155	19.5859	17.8006
156	19.4917	17.2302
157	20.1476	17.2361
158	19.9612	17.1654
159	20.523	17.144
160	26.9225	21.8332
161	26.5381	21.3078
162	26.2453	20.8861
163	25.8047	20.0008
164	25.3021	19.4365
165	25.0831	18.8388
166	24.4968	18.3387
167	24.2588	17.9976
168	23.3143	17.1017
169	23.2104	16.9581
170	27.5566	21.0955
171	27.0105	20.5753
172	26.6703	20.0879
173	26.5419	19.5244
174	26.1872	18.7648
175	25.6928	18.2476
176	25.1566	17.7146
177	24.7639	17.1563
178	24.3373	16.8431
179	23.5794	16.3283
180	23.6999	24.7686
181	23.4593	24.456	77.5	10
182	23.1105	23.5384
183	22.7919	23.3043
184	22.2694	22.5617
185	21.9791	22.2525
186	21.3123	21.8625
187	21.0609	21.2154	70.5	7
188	20.4112	20.4271	72.5	7
189	20.0432	20.0206	65	7
190	24.8399	23.6466
191	24.2287	23.4414	87.5	6
192	23.7207	22.8968	87	10
193	23.7593	22.5179	88	11
194	23.0461	21.9608	87.5	11
195	22.478	21.2795	84.5	9
196	21.9735	20.6981	82	8
197	21.5305	20.3362	74	8
198	21.2913	19.9534
199	20.8563	19.3591	80	9
200	19.9707	25.8966	69.5	5
201	19.637	25.3888	76.5	3
202	19.7136	25.0499	77	6
203	19.4591	24.2058
204	19.1646	23.5735
205	18.8351	23.0334
206	18.9641	22.428
207	18.7459	21.7206
208	18.6165	21.1016
209	18.4889	20.6519
210	18.5848	25.8456
211	18.5285	25.2358
212	18.158	25.2744
213	18.1262	24.4
214	17.8578	24.1155
215	17.9608	23.2843
216	17.7393	22.694
217	17.6524	22.159
218	17.5794	21.7655	64.5	7
219	17.5627	20.9558
220	16.4398	25.8255
221	15.8167	25.8003
222	15.8979	25.2582
223	15.6146	24.5292
224	15.4801	24.2409
225	15.2294	23.6252
226	15.9607	22.9622
227	15.3766	22.3571
228	15.4118	21.8929
229	15.8392	21.3417
230	11.3357	23.184
231	11.2476	22.8966
232	11.4994	23.0628
233	11.8193	23.3626
234	12.2234	23.2342
235	12.5935	23.3129
236	13.2098	23.5542
237	13.4841	23.1626
238	13.4573	23.0768
239	13.7284	22.7357
240	22.8578	25.7414	73	4
241	22.2601	25.3155
242	22.097	24.7198
243	22.0503	24.2769
244	21.4249	23.8299
245	20.619	23.1166
246	20.5403	22.3904
247	20.1106	22.1868
248	20.1253	21.9397
249	19.6142	21.0253	60	7
250	23.1781	24.8363	77	4
251	23.2048	24.1953	79	5
252	22.4215	23.9994	78.5	9
253	22.2065	23.8296
254	21.8488	23.2037
255	21.6938	22.5459
256	21.1257	21.5696
257	21.2389	21.4613
258	20.2439	20.8512
259	20.1898	20.165
260	20.9521	25.7175
261	20.8059	25.4339
262	20.8092	24.6882	68.5	6
263	20.4399	24.187
264	19.9966	23.4859
265	20.1065	23.1141
266	19.5825	22.733
267	19.3984	22.1265
268	18.9652	21.2369
269	18.8043	21.1176	61	7
270	17.4661	26.0584
271	17.3025	25.8619
272	16.938	25.0431
273	16.7493	24.5855
274	16.9797	23.88
275	16.6883	23.7628
276	16.9079	23.2958
277	16.366	22.3973
278	16.8078	21.9788
279	16.46	21.6165
280	26.1029	22.063
281	25.7097	21.4818
282	25.4005	20.8774
283	25.0585	20.5259
284	24.6377	20.2142
285	24.3454	19.3791
286	23.9581	18.7985
287	23.4063	18.5438
288	23.0902	18.0565	34	-1
289	22.8651	17.7765
290	25.2886	22.8425	62.5	11
291	24.9197	22.403	74.5	11
292	24.1775	22.2688	77.5	11
293	24.055	21.8399
294	24.0933	20.9787
295	22.9423	20.3862
296	22.2245	20.2721	81	6
297	21.9561	19.3662	84	6
298	21.5893	19.1296	76	8
299	21.5957	18.9448	80.5	9
300	27.6355	20.0247
301	27.3933	19.5605
302	27.4063	19.1689
303	26.7455	18.6171
304	26.5579	18.0748
305	26.217	17.6301
306	25.9834	17.4334
307	25.5201	16.6148
308	25.1312	16.3929
309	24.4003	16.262
310	11.0674	20.583
311	11.3754	20.6455
312	11.7035	20.5594
313	12.1666	19.9942
314	12.6071	20.2002
315	13.0108	19.8211
316	13.3241	20.2119
317	13.7879	20.6466
318	13.9258	20.1927
319	14.6447	20.5055
320	24.7749	21.2388
321	24.3838	20.8346
322	24.2705	20.6235
323	23.7146	20.0411
324	23.3505	19.8842
325	22.7851	18.9465
326	22.2774	18.5871
327	21.7928	18.1577
328	21.6776	17.5104	70	8
329	21.547	17.5199
330	18.2606	19.234
331	18.2932	18.7323
332	18.5281	18.3369
333	18.9398	18.3119
334	19.2508	18.3711
335	19.4965	17.8879
336	19.4972	17.6382
337	19.8604	17.4208
338	20.1616	17.4233
339	20.6705	17.2636
340	26.7466	21.5244
341	26.2108	21.4534
342	25.9452	20.1513
343	25.8197	19.7076
344	25.2121	19.3058
345	24.8575	18.958
346	24.647	18.2281
347	23.9906	17.8505	65	8
348	23.3448	17.2282
349	22.9581	17.0081	64.5	4
350	26.9705	20.9295
351	26.5599	20.2855
352	26.2481	19.8405
353	26.0504	19.2561
354	25.9586	18.8735
355	25.2142	18.401
356	24.9247	17.5793
357	24.4979	17.4722
358	23.8308	16.7744
359	23.5452	16.6774
360	24.0622	24.5164	61	0
361	23.8766	24.6382
362	23.2201	23.649
363	22.8845	23.3455
364	22.2563	22.4309
365	21.9408	22.436
366	21.6315	21.5075
367	21.3448	21.1275
368	20.3576	20.6489
369	19.4935	20.3566
370	24.684	23.603	69	0
371	24.6147	23.625
372	23.9715	23.377	72	1
373	23.4544	22.5703
374	22.9895	21.8812
375	22.3487	21.4386
376	21.9274	20.7296
377	21.3596	20.1362
378	21.0057	19.7204
379	20.6711	19.4512	67	0
380	20.1043	25.6469	69	0
381	19.7373	25.6125	73.5	2
382	19.7001	24.8184	68.5	2
383	19.4383	24.2728
384	19.1529	23.6002
385	18.6793	22.7836
386	18.5963	22.305
387	18.5486	21.5611
388	18.6073	21.1916
389	18.7605	20.4407	55	0
390	18.4958	25.7023	58	0
391	18.2691	25.3767
392	18.1884	24.6082
393	18.1135	24.3887
394	18.3743	23.9808
395	17.7775	23.4734
396	17.588	22.9445
397	17.8692	22.0892
398	17.7528	21.9433
399	17.9295	20.8249	39	0
400	15.9312	25.5951
401	15.889	25.5078
402	15.9331	24.8738
403	15.8357	24.5964
404	15.7985	24.0617
405	15.5015	23.8225
406	15.7222	23.2494
407	15.6708	22.5851
408	15.5473	22.1856	0	-1
409	15.5251	21.5333
410	10.7583	22.676
411	10.9645	23.2019
412	11.2406	23.3444
413	12.006	23.3903
414	12.1141	23.8163
415	12.7693	23.6261
416	12.9165	23.7357
417	13.3131	23.306
418	13.7093	23.1841
419	13.8212	22.4934
420	22.712	25.6308	59	0
421	22.3928	25.259	52.5	3
422	21.9784	24.6709	53.5	3
423	21.5489	24.2508
424	21.2738	23.6963
425	20.9892	23.0377
426	20.6725	22.4867
427	20.2981	22.0688
428	20.5017	21.6378
429	20.1437	21.2235	38	0
430	23.6482	24.9789	71	0
431	23.1541	24.5954
432	22.4512	24.1429	67	2
433	22.2324	23.6124
434	21.9834	22.8711
435	21.8952	22.4029
436	21.6114	21.9268
437	21.2658	21.0055
438	20.2227	20.5822
439	20.2185	20.2004	52	0
440	21.4047	25.6424
441	21.097	25.1653
442	21.053	24.8862
443	20.1599	24.0169
444	20.3159	23.5503
445	19.7566	22.965
446	19.6424	22.6516
447	19.5367	22.1734
448	19.262	21.2823
449	18.9886	21.2198	49	0
450	17.2217	26.1112
451	17.0194	25.4123
452	16.7897	24.7941
453	16.9818	24.2816
454	17.0196	24.0276
455	16.874	23.7158
456	17.0352	23.2608
457	16.829	22.8504
458	16.7385	22.285
459	16.9005	21.5161
460	26.4163	22.0856	0	0
461	26.0894	21.7874
462	25.6518	20.9049
463	25.1831	20.1811
464	24.4867	19.6817
465	24.1618	19.2585
466	24.0269	18.706
467	23.4137	18.4247
468	23.0005	17.863
469	22.6593	17.34
470	25.2384	22.6307	53	0
471	24.5848	22.3497
472	24.3302	22.0094
473	23.8452	21.5592
474	23.3744	21.3439
475	22.8811	20.3426
476	22.6236	20.0573
477	21.9103	19.7096
478	21.8592	18.9683
479	21.3997	18.5843
480	27.7134	19.738	27	0
481	27.7624	19.3805
482	27.3652	18.8617
483	27.4118	18.236
484	26.8215	17.8535
485	26.7218	17.4279
486	26.2249	17.0263
487	25.247	16.6402
488	24.986	16.3676
489	24.3688	16.1385
490	10.9747	20.9042
491	11.1274	20.8475
492	11.4857	20.3991
493	12.1194	20.3265
494	12.6232	20.2616
495	12.8978	19.9205
496	13.3667	19.8299
497	13.3767	20.1373
498	14.0204	20.2554
499	13.9853	20.2078
500	24.6922	21.3619	24	0
501	24.39	21.2302
502	23.9441	20.3202
503	23.6678	20.1088
504	23.1826	19.4547
505	22.8566	19.3941
506	22.4817	18.6784
507	22.0702	18.0596
508	21.5367	17.6006
509	21.4053	17.3249
510	18.3341	19.2578	34	0
511	18.4546	18.6843
512	18.6328	18.4715
513	18.9192	18.31
514	18.9593	18.1264
515	19.1977	17.5238
516	19.5582	17.5925
517	19.9399	17.4562
518	20.3988	16.965
519	20.2919	17.1715
520	26.7612	21.5236	51	0
521	26.7336	20.8442
522	26.0625	20.7277
523	26.0588	19.6645
524	25.5453	19.2462
525	25.3091	18.5246
526	24.6196	18.6025
527	24.1876	17.888
528	23.7827	17.469
529	23.411	17.0897	61	4
530	27.2974	21.2367	34	0
531	27.0956	20.6107
532	26.8294	19.9278
533	26.3408	19.1152
534	26.2089	18.7996
535	25.7111	18.123
536	25.1315	17.868
537	24.5776	17.3751
538	24.3761	16.9908
539	23.4012	16.6356	53.5	4
540	23.8708	24.6318	56	2
541	23.4535	24.3127
542	23.2988	23.725
543	22.4699	23.3427
544	22.395	22.5221
545	21.7292	22.1989
546	21.4874	21.6102
547	20.962	20.9147
548	20.2533	20.7137
549	20.1538	20.3999
550	24.6473	23.7036	56.5	2
551	24.4442	23.424
552	23.9327	22.8724
553	23.5591	22.3905
554	22.8461	21.9557
555	22.3609	21.0453
556	21.8673	20.5752
557	21.1008	20.0757
558	21.3482	19.9338
559	20.5303	19.5749
560	20.3376	25.5341
561	19.9765	25.3295	71	2
562	19.3884	24.8959
563	19.3035	24.258
564	19.0936	23.7403
565	19.1705	23.1984
566	18.7189	22.6844
567	18.8793	21.6656
568	18.4095	21.2291
569	18.7466	20.4915
570	18.6625	25.9604
571	18.2622	25.3994
572	18.4337	24.728
573	17.9073	24.5155
574	17.9115	23.7941
575	17.7855	23.358
576	17.6165	22.7334
577	17.5793	22.2013
578	17.9096	21.6834
579	17.4237	20.9613
580	16.5131	25.9666
581	16.2888	25.8455
582	15.5261	25.088
583	15.6754	24.4131
584	15.3552	23.9517
585	15.3072	23.4854
586	15.6382	22.9043
587	15.266	22.3821
588	15.5236	21.7519
589	15.9393	21.2984
590	11.1235	22.4418
591	11.0044	22.7436
592	11.6564	22.6025
593	11.7106	23.0663
594	12.2903	23.4769
595	12.6292	22.9103
596	13.1362	23.3504
597	13.6045	22.7759
598	13.254	22.4602
599	13.625	22.3376
600	22.7843	25.4355
601	22.2396	25.1949
602	21.9188	24.5163
603	21.7504	24.3429
604	21.2445	23.6206
605	21.132	23.362
606	20.5865	22.2918
607	20.426	22.1552
608	20.5943	21.6203
609	20.1835	20.8437
610	23.0758	24.7468	74.5	4
611	23.0554	24.4438
612	22.6698	23.5303	64.5	1
613	22.3308	23.4006
614	21.8927	22.793
615	21.6503	22.2327
616	21.3581	21.779
617	21.2466	21.0018
618	20.6924	20.7551
619	20.7606	20.5752
620	21.1486	25.3742
621	20.7297	24.9036	67	3
622	20.8943	24.6969
623	20.487	24.1124
624	20.0188	23.603
625	20.1724	23.0223
626	19.3673	22.5444
627	19.8673	21.7584
628	19.1845	21.7385
629	19.2137	21.4474
630	17.3501	25.8202
631	17.1726	25.4979
632	16.5045	24.8685
633	16.6744	24.1922
634	16.9318	23.9588
635	16.3826	23.7027
636	16.2916	23.0523
637	17.0108	22.3517
638	16.5871	22.203
639	16.6575	21.3486
640	25.7346	22.1352
641	26.104	21.8406
642	25.5523	20.8554
643	25.095	20.3967
644	24.8125	19.8815
645	24.2058	19.5029
646	24.0718	18.7278
647	23.6207	18.5607
648	22.8854	17.8457
649	22.8777	17.5364
650	24.8379	22.8562
651	24.7726	22.404
652	24.3474	21.8753
653	23.7654	21.6998
654	23.1797	21.2883
655	22.8995	20.6455
656	22.3841	20.2148
657	22.2228	19.9161
658	22.1243	19.3299	77.5	10
659	21.6214	18.8328	75	10
660	27.6131	20.428
661	27.2691	19.4311
662	27.1101	19.2059
663	27.3216	18.4132
664	26.6611	18.0508
665	26.423	17.6253
666	26.1416	17.0341
667	25.5219	16.9148
668	25.0892	16.3537
669	24.4749	16.0227
670	11.1185	21.2757
671	11.6939	20.6986
672	11.8891	20.8004
673	12.2559	20.1908
674	12.5764	20.3123
675	13.0341	20.0711
676	13.1751	20.708
677	13.5199	20.4762
678	13.6802	20.0236
679	14.1852	20.7853
680	24.5072	21.7847
681	24.377	20.922
682	23.5387	20.4399
683	23.3658	20.4264
684	22.9375	19.6972
685	22.7246	19.5166
686	22.1326	18.8016
687	21.7777	18.173	67	5
688	21.4935	18.1374
689	21.8083	17.6306
690	18.5599	19.6571
691	18.3042	19.1086
692	18.7239	18.716
693	18.9198	18.7429
694	19.0212	18.3992
695	19.3509	18.1915
696	19.5723	17.8095
697	20.0901	17.1932	55.5	5
698	20.5063	17.5279
699	20.6541	17.692
700	26.1954	21.628
701	26.4539	21.4871
702	26.5047	20.5545
703	25.6789	19.8677
704	25.3449	19.3352
705	24.8479	19.1062
706	24.4538	18.6238
707	24.2024	18.138
708	23.575	17.473	62.5	6
709	22.938	17.1749	62	6
710	27.1274	21.0578
711	26.781	20.2595
712	26.8502	20.0379
713	26.3516	19.2027
714	26.115	18.8542	35	-1
715	25.6118	18.1726
716	24.945	17.8717
717	24.544	17.3458
718	23.9118	16.7493
719	23.5629	16.6014
720	23.897	24.4904
721	23.7044	23.8363
722	23.346	23.458
723	22.8852	23.1114
724	22.3375	22.8013
725	22.2774	22.2592
726	21.7302	21.4067
727	20.9989	21.5319
728	20.4388	20.388
729	20.0312	20.0288
730	24.8227	23.6872
731	24.4856	23.1826
732	23.6787	23.1066
733	23.6602	22.7545
734	23.0627	22.0136
735	22.4851	21.3685
736	21.9517	20.9062
737	21.6092	20.6662
738	21.3463	19.9524
739	20.6965	19.6219
740	20.2295	25.9628
741	20.217	25.529	23.5	3
742	19.8107	24.708
743	19.3713	24.432
744	19.1472	23.8549
745	19.0896	23.0307
746	18.6533	22.8224
747	18.9767	21.8363
748	18.9804	21.5102
749	18.9867	20.5853
750	18.6618	25.6055
751	18.7644	25.1329
752	18.3786	24.6633
753	18.3693	24.2932
754	18.0624	23.6026
755	18.1172	23.4226
756	17.744	23.026
757	17.9795	22.6496
758	17.728	21.8616
759	17.6006	21.4635
760	16.3739	25.7267
761	15.7973	25.5905
762	15.5634	25.1494
763	15.4006	24.4764
764	15.6795	23.948
765	15.9277	23.6891
766	15.2163	23.0571
767	15.3526	22.8405
768	15.8247	22.1121
769	15.6978	21.6062
770	10.977	22.7569
771	10.8791	22.4513
772	11.676	22.5932
773	11.9006	22.6002
774	12.1677	22.7276
775	12.6295	22.5092
776	13.1591	22.7141
777	13.148	22.4631
778	13.4629	22.2383
779	13.6785	22.4916
780	22.7577	25.2242
781	22.3481	25.1043
782	21.9634	24.6027
783	21.3557	24.3088
784	21.3479	23.7038	9	-1
785	20.9199	23.0291
786	21.1055	22.4871
787	20.4936	22.2008
788	20.5174	21.5747
789	20.141	21.1928
790	23.2154	24.9615
791	22.8177	24.5929
792	22.4753	23.9158
793	22.1753	23.73
794	21.8795	23.1512
795	21.1484	22.8066
796	21.4233	21.8751
797	20.7145	21.5932
798	20.9672	20.8081
799	20.6137	20.4307
800	21.3546	25.5105
801	21.0864	25.2073	49	3
802	20.6393	24.8974
803	20.1639	24.2531
804	20.2039	23.8061
805	19.968	23.1019
806	19.8091	22.7459
807	19.496	22.3353
808	19.3305	21.6613
809	19.2172	21.5443
810	17.2171	25.6429
811	17.0725	25.5532
812	17.2254	24.9924
813	17.0211	24.2588
814	16.9032	23.9689
815	17.1171	23.343
816	16.5294	23.0738
817	16.7831	22.6663
818	16.9685	21.7792
819	16.7356	22.005
820	26.0525	22.2595
821	25.6537	21.4496
822	25.2781	21.1232
823	25.1575	20.3465
824	24.4867	20.0124
825	24.0814	19.5323
826	24.1939	18.9802
827	23.5805	18.8299
828	23.1282	17.8599
829	22.4344	17.7667
830	25.1293	22.7654
831	24.7886	22.3716
832	24.173	22.0495
833	23.4874	21.5174
834	23.366	20.896
835	23.044	20.7245
836	22.75	20.068
837	22.2464	19.6253
838	21.6607	19.4752
839	21.2473	19.0027
840	27.7174	20.5175
841	27.2829	19.657
842	27.4913	19.1051
843	27.3586	18.5328
844	26.6464	18.5053
845	25.8983	17.9144
846	25.9563	17.2247
847	25.3955	16.9767
848	24.9926	16.7045
849	24.3252	16.2546
850	11.6501	21.2025
851	11.3207	20.7208
852	11.7896	20.6093
853	12.1582	20.6243
854	12.4395	20.2914
855	12.5969	20.1565
856	13.139	20.0715
857	13.4202	20.6041
858	13.9923	20.1025
859	14.128	20.7757
860	25.0202	21.5003
861	24.4793	20.9925
862	24.0007	20.6226
863	23.6663	19.9611
864	23.2237	19.6783
865	22.8833	19.4605
866	22.3655	18.6361
867	21.8273	18.3562
868	21.6476	17.8359
869	21.7916	17.6176
870	18.322	19.3496
871	18.8672	19.4864
872	19.0368	18.8231
873	19.23	18.5739
874	19.3091	18.1278
875	19.9522	18.4999
876	19.881	17.7555
877	19.9548	17.8638
878	20.3206	17.8335
879	20.7058	17.3962
880	26.6228	21.6188
881	26.4402	21.0668
882	26.1294	20.3381
883	25.809	19.9492
884	25.3823	19.4162
885	24.8218	18.9546
886	24.379	18.4962
887	24.4038	17.9895
888	23.8352	17.117
889	22.8661	17.0964
890	27.0704	21.1884
891	26.7477	20.4522	14	-1
892	26.2973	20.0275
893	26.4731	19.2136
894	25.9211	18.9145
895	25.3576	18.2488
896	25.0227	17.9698
897	24.4137	17.6452
898	24.0826	16.9968
899	23.4772	16.7514
900	24.1468	24.6094
901	23.6056	23.9165
902	23.4264	23.4031
903	23.1044	23.0241
904	22.3008	22.6287
905	22.1966	22.0464
906	21.766	21.7859
907	21.3592	20.9772
908	20.5581	20.444
909	19.8738	20.1499
910	24.5283	23.8244
911	24.0688	23.3165
912	23.8443	22.8629
913	23.3594	22.2856
914	22.9148	21.9119
915	22.4805	21.1967
916	21.9346	20.8572
917	21.5186	19.9859
918	21.1225	19.7033
919	20.7491	19.8378
920	19.7351	25.7224
921	19.8796	25.4272
922	19.5404	24.861
923	19.5134	24.4892
924	19.2094	23.6809
925	18.9518	23.1147
926	18.8727	22.3058
927	18.8975	22.0732
928	18.835	20.6681
929	18.685	21.0768
930	18.662	25.7029
931	18.4475	25.4879
932	18.3333	24.7221
933	18.3612	24.3604
934	18.2039	23.9909
935	17.9928	23.0209
936	17.9956	22.7319
937	17.5412	22.2528
938	17.2854	21.5228
939	17.5088	21.1614
940	16.1947	26.1664
941	16.0578	25.5513
942	15.5446	25.2869
943	15.6713	24.6611
944	15.6048	24.0167
945	15.234	23.5088
946	15.4241	22.8964
947	15.6451	22.5978
948	15.3816	21.828
949	15.8519	21.4457
950	11.1428	22.4048
951	11.0987	22.7689
952	11.5348	22.7099
953	11.8286	23.0116
954	12.5026	23.5011
955	12.6124	23.5313
956	12.6552	22.6589
957	12.8574	22.4748
958	13.3924	22.7185
959	13.6529	22.1969
960	22.9205	25.4576
961	22.3653	25.2951
962	22.3274	24.6508
963	21.8602	23.9906
964	21.2812	23.5596
965	21.0346	23.2038
966	20.7434	22.8432
967	20.3616	22.3162
968	20.2702	21.6447
969	19.9135	21.4592
970	23.4329	24.6129
971	22.9131	24.897
972	22.4205	24.6008
973	21.9733	23.1944
974	21.7444	23.2574
975	21.6004	22.4166
976	21.2544	22.0017
977	20.924	21.2822
978	20.1118	20.5766
979	20.6244	20.7368
980	20.9374	25.824
981	20.8632	25.1891
982	20.7958	24.8106
983	20.3512	24.3251
984	20.3334	23.9319
985	20.1141	23.1594
986	19.5498	22.6171
987	19.6672	22.2483
988	19.2224	21.7287
989	19.4447	20.8837
990	17.2413	25.9103
991	16.7592	25.5088
992	16.7178	25.0384
993	16.5291	24.4788
994	16.3938	23.98
995	16.3236	23.7885
996	16.2509	22.9536
997	16.5792	22.7028
998	16.6096	21.7305
999	16.2102	21.5316
1000	26.2076	22.2767
1001	25.9663	21.6109
1002	25.5611	21.1679
1003	25.2688	20.3482
1004	24.62	20.0554
1005	24.2712	19.6568
1006	24.1026	19.0848
1007	23.541	18.5912
1008	23.0706	18.3928
1009	22.6272	17.9296
1010	25.3386	22.8045	14	11
1011	24.8816	22.4302
1012	24.2671	21.9439
1013	24.3736	21.6258
1014	23.5691	21.1192
1015	22.9193	20.2038
1016	22.345	20.0277
1017	22.3747	19.0438
1018	21.8366	19.2033
1019	21.3161	18.7525
1020	27.5779	20.4066
1021	27.8332	19.3743
1022	27.5629	18.9537
1023	27.2743	18.6746
1024	26.9409	17.9124
1025	26.4802	17.6546
1026	25.9381	17.2892
1027	25.4752	16.7152
1028	25.3793	16.2668
1029	24.6002	16.4368
1030	11.1482	20.8959
1031	11.3631	20.2148
1032	11.9646	20.3265
1033	11.985	20.039
1034	12.5807	20.0092
1035	12.5811	19.8674
1036	13.333	19.6604
1037	13.5239	20.4285
1038	14.1756	19.9504
1039	14.1267	20.3825
1040	24.6235	21.1245
1041	24.0361	20.4624
1042	23.4522	20.5784
1043	23.342	20.2946
1044	23.1125	19.7723
1045	22.3804	19.164
1046	22.2827	18.4536
1047	21.7122	17.886
1048	21.7569	17.591
1049	21.375	17.6053
1050	18.26	19.1339
1051	18.2733	18.8697
1052	18.6611	18.661
1053	18.845	18.4378
1054	19.6675	18.2127
1055	19.5108	18.1092
1056	19.6864	17.7232
1057	20.3859	17.4187
1058	20.2161	17.4088
1059	20.6709	17.2301
1060	26.6078	21.7284
1061	26.5166	21.1131
1062	26.1736	20.4507
1063	25.794	19.8046
1064	25.3568	19.4283
1065	24.7093	19.141
1066	24.4832	18.4734
1067	23.9727	18.2952
1068	23.337	17.8832
1069	23.371	17.1762
1070	27.2542	21.2355
1071	26.7879	20.4835
1072	26.7697	19.7475
1073	26.3942	19.6053
1074	25.7669	18.9196
1075	25.2725	18.5205
1076	24.7308	17.7243
1077	24.5823	17.642
1078	24.1264	17.0056
1079	23.6555	16.626
1080	23.9078	24.8979
1081	23.7139	24.3647
1082	23.0804	23.9353
1083	22.5935	23.1804
1084	22.2311	22.4013
1085	21.9973	21.8629
1086	21.3001	21.4725
1087	21.0523	20.8661
1088	20.1329	20.3579
1089	19.9351	20.1871
1090	24.5937	23.9108
1091	24.484	23.2278
1092	23.9577	22.9333
1093	23.2982	22.4435
1094	23.027	21.9087
1095	22.521	21.3064
1096	22.0658	20.9195
1097	21.6678	20.0682
1098	21.5326	19.9322
1099	20.5039	19.5744
1100	20.0606	25.882
1101	19.866	25.787
1102	19.4162	25.0852
1103	19.2859	24.2876
1104	19.1649	23.7733
1105	18.8982	22.9332
1106	18.8049	22.6201
1107	18.8543	21.7122
1108	18.1418	21.1473
1109	18.4078	20.44
1110	18.6898	25.9049
1111	18.2387	25.5908
1112	18.1792	24.7481
1113	17.9885	24.4251
1114	18.1484	24.014
1115	17.997	23.145
1116	17.7972	22.6162
1117	17.6033	22.2734
1118	17.6861	21.6836
1119	17.3484	21.0346
1120	15.9557	26.0847
1121	15.4967	25.6939
1122	15.1565	25.0691
1123	15.1075	24.7714
1124	14.9454	24.25
1125	14.8691	23.6732
1126	15.164	23.0987
1127	15.3407	22.2849
1128	15.3238	22.0502
1129	15.6939	21.382
1130	11.0255	23.2517
1131	11.1316	23.5051
1132	11.5164	23.8906
1133	11.8027	24.0052
1134	12.3908	24.0341
1135	12.6712	23.8364
1136	13.177	23.6813
1137	13.3938	23.6401
1138	13.4354	23.3062
1139	13.7768	23.2468	0	-1
1140	22.5205	25.6153
1141	22.0887	25.2722
1142	22.1655	24.7648
1143	21.5556	24.1867
1144	21.3456	23.2343
1145	21.1309	22.9921
1146	20.7192	22.3952
1147	20.1536	21.8359
1148	20.2092	21.2725
1149	19.6816	21.0169
1150	23.2234	25.1641
1151	22.4012	24.8845
1152	22.3746	24.119
1153	21.9903	23.7067
1154	21.8866	22.8475
1155	21.2492	22.5751
1156	21.4044	21.8355
1157	21.0429	21.5484	72	-1
1158	20.807	21.5312
1159	20.1216	20.5162
1160	21.0774	25.486
1161	20.8011	25.558
1162	20.6959	25.2162
1163	20.5287	24.1793
1164	19.9705	23.7769
1165	19.8037	23.0918
1166	19.8145	22.5904
1167	19.3821	22.1022
1168	19.3134	21.3058
1169	18.779	21.3653
1170	17.0022	25.934
1171	17.1142	25.4741
1172	16.3923	25.4665
1173	16.3732	24.2536
1174	16.4163	24.264
1175	16.2444	23.6578
1176	16.2801	22.9169
1177	16.0395	22.3479
1178	16.6818	22.0442
1179	16.532	21.5514
1180	26.2331	22.0476
1181	25.7494	21.7547
1182	25.4833	20.8859
1183	25.3467	20.3101
1184	24.9073	19.952
1185	24.553	19.2908
1186	24.042	18.9411
1187	23.6458	18.3663
1188	23.0254	17.7043
1189	22.6408	17.6406
1190	25.2477	22.7901
1191	24.9478	22.2027
1192	24.3085	22.262
1193	23.9675	21.5825
1194	23.3851	21.3068
1195	23.1422	20.6328
1196	22.5176	20.0715
1197	22.1322	19.7168
1198	22.1808	19.0857
1199	21.6786	19.0344
1200	27.9074	20.2535
1201	27.8609	19.7467
1202	27.6169	19.2196
1203	27.3084	18.5684
1204	26.8845	17.9256
1205	26.6252	17.3964
1206	26.038	16.7986
1207	25.6544	16.5873
1208	25.2104	16.3426
1209	24.3958	16.1792
1210	11.0478	20.3278
1211	11.2055	20.1469
1212	11.4329	20.0454
1213	11.8459	19.7751
1214	12.3965	20.2094
1215	12.7362	19.7078
1216	13.1999	19.6359
1217	13.8794	19.7363
1218	13.7668	19.8263
1219	14.423	20.0829
1220	24.516	21.4395
1221	24.0738	20.9745
1222	24.0512	20.7142
1223	23.4439	19.9649
1224	23.4647	19.6524
1225	22.8282	18.9306
1226	22.3512	18.4169
1227	21.8418	17.9218
1228	21.7276	17.4375
1229	21.692	17.1356
1230	17.982	19.0103
1231	18.1058	18.8308
1232	18.5052	18.5996
1233	18.6487	18.1077
1234	18.9279	18.0359
1235	19.1472	17.7333
1236	19.5603	17.6142
1237	19.9287	17.4199
1238	20.4856	17.1526
1239	20.217	17.2964
1240	26.8988	21.5113
1241	26.4922	20.9608
1242	26.409	20.4024
1243	25.8818	19.9063
1244	25.3944	19.3724
1245	24.9425	18.5934
1246	24.6711	18.3596
1247	23.9606	17.9229
1248	23.7051	17.5291
1249	23.1138	16.8454
1250	27.421	20.9848
1251	27.2388	20.4606
1252	26.9365	19.8129
1253	26.4069	19.4218
1254	26.2391	18.614
1255	25.8538	18.3306
1256	25.2923	17.7084
1257	24.9655	17.096
1258	23.8571	16.6835
1259	23.5277	16.6691
1260	23.5862	24.8946
1261	23.3725	24.1409
1262	22.9781	23.4537	69.5	9
1263	23.1262	23.339
1264	22.2191	22.5698
1265	21.5772	22.0297
1266	21.2567	21.5471
1267	20.6235	21.1526
1268	20.3167	20.7811
1269	19.6866	20.2496
1270	24.4249	23.7008
1271	24.2801	23.1654	78.5	9
1272	23.9155	22.9117
1273	23.4318	22.2828
1274	22.9916	22.1441
1275	22.4688	21.1485
1276	22.1754	20.8918
1277	21.6457	20.231
1278	21.2678	19.8864
1279	21.0033	19.5113
1280	20.1836	25.8198
1281	20.1939	25.4563
1282	19.4904	24.7674
1283	19.4428	24.3833
1284	19.5176	23.8831
1285	19.32	23.1739
1286	18.7056	22.4972	56.5	10
1287	18.5368	22.2172
1288	18.4982	21.0364
1289	18.6133	20.8544
1290	18.864	26.0119
1291	18.0775	25.4677	60	-1
1292	18.3848	24.9032
1293	18.1771	24.3687
1294	17.5933	23.8555
1295	17.7493	23.2598
1296	17.6571	22.6617
1297	17.4784	21.8337
1298	17.2989	21.587
1299	17.587	20.9392
1300	16.0505	25.4771
1301	15.7271	25.4472
1302	15.5541	25.0831
1303	15.2872	24.5708
1304	15.3508	23.9011
1305	15.2857	23.632
1306	15.4294	22.9464
1307	15.5257	22.534
1308	15.8212	21.6636
1309	15.7263	21.4805
1310	10.8486	22.5754
1311	11.1544	23.407
1312	11.3574	23.4013
1313	11.6312	23.76
1314	12.232	23.762
1315	12.669	23.7771
1316	12.8183	23.4814
1317	13.0562	23.1309
1318	13.6189	23.3068
1319	13.7363	22.9116
1320	22.6904	25.2935
1321	22.354	24.8157
1322	21.9703	24.7436
1323	21.8041	24.2026
1324	21.2965	23.3686
1325	21.2137	22.7892
1326	21.0333	22.2498
1327	20.5214	22.1209
1328	19.7959	21.9028
1329	19.9067	21.5096
1330	23.1881	24.8776
1331	22.7081	24.5773
1332	22.2654	23.8648
1333	22.4344	23.1857
1334	21.9952	22.9884
1335	21.763	22.3885
1336	21.4934	21.752
1337	21.4186	21.128
1338	20.5092	20.9396
1339	20.7088	20.4283
1340	20.9824	25.6607	66.5	5
1341	20.8478	25.2783
1342	20.6993	24.6354
1343	20.5253	23.9752
1344	20.2265	23.7544
1345	20.1388	23.2943	60	-1
1346	19.7894	22.8649
1347	19.707	22.2123
1348	19.5302	21.654
1349	19.4237	21.1292
1350	17.2292	25.298
1351	16.7908	25.3013
1352	16.4637	24.9101
1353	16.7819	24.3178
1354	16.1565	24.1383
1355	16.6458	23.4266
1356	16.3465	23.3659
1357	16.4969	22.5081
1358	16.0356	22.6805
1359	16.5461	21.6051
1360	25.6418	22.231
1361	25.8549	21.5983
1362	25.4545	20.6294
1363	25.1149	20.564
1364	24.7576	20.0837
1365	24.468	18.9085
1366	23.6806	18.9741
1367	23.4124	18.3247
1368	23.0048	17.7069
1369	23.0136	17.3457
1370	25.3339	22.6797
1371	24.5881	22.4485
1372	24.0673	22.022
1373	23.7648	21.5179
1374	23.0962	21.0881
1375	23.0626	20.4758
1376	22.6193	19.6947
1377	22.1158	19.3691
1378	21.6666	19.1338	66.5	8
1379	21.7554	18.5284
1380	27.6247	20.2633
1381	27.5235	19.6033
1382	27.3401	19.208
1383	27.2712	18.7203
1384	26.8989	18.0425
1385	26.3357	17.5271
1386	26.0867	16.9792
1387	25.5744	16.595
1388	25.0984	16.6174
1389	24.4665	16.3223
1390	11.0014	20.6157
1391	11.1784	20.6482
1392	11.5894	20.4649
1393	11.7882	20.3255
1394	12.3689	20.1481	0	-1
1395	12.74	20.0985
1396	13.189	19.9311
1397	13.5273	20.3085
1398	13.8145	20.3798
1399	14.2746	20.2581
1400	24.373	21.5334
1401	23.8745	21.4231
1402	23.7597	20.5887
1403	23.8334	20.1943
1404	23.2925	19.728
1405	22.6504	18.9907
1406	21.9235	18.3911
1407	21.7585	18.3545
1408	21.9405	17.7407
1409	21.7775	17.3428
1410	18.8082	19.5042
1411	18.3466	19.2918
1412	19.0114	19.0713
1413	18.7017	18.2155
1414	19.2616	18.163
1415	19.4074	17.8362
1416	19.7821	17.701
1417	20.0248	17.4823
1418	20.522	17.4732
1419	20.4911	17.4897
1420	26.4004	21.964
1421	26.4717	20.783
1422	26.3661	20.574
1423	25.8414	19.7362
1424	25.3362	19.7961
1425	24.8372	19.0322
1426	25.0091	18.3908
1427	24.0711	17.7298	58	6
1428	23.5447	17.3484
1429	23.374	16.9148
1430	27.01	20.8833
1431	26.61	20.5689
1432	26.3187	20.2068
1433	26.2657	19.432
1434	26.0668	18.879
1435	25.4843	18.4604
1436	25.1088	17.8307
1437	24.6132	17.5176
1438	23.9084	17.0603	47	-1
1439	23.8098	16.6731
1440	23.7023	24.468
1441	23.5799	24.4417
1442	22.9561	23.364
1443	22.6873	22.9846
1444	22.4349	22.5562
1445	21.9717	21.7462
1446	21.3607	21.5143
1447	20.6068	20.8056
1448	20.7642	20.4431
1449	20.0861	20.2376
1450	24.1709	23.0765
1451	24.235	23.1492
1452	23.4974	22.7617
1453	23.2256	22.1574
1454	22.6983	21.8526
1455	22.3478	21.2774
1456	21.865	20.6184
1457	21.8365	20.4385
1458	21.0022	19.8467
1459	20.9175	19.6255
1460	20.275	25.7877
1461	20.1282	25.4109
1462	19.8052	24.8626
1463	19.4265	24.3506
1464	19.4075	23.7752
1465	19.0984	23.2197
1466	19.0528	22.9417
1467	18.5496	21.9558
1468	18.1127	21.1511
1469	18.3084	20.6664
1470	18.5917	25.8657
1471	18.3683	25.7541
1472	18.4854	24.8902
1473	18.364	24.6395
1474	18.3121	23.8801
1475	17.8373	23.3725
1476	17.7548	22.8813
1477	17.6722	22.0173
1478	17.5909	21.389
1479	17.5371	21.0173
1480	15.8484	25.7965
1481	16.0455	25.5271
1482	15.4706	24.9373
1483	15.3914	24.4338
1484	15.7156	23.7217
1485	15.2881	23.5416
1486	15.2449	22.8688
1487	15.1562	22.4108
1488	15.651	21.9475
1489	15.8877	21.3199
1490	10.9822	22.4779
1491	11.2376	23.3583
1492	11.4918	22.9612
1493	11.9746	23.4719
1494	12.5469	23.1044
1495	12.5889	23.307
1496	12.6975	22.7881
1497	13.0835	23.2089
1498	13.3313	22.6917
1499	13.5352	22.3447
1500	22.8787	25.1831
1501	22.6616	25.1669
1502	21.8756	24.5712
1503	21.6065	24.1543
1504	21.5181	23.2101
1505	21.1059	23.3345
1506	20.6179	22.6549
1507	20.5822	21.9775
1508	19.9433	21.5591
1509	20.2667	21.3491
1510	23.1981	24.4216
1511	22.8222	24.3592
1512	22.7584	23.9479
1513	22.2637	23.0739
1514	21.8115	22.9333
1515	21.4597	22.2832
1516	21.135	22.0053
1517	21.4969	20.9912
1518	21.0604	20.9218
1519	20.0729	20.5258
1520	21.2293	25.7257	0	5
1521	21.1712	24.8923
1522	20.6992	24.7953
1523	20.5016	24.0113
1524	20.452	23.8055
1525	19.9486	23.5062
1526	19.5552	22.8201
1527	19.2048	22.2297
1528	18.9117	21.7703
1529	18.9324	20.9264
1530	16.793	25.719
1531	16.9291	25.1717
1532	16.4989	24.8276
1533	16.3713	24.381
1534	16.5414	23.6666
1535	16.4684	23.3303
1536	16.6321	23.0323
1537	16.5159	22.535
1538	16.2698	21.729
1539	16.7304	21.8449
1540	25.8745	21.9196
1541	25.4565	21.6884
1542	25.1293	21.0415
1543	24.5608	20.5026
1544	24.4514	20.1153
1545	24.1944	19.5578
1546	23.9862	19.1061
1547	23.3501	18.6739
1548	23.1625	17.8344	0	9
1549	22.9194	17.7693
1550	24.9844	22.7059
1551	24.6405	22.3616
1552	24.0437	21.9565
1553	23.4982	21.7127
1554	23.2348	21.1495
1555	23.2194	20.2812
1556	22.4308	20.1386
1557	22.3698	19.544
1558	21.9895	18.7955
1559	21.4122	19.1988
1560	27.2696	20.2304
1561	27.1009	19.8751
1562	27.0161	19.158
1563	26.6048	18.8368
1564	26.4317	18.2287
1565	26.3107	17.504
1566	25.6764	17.4185
1567	25.6911	16.8461
1568	25.0161	16.5767
1569	24.8114	16.2599
1570	11.8164	21.1655
1571	11.7561	20.2487
1572	11.6342	20.3808
1573	12.3116	20.8788
1574	12.7179	20.3263
1575	13.0083	20.9475
1576	13.2551	19.9885
1577	13.6644	20.4504
1578	13.9254	20.9619
1579	14.4515	20.5588
1580	24.562	20.7554
1581	23.8187	21.0502
1582	23.5371	20.4122
1583	23.3497	20
1584	22.7401	19.5961
1585	22.2885	19.0686
1586	22.1482	18.8323
1587	22.0668	17.7952
1588	21.7078	17.4831
1589	21.6514	17.9172
1590	18.4892	19.4107
1591	18.3309	19.1207
1592	18.7572	18.8415
1593	19.071	18.8431	0	-1
1594	19.7727	18.6284
1595	19.6708	18.1767
1596	20.0812	17.5356
1597	20.258	17.801
1598	20.1151	17.6449
1599	20.7885	17.5321
1600	26.3377	21.2954
1601	26.2104	21.0868
1602	25.638	20.3047
1603	25.5982	19.7435
1604	24.8725	19.394
1605	24.4129	19.0268
1606	23.855	18.6834
1607	24.1336	18.1319
1608	23.6044	17.4567
1609	22.9651	17.4411
1610	26.9605	21.168
1611	26.3929	20.2162
1612	26.3631	19.9695
1613	26.1756	19.0769
1614	25.8021	18.8838
1615	25.3598	18.3155
1616	24.9989	17.9776
1617	24.6038	17.2938
1618	24.2974	16.8472
1619	23.8797	16.5961
1620	23.7505	24.3035
1621	23.7468	24.2766
1622	22.7956	23.9944
1623	22.3816	23.4724
1624	21.8604	22.746
1625	21.9283	21.8454
1626	21.0681	21.5384
1627	21.2137	21.0762
1628	20.5603	20.4878
1629	20.0726	20.1741
1630	24.4181	23.4452
1631	24.16	23.3013
1632	23.7162	22.7686
1633	22.9196	22.4031
1634	22.6521	21.8735
1635	22.4719	21.3786
1636	21.9686	20.7983
1637	21.533	19.9395
1638	21.2017	19.804
1639	20.7938	19.8833
1640	19.8327	25.2928
1641	20.0783	25.1974
1642	19.7854	24.529
1643	19.4537	23.6291
1644	19.3488	23.4418
1645	19.1095	22.9844
1646	18.7302	22.3513
1647	18.7457	21.6429
1648	18.6463	21.3144
1649	18.8712	20.6765
1650	18.6111	25.7211
1651	18.3066	25.3311
1652	18.1561	24.6344
1653	18.4029	24.5258
1654	18.2241	23.8105
1655	17.818	23.4753
1656	17.8718	22.8736
1657	18.1285	22.3913
1658	17.7572	21.5775
1659	17.3742	21.3557
1660	16.1596	25.753
1661	16.0247	25.2501
1662	15.7773	24.8612
1663	15.6395	24.4385
1664	15.8273	23.962
1665	15.5615	23.5308
1666	15.4671	23.0027
1667	15.4247	22.7564
1668	15.5472	21.9495
1669	15.6135	21.484
1670	11.1644	22.8857
1671	11.2736	22.7385
1672	11.7481	22.5417
1673	11.8572	23.2571
1674	12.2578	23.1483
1675	12.6235	22.5189
1676	12.5536	23.1809
1677	13.295	22.8283
1678	13.4047	22.7211
1679	13.6403	22.0626
1680	22.8842	24.9833
1681	22.0445	25.0008
1682	21.83	24.5147
1683	21.461	23.938
1684	21.2369	23.4333
1685	21.1408	22.9847
1686	21.0513	22.5259
1687	20.6593	22.013
1688	20.0933	21.4686
1689	20.1053	21.1191
1690	23.1609	24.0038
1691	22.5562	24.0119
1692	22.273	23.564
1693	22.1541	23.388
1694	21.6372	22.7325
1695	21.554	22.2765
1696	20.8511	21.9185
1697	21.32	21.1543
1698	20.7216	20.6126
1699	20.2715	20.3761
1700	21.0839	25.3638
1701	20.6726	24.9842
1702	20.9128	24.4288
1703	20.7138	24.065
1704	20.2673	23.5517
1705	19.9416	23.0203
1706	19.6742	22.3393
1707	19.7001	21.9167
1708	19.2619	21.217
1709	19.2395	20.9143
1710	17.2962	25.7365
1711	17.2576	25.3599
1712	16.7231	24.7338
1713	16.8666	24.2476
1714	17.1581	23.8038
1715	16.6746	23.474
1716	16.9106	22.8743
1717	16.6868	22.6775
1718	16.5926	21.9881
1719	16.7864	21.683
1720	25.7581	21.8129
1721	25.3144	21.4348
1722	25.4636	20.7926
1723	24.9893	20.4173
1724	24.4312	19.7737
1725	24.0895	19.3625
1726	23.8711	19.078
1727	23.4522	18.6995
1728	23.3877	18.0713
1729	22.6177	18.1068
1730	24.742	22.6175
1731	24.6644	22.1889
1732	24.1337	22.1004
1733	23.7907	21.3625
1734	23.5211	20.8731
1735	23.0419	20.4838
1736	22.7907	19.6717
1737	22.3471	19.4714
1738	22.3216	18.9815
1739	21.4389	19.0303
1740	27.5547	20.2885
1741	27.5018	19.7623
1742	27.1305	19.1599
1743	27.2351	18.4635
1744	26.4666	18.4
1745	25.8424	17.8921
1746	26.2228	17.4191
1747	25.7197	16.9088
1748	25.0861	16.5048
1749	24.2813	16.7082
1750	11.069	21.0958
1751	11.3001	21.1461
1752	11.8333	20.7843
1753	12.1159	21.216
1754	12.4423	20.8682
1755	12.9226	21.0183
1756	13.0587	20.6341
1757	13.4399	20.6314
1758	13.8047	20.6926
1759	14.0175	20.8772
1760	24.5237	21.6196
1761	24.5053	21.1954
1762	23.8548	20.6685
1763	23.5513	20.6935
1764	23.3055	19.6578
1765	22.7562	19.2583
1766	22.2377	18.8253
1767	21.883	18.5213
1768	21.696	18.0855
1769	21.6816	17.7854
1770	18.3367	19.5679
1771	18.5513	19.3721
1772	18.5813	18.8215
1773	19.188	18.7582
1774	19.4289	18.3875
1775	19.5208	18.3362
1776	20.0261	18.3575
1777	20.2137	18.1837
1778	20.6542	17.9878
1779	20.5013	18.0449
1780	26.1316	21.4534
1781	26.1885	21.2869
1782	25.7167	20.2801
1783	25.6122	19.8161	0	-1
1784	25.4942	19.4114
1785	24.6311	18.9607
1786	24.2621	18.5394
1787	24.2404	18.0073
1788	23.4887	17.5357	0	-1
1789	22.9103	17.3366
1790	26.7815	21.22
1791	26.6423	20.6608
1792	26.3744	19.9578
1793	25.9865	19.4704
1794	25.3335	18.8858
1795	25.4748	18.5579
1796	24.9576	17.8379
1797	24.6487	17.4201
1798	23.9559	17.4225
1799	23.2762	16.984
1800	23.7742	24.5434
1801	23.0078	24.1402
1802	23.3475	23.5621
1803	22.7892	22.8873
1804	22.2325	22.459
1805	22.1013	21.8499
1806	21.4791	21.686
1807	21.1177	21.3162
1808	20.519	21.3224
1809	20.2127	20.4609
1810	24.2519	23.5563
1811	24.1587	23.09
1812	23.5379	22.8867
1813	23.4139	22.3916
1814	22.9688	21.9283
1815	22.4598	21.2422
1816	22.0597	20.8671
1817	21.5863	20.1443
1818	21.4235	20.1002
1819	20.9615	19.6701
1820	19.7682	25.2401
1821	19.7837	24.8124
1822	19.6769	24.628
1823	19.5956	23.9691
1824	19.2548	23.3693
1825	19.1387	23.2159
1826	19.017	22.292
1827	18.5737	21.8128
1828	18.9306	21.0774
1829	18.6251	20.8758
1830	18.5093	25.7262
1831	18.6338	25.1805
1832	18.3957	24.499
1833	18.4192	24.2395
1834	18.1984	23.6098
1835	18.1535	22.9147
1836	17.8063	22.4273	0	-1
1837	17.8259	21.8689
1838	17.4292	21.1325
1839	17.7305	21.123
1840	16.4558	25.8747
1841	16.3842	25.3884
1842	15.8352	24.8146
1843	15.6855	24.3974
1844	15.6786	23.9649
1845	15.8741	23.3819
1846	15.6133	23.0359
1847	15.917	22.4376
1848	15.6613	22.2127
1849	15.935	21.3163
1850	11.3192	22.8919
1851	11.1485	22.8148
1852	11.509	23.3437
1853	12.159	23.3565
1854	12.3973	23.2746
1855	12.8028	23.1269
1856	12.6966	23.0912	0	1
1857	12.965	22.3979
1858	13.689	22.6207
1859	13.5582	22.2095
1860	22.5442	25.2962
1861	22.2499	25.1347
1862	22.1756	24.4828
1863	21.7829	23.7066
1864	21.3066	23.475
1865	21.3465	23.2215
1866	20.646	22.6505
1867	20.8439	22.0871
1868	20.3956	21.8053
1869	20.147	21.4719
1870	23.253	24.3728
1871	23.0422	24.5919
1872	22.5184	23.6803
1873	22.2844	23.305
1874	21.7925	22.9656
1875	22.031	22.3729
1876	21.4062	21.9014
1877	21.1869	21.373
1878	20.7257	20.8193
1879	21.0055	20.4976
1880	20.7636	25.1284
1881	20.9276	24.7804
1882	20.7666	24.254
1883	20.4961	23.8715
1884	20.0678	23.6237
1885	20.1185	23.1298
1886	19.794	22.9212
1887	19.5133	22.2522
1888	19.2673	21.5937
1889	19.2981	21.5473
1890	17.5653	25.6161
1891	17.3485	25.1007
1892	17.0212	24.721
1893	16.9026	24.6123
1894	16.8763	24.0116
1895	16.8921	23.5005	0	1
1896	16.7353	22.89
1897	16.695	22.3084
1898	16.4028	21.9492
1899	16.8583	21.3475
1900	25.9732	21.8087
1901	25.6802	21.6013
1902	25.2095	21.0695
1903	24.7293	20.5098
1904	24.5033	20.0178
1905	24.2931	19.4865
1906	23.9351	19.136
1907	23.3135	18.8388
1908	23.2965	18.4308
1909	22.866	18.0928
1910	24.5622	22.5967
1911	24.4877	22.0609
1912	23.5893	21.7151
1913	23.6152	21.6167
1914	23.313	21.1921
1915	23.0098	20.4739
1916	22.4236	20.4733
1917	21.9864	19.7081
1918	22.0027	19.2794
1919	21.9658	18.9049
1920	27.5188	20.146
1921	27.1523	19.6502
1922	27.1375	19.2563
1923	26.8194	18.6443
1924	26.5411	18.2994
1925	26.423	17.7712
1926	26.0612	17.5227
1927	25.3776	17.3067
1928	25.1377	16.8913
1929	24.597	16.6638
1930	11.1663	21.0828
1931	11.7136	21.1273
1932	11.8468	20.4388
1933	12.2376	20.4639
1934	12.1906	20.6533
1935	12.8339	20.8876
1936	13.2879	20.6483
1937	13.4763	20.6751
1938	13.8764	20.6374
1939	14.2737	20.7322
1940	24.5496	21.5365
1941	24.2386	21.3329
1942	23.6908	20.84
1943	23.1603	20.585
1944	22.7763	20.1066
1945	22.1538	19.4074
1946	21.8061	19.0392
1947	21.4453	18.4876
1948	21.7367	18.0763
1949	21.7644	18.0188
1950	18.2041	19.4593
1951	18.5081	19.617
1952	18.9505	18.9986
1953	19.2541	18.7572
1954	19.3713	18.8274
1955	20.0273	18.8714
1956	20.1148	18.465
1957	19.8265	18.0283
1958	20.4032	18.4322
1959	20.4476	17.9333
1960	26.6529	21.448
1961	25.8193	20.8511
1962	25.7584	20.5337
1963	25.3977	19.9485
1964	24.9281	19.6107
1965	24.809	19.4077
1966	24.5055	18.8776
1967	23.9294	18.2174
1968	23.7179	18.2604
1969	23.1618	17.6785
1970	27.077	20.8672
1971	26.4002	20.6566
1972	26.3611	20.2495
1973	25.9102	19.6752	0	-1
1974	25.2206	19.0192
1975	25.3183	18.5789
1976	24.8363	18.2016
1977	24.2651	17.7025
1978	24.0576	17.6508
1979	23.4021	17.1769
1980	23.9953	24.2531
1981	23.7781	24.5124
1982	23.0306	23.7378
1983	22.8371	23.203	0	-1
1984	22.3768	22.4911
1985	21.761	22.3298
1986	21.5958	21.3096
1987	20.7243	21.2208
1988	20.2159	20.6292
1989	19.6705	20.0811
1990	24.7984	23.8282
1991	24.2565	23.2202
1992	23.9808	23.0023
1993	23.3517	22.3485
1994	22.9125	21.7521
1995	22.2858	21.1679
1996	21.9535	20.7629
1997	21.3424	20.1462
1998	21.1405	19.8317
[truncated: 2,501 more rows]

## Sheet: Figure 5d
ID	Yield(%)	Step(The random selection set is marked as step -1)
360	61	0
370	69	0
379	67	0
380	69	0
389	55	0
390	58	0
399	39	0
420	59	0
429	38	0
430	71	0
439	52	0
449	49	0
460	0	0
470	53	0
480	27	0
500	24	0
510	34	0
520	51	0
530	34	0
372	72	1
612	64.5	1
1856	0	1
1895	0	1
2173	0	1
4196	0	1
4213	0	1
4235	0	1
381	73.5	2
382	68.5	2
432	67	2
540	56	2
550	56.5	2
561	71	2
3680	66	2
3681	57.5	2
201	76.5	3
421	52.5	3
422	53.5	3
621	67	3
741	23.5	3
801	49	3
2971	0	3
3871	45	3
240	73	4
250	77	4
349	64.5	4
529	61	4
539	53.5	4
610	74.5	4
3009	0	4
3909	10	4
200	69.5	5
251	79	5
687	67	5
697	55.5	5
1340	66.5	5
1520	0	5
3320	64.5	5
4040	0	5
191	87.5	6
202	77	6
262	68.5	6
296	81	6
297	84	6
708	62.5	6
709	62	6
1427	58	6
187	70.5	7
188	72.5	7
189	65	7
218	64.5	7
249	60	7
269	61	7
3248	53.5	7
3428	18	7
196	82	8
197	74	8
298	76	8
328	70	8
347	65	8
1378	66.5	8
3737	0	8
3777	31	8
195	84.5	9
199	80	9
252	78.5	9
299	80.5	9
1262	69.5	9
1271	78.5	9
1548	0	9
2628	0	9
181	77.5	10
192	87	10
658	77.5	10
659	75	10
1286	56.5	10
3251	36	10
3282	26	10
3352	62.5	10
111	71	11
112	79.5	11
193	88	11
194	87.5	11
290	62.5	11
291	74.5	11
292	77.5	11
1010	14	11
84	75	-1
288	34	-1
408	0	-1
714	35	-1
784	9	-1
891	14	-1
1139	0	-1
1157	72	-1
1291	60	-1
1345	60	-1
1394	0	-1
1438	47	-1
1593	0	-1
1783	0	-1
1788	0	-1
1836	0	-1
1973	0	-1
1983	0	-1
2132	0	-1
2235	0	-1
2424	0	-1
2499	0	-1
2731	9	-1
2770	5	-1
2899	0	-1
3005	0	-1
3057	0	-1
3109	27	-1
3205	10	-1
3367	23	-1
3378	0	-1
3529	6	-1
3586	9	-1
3826	6	-1
3830	0	-1
3850	25	-1
3851	39	-1
3973	0	-1
4089	0	-1
4155	0	-1
4205	0	-1
4212	0	-1
4376	0	-1
