# Supplementary material for: Sequential closed-loop Bayesian optimization as a guide for organic molecular metallophotocatalyst formulation discovery
Source: Nat Chem. 2024 Jun 11;16(8):1286–94. doi: 10.1038/s41557-024-01546-5 (PMC11321994; doi:10.1038/s41557-024-01546-5)
Supplement: Supplementary file 5 — Data in excel. [file 41557_2024_1546_MOESM5_ESM.xlsx]

## Sheet: Figure 6a
	CNP-127			Ir-cat			4CZiPN
Conditions	Yield (%)		Conditions	Yield (%)		Conditions	Yield (%)
L2 Ni2	88		L2 Ni2	68		L2 Ni2	8
AM1.5	34		L1 Ni2	50		L1 Ni2	18
LED 420 nm	12		L3 Ni2	84		L3 Ni2	8
			L2 Ni10	93		L2 Ni10	77
			AM1.5	82		L3 Ni10	75
			LED 420 nm	56		AM1.5	17
						LED 420 nm	4

## Sheet: Figure 6b
	CNP-127			Ir-cat			4CZiPN
Nickel loading (mol%)	yield (%)		Nickel loading (mol%)	yield (%)		Nickel loading (mol%)	yield (%)
10	80		10	93		10	77
8	74		8	94		8	64
6	84		6	89		6	44
4	88		4	50		4	4
2	88		2	68		2	8
