# Supplementary material for: Sequential closed-loop Bayesian optimization as a guide for organic molecular metallophotocatalyst formulation discovery
Source: Nat Chem. 2024 Jun 11;16(8):1286–94. doi: 10.1038/s41557-024-01546-5 (PMC11321994; doi:10.1038/s41557-024-01546-5)
Supplement: Supplementary file 6 — Data in excel. [file 41557_2024_1546_MOESM6_ESM.xlsx]

## Sheet: Extended Data Figure 1
Percentage selected (%)
Ra-Rb	Step 1	Step 2	Step 3	Step 4	Step 5	Step 6	Step 7
Ra(W)-Rb(PAH)	5.55556	2.22222	0	4.44444	1.11111	7.77778	4.44444
Ra(W)-Rb(PhA)	0	0	16	0	4	0	0
Ra(W)-Rb(CZ)	0	0	4	0	4	0	0
Ra(X)-Rb(PAH)	2.08333	2.77778	0	1.38889	0	0	2.08333
Ra(X)-Rb(PhA)	2.5	0	7.5	0	2.5	0	0
Ra(X)-Rb(CZ)	5	0	0	0	5	2.5	0
Ra(D)-Rb(PAH)	0	3.1746	0	2.38095	0.793651	1.5873	2.38095
Ra(D)-Rb(PhA)	2.85714	0	8.57143	0	5.71429	0	0
Ra(D)-Rb(CZ)	0	5.71429	2.85714	8.57143	8.57143	5.71429	5.71429
