# Supplementary material for: Sequential closed-loop Bayesian optimization as a guide for organic molecular metallophotocatalyst formulation discovery
Source: Nat Chem. 2024 Jun 11;16(8):1286–94. doi: 10.1038/s41557-024-01546-5 (PMC11321994; doi:10.1038/s41557-024-01546-5)
Supplement: Supplementary file 7 — Data in excel. [file 41557_2024_1546_MOESM7_ESM.xlsx]

## Sheet: Extended-Data-Figure 3 (a)
Ni	yield >= 0.8	0.67 =< yield < 0.8	yield < 0.67
122	0	4.54545	4.54545
127	7.95455	3.40909	3.40909
128	0	6.81818	2.27273
129	0	0	1.13636
131	0	0	1.13636
187	0	0	2.27273
234	0	1.13636	3.40909
239	0	5.68182	2.27273
240	0	2.27273	9.09091
243	0	0	4.54545
295	0	0	2.27273
323	3.40909	7.95455	4.54545
379	0	0	2.27273
439	0	0	1.13636
463	0	1.13636	1.13636
464	0	0	1.13636
491	0	0	6.81818
519	0	0	2.27273
1	0	4.54545	10.2273
2	1.13636	10.2273	7.95455
3	1.13636	10.2273	4.54545
4	1.13636	0	2.27273
5	1.13636	0	0
6	1.13636	0	2.27273
7	2.27273	0	3.40909
8	1.13636	2.27273	6.81818
9	0	4.54545	7.95455
10	2.27273	1.13636	10.2273
1	0	2.27273	0
2	11.3636	18.1818	7.95455
3	0	4.54545	4.54545
4	0	5.68182	7.95455
5	0	0	2.27273
6	0	0	1.13636
7	0	0	0
8	0	2.27273	4.54545
9	0	0	2.27273
10	0	0	0
11	0	0	2.27273
12	0	0	0
13	0	0	1.13636
14	0	0	0
15	0	0	1.13636
17	0	0	0
18	0	0	2.27273
20	0	0	0
21	0	0	5.68182
22	0	0	1.13636
23	0	0	4.54545
24	0	0	2.27273
25	0	0	1.13636
26	0	0	3.40909
27	0	0	0

## Sheet: Extended-Data-Figure 3 (b)
Ni	yield >= 0.8	0.67 =< yield < 0.8	yield < 0.67
122	0	0	2.27273
127	0	0	6.81818
128	0	0	0
129	0	0	6.81818
131	0	0	6.81818
187	0	0	6.81818
234	0	0	4.54545
239	0	2.27273	11.3636
240	0	2.27273	4.54545
243	0	0	0
295	0	0	4.54545
323	0	0	0
379	0	0	6.81818
439	0	0	4.54545
463	0	0	2.27273
464	0	0	6.81818
491	0	0	9.09091
519	0	0	11.3636
1	0	0	6.81818
2	0	0	9.09091
3	0	0	4.54545
4	0	0	11.3636
5	0	2.27273	9.09091
6	0	0	13.6364
7	0	0	9.09091
8	0	2.27273	4.54545
9	0	0	11.3636
10	0	0	15.9091
1	0	2.27273	0
2	0	0	2.27273
3	0	0	2.27273
4	0	0	4.54545
5	0	0	4.54545
6	0	0	0
7	0	2.27273	2.27273
8	0	0	9.09091
9	0	0	2.27273
10	0	0	4.54545
11	0	0	4.54545
12	0	0	4.54545
13	0	0	2.27273
14	0	0	4.54545
15	0	0	0
17	0	0	4.54545
18	0	0	6.81818
20	0	0	4.54545
21	0	0	4.54545
22	0	0	4.54545
23	0	0	0
24	0	0	9.09091
25	0	0	4.54545
26	0	0	6.81818
27	0	0	2.27273
